# Supplementary material for: Global ubiquitinome analysis reveals the role of E3 ubiquitin ligase FaBRIZ in strawberry fruit ripening
Source: J Exp Bot. 2022 Oct 10;74(1):214–32. doi: 10.1093/jxb/erac400 (PMC9786855; doi:10.1093/jxb/erac400)
Supplement: erac400_suppl_Supplementary_Table_S1 [file erac400_suppl_supplementary_table_s1.xlsx]

## Sheet: Table S1
Table S1 List of all identified ubiquitination sites in strawberry fruits.
Protein accession numbers	Protein descriptions	Peptide sequences	diGly-modification sites	Qvality PEP	Qvality q-value	PSMs	Theo. MH+ [Da]	Abundance ratio of ubiquitinated peptides (MG132: Control)					Abundances of MG132-Group									Abundances of Control-Group
													MG132-biological experiment 1			MG132-biological experiment 2			MG132-biological experiment 2			Control-biological experiment 1			Control-biological experiment 2			Control-biological experiment 3
								Abundances (Grouped): MG132	Abundances (Grouped): Control	Ratio	P-value	Quanative Information	MG132-replicate 1	MG132-replicate 2	MG132-replicate 3	MG132-replicate 1	MG132-replicate 2	MG132-replicate 3	MG132-replicate 1	MG132-replicate 2	MG132-replicate 3	Control-replicate 1	Control-replicate 2	Control-replicate 3	Control-replicate 1	Control-replicate 2	Control-replicate 3	Control-replicate 1	Control-replicate 2	Control-replicate 3
augustus_masked-Fvb1-1-processed-gene-153.6-mRNA-1 protein AED:0.11 eAED:0.11 QI:137	ras-related protein Rab11D	HLAASENQGNGNPASLAGKK	1xGG [K]	2.25759e-05	8.32812e-05	9	2078.04	558310		100	4.55081e-17		High	Not Found	Peak Found	High	High	High	Peak Found	Not Found	Peak Found	Not Found	High	High	High	High	High	Peak Found	Peak Found	Peak Found
augustus_masked-Fvb1-1-processed-gene-181.3-mRNA-1 protein AED:0.34 eAED:0.34 QI:0	uncharacterized protein LOC101300093	GAGTTEGPTESGASKADVSATETINR	1xGG [K15]	1.00562e-06	8.32812e-05	9	2621.23	862270	543368	1.198	0.971795		High	Not Found	High	High	High	High	Not Found	Peak Found	Not Found	High	High	High	Not Found	Not Found	Not Found	Peak Found	Peak Found	Peak Found
augustus_masked-Fvb1-1-processed-gene-218.6-mRNA-1 protein AED:0.41 eAED:0.41 QI:0; maker-Fvb1-4-augustus-gene-55.61-mRNA-1 protein AED:0.13 eAED:0.13 QI:66	cold shock domain-containing protein 3	AVDVTGPNGAPLPGKK	1xGG [K15]	0.00019122	8.32812e-05	2	1634.89	833487		100	4.55081e-17		Peak Found	Peak Found	Peak Found	Not Found	Not Found	Not Found	High	Not Found	Not Found	Not Found	Not Found	Not Found	Not Found	Not Found	Not Found	Not Found	Not Found	Not Found
augustus_masked-Fvb1-1-processed-gene-227.7-mRNA-1 protein AED:0.26 eAED:0.26 QI:0	RING-H2 finger protein ATL8	SPGPGPGVQSQASSAANKGLK	1xGG [K]	1.17153e-05	8.32812e-05	3	2052.05	628954		100	4.55081e-17		Peak Found	Peak Found	High	High	Peak Found	Peak Found	Not Found	Not Found	Peak Found	Not Found	Not Found	Not Found	Not Found	Not Found	Not Found	Not Found	Not Found	Not Found
augustus_masked-Fvb1-1-processed-gene-233.9-mRNA-1 protein AED:0.35 eAED:0.35 QI:0	uncharacterized protein LOC101305878	YLVGPDVVHHPLFKELAER	1xGG [K14]	1.05678e-05	8.32812e-05	12	2333.24	5.76333e+06	8.63666e+06	0.562	0.356085		High	Peak Found	Peak Found	Peak Found	Peak Found	High	High	High	High	High	High	Peak Found	Peak Found	Peak Found	Peak Found	Peak Found	Peak Found	High
augustus_masked-Fvb1-1-processed-gene-238.3-mRNA-1 protein AED:0.08 eAED:0.08 QI:139	40S ribosomal protein S3-3-like	QGPMTPLPDLVTIHQPKDDEYVR	1xGG [K17]	1.72036e-05	8.32812e-05	13	2763.38	2.89048e+06	3.78934e+06	0.692	0.779031		Not Found	Not Found	Not Found	Peak Found	High	Peak Found	High	High	High	High	Peak Found	High	Peak Found	Peak Found	High	High	Not Found	Not Found
augustus_masked-Fvb1-1-processed-gene-238.3-mRNA-1 protein AED:0.08 eAED:0.08 QI:139	40S ribosomal protein S3-3-like	QGPMTPLPDLVTIHQPKDDEYVR	1xOxidation [M4]; 1xGG [K17]	0.00069013	0.000202034	4	2779.37	3.11768e+06	1.90878e+06	1.633	0.654825		High	High	Peak Found	High	Not Found	Peak Found	Not Found	Not Found	Not Found	Not Found	Peak Found	Not Found	Peak Found	Peak Found	Peak Found	Not Found	Not Found	Not Found
augustus_masked-Fvb1-1-processed-gene-238.3-mRNA-1 protein AED:0.08 eAED:0.08 QI:139	40S ribosomal protein S3-3-like	YKLLGGLPVR	1xGG [K2]	0.0248773	0.00197446	2	1229.74	636467	328092	2.275	0.516622		Not Found	Not Found	Not Found	Not Found	Not Found	Not Found	High	High	Peak Found	Not Found	Not Found	Not Found	Not Found	Not Found	Not Found	Peak Found	Peak Found	Peak Found
augustus_masked-Fvb1-1-processed-gene-246.0-mRNA-1 protein AED:0.20 eAED:0.20 QI:70	uncharacterized protein LOC101309395	FSGGILHTKGLR	1xGG [K9]	0.000163063	8.32812e-05	7	1399.78	1.11396e+06	1.44516e+06	0.985	1		Not Found	Not Found	Not Found	Peak Found	High	High	High	Not Found	High	Peak Found	High	High	Peak Found	Peak Found	Peak Found	Not Found	Not Found	Peak Found
augustus_masked-Fvb1-1-processed-gene-271.2-mRNA-1 protein AED:0.27 eAED:0.24 QI:0; augustus_masked-Fvb2-1-processed-gene-263.5-mRNA-1 protein AED:0.28 eAED:0.28 QI:139	probable cyclic nucleotide-gated ion channel 5	KPALEDPVKTNKIPR	1xGG [K]	0.00017741	8.32812e-05	20	1820.04	7.42036e+06	1.41893e+06	3.425	0.0207682		High	High	High	High	High	High	High	High	High	Peak Found	High	High	Peak Found	Peak Found	Not Found	Not Found	Not Found	Peak Found
augustus_masked-Fvb1-1-processed-gene-271.2-mRNA-1 protein AED:0.27 eAED:0.24 QI:0; augustus_masked-Fvb2-1-processed-gene-263.5-mRNA-1 protein AED:0.28 eAED:0.28 QI:139	probable cyclic nucleotide-gated ion channel 5	KPAIEDPVKTNK	1xGG [K]	5.44765e-05	8.32812e-05	39	1453.8	1.41592e+07	4.31486e+06	2.69	0.0331441		Not Found	Not Found	Not Found	High	High	High	High	High	High	High	High	High	High	High	High	High	High	High
augustus_masked-Fvb1-1-processed-gene-271.7-mRNA-1 protein AED:0.11 eAED:0.11 QI:0; augustus_masked-Fvb1-3-processed-gene-4.17-mRNA-1 protein AED:0.05 eAED:0.05 QI:0	heat shock 70 kDa protein	NTIKDDKIAGK	1xGG [K7]	0.000551186	0.000159793	13	1316.72	2.49707e+06	976737	0.958	1		Not Found	Not Found	Not Found	Peak Found	High	Not Found	High	High	High	Peak Found	Peak Found	Peak Found	Peak Found	Peak Found	Peak Found	High	High	High
augustus_masked-Fvb1-1-processed-gene-271.7-mRNA-1 protein AED:0.11 eAED:0.11 QI:0; augustus_masked-Fvb1-3-processed-gene-4.17-mRNA-1 protein AED:0.05 eAED:0.05 QI:0	heat shock 70 kDa protein	DNNLLGKFELTGIPPAPR	1xGG [K7]	0.00379284	0.00040153	6	2066.1	1.36401e+07	4.7405e+06	2.877	0.0181996		Not Found	Not Found	Not Found	Not Found	Not Found	Not Found	High	High	High	Not Found	Not Found	Not Found	Not Found	Not Found	Not Found	High	High	Peak Found
augustus_masked-Fvb1-1-processed-gene-271.7-mRNA-1 protein AED:0.11 eAED:0.11 QI:0; augustus_masked-Fvb1-3-processed-gene-4.17-mRNA-1 protein AED:0.05 eAED:0.05 QI:0	heat shock 70 kDa protein	MVNHFVAEFKR	1xGG [K10]	0.00382848	0.00040153	1	1491.75	863779	284224	2.606	0.284804		Not Found	Not Found	Not Found	Not Found	Not Found	Not Found	High	Peak Found	Peak Found	Not Found	Not Found	Not Found	Not Found	Not Found	Not Found	Peak Found	Peak Found	Peak Found
augustus_masked-Fvb1-1-processed-gene-271.7-mRNA-1 protein AED:0.11 eAED:0.11 QI:0; maker-Fvb7-4-augustus-gene-59.39-mRNA-1 protein AED:0.37 eAED:0.37 QI:57; maker-Fvb6-2-augustus-gene-190.25-mRNA-1 protein AED:0.01 eAED:0.01 QI:125; maker-Fvb7-3-snap-gene-73.52-mRNA-1 protein AED:0.03 eAED:0.04 QI:0; maker-Fvb5-2-snap-gene-65.61-mRNA-1 protein AED:0.10 eAED:0.10 QI:122; maker-Fvb6-4-augustus-gen…	heat shock 70 kDa protein	IINEPTAAAIAYGLDKK	1xGG [K]	2.404e-06	8.32812e-05	25	1902.03	5.7091e+06	5.12091e+06	0.906	1		High	High	High	High	High	High	High	High	High	High	High	High	High	Peak Found	High	High	High	High
augustus_masked-Fvb1-1-processed-gene-271.7-mRNA-1 protein AED:0.11 eAED:0.11 QI:0; maker-Fvb7-4-augustus-gene-59.39-mRNA-1 protein AED:0.37 eAED:0.37 QI:57; maker-Fvb6-2-augustus-gene-190.25-mRNA-1 protein AED:0.01 eAED:0.01 QI:125; maker-Fvb7-3-snap-gene-73.52-mRNA-1 protein AED:0.03 eAED:0.04 QI:0; maker-Fvb6-4-augustus-gene-99.26-mRNA-1 protein AED:0.06 eAED:0.06 QI:131; maker-Fvb5-3-augustus…	heat shock 70 kDa protein	NKITITNDKGR	1xGG [K]	0.00113374	0.000202034	33	1373.75	1.50747e+06	4.94045e+06	1.18	0.901582		Peak Found	Peak Found	Peak Found	High	High	High	High	High	High	High	High	High	High	High	High	High	High	High
augustus_masked-Fvb1-1-processed-gene-271.7-mRNA-1 protein AED:0.11 eAED:0.11 QI:0; maker-Fvb7-4-augustus-gene-59.39-mRNA-1 protein AED:0.37 eAED:0.37 QI:57; maker-Fvb6-2-augustus-gene-190.25-mRNA-1 protein AED:0.01 eAED:0.01 QI:125; maker-Fvb7-3-snap-gene-73.52-mRNA-1 protein AED:0.03 eAED:0.04 QI:0; maker-Fvb6-4-augustus-gene-99.26-mRNA-1 protein AED:0.06 eAED:0.06 QI:131; maker-Fvb5-3-augustus…	heat shock 70 kDa protein	NKITITNDKGR	2xGG [K2; K9]	0.0014875	0.000202034	28	1487.79	5.71432e+06	3.50615e+06	1.422	0.711146		Peak Found	Not Found	Not Found	High	High	High	High	High	High	High	High	High	High	High	High	High	High	Peak Found
augustus_masked-Fvb1-1-processed-gene-271.7-mRNA-1 protein AED:0.11 eAED:0.11 QI:0; maker-Fvb7-4-augustus-gene-59.39-mRNA-1 protein AED:0.37 eAED:0.37 QI:57; maker-Fvb6-2-augustus-gene-190.25-mRNA-1 protein AED:0.01 eAED:0.01 QI:125; maker-Fvb7-3-snap-gene-73.52-mRNA-1 protein AED:0.03 eAED:0.04 QI:0; maker-Fvb6-4-augustus-gene-99.26-mRNA-1 protein AED:0.06 eAED:0.06 QI:131; maker-Fvb5-3-augustus…	heat shock 70 kDa protein	NKITITNDK	1xGG [K2]	0.00191536	0.000260902	10	1160.63	6.59545e+06	5.14698e+06	1.281	0.809412		Not Found	Not Found	Peak Found	Peak Found	Peak Found	Peak Found	High	High	High	High	High	Peak Found	Peak Found	Peak Found	Peak Found	High	High	High
augustus_masked-Fvb1-1-processed-gene-271.7-mRNA-1 protein AED:0.11 eAED:0.11 QI:0; maker-Fvb7-4-augustus-gene-59.39-mRNA-1 protein AED:0.37 eAED:0.37 QI:57; maker-Fvb6-2-augustus-gene-190.25-mRNA-1 protein AED:0.01 eAED:0.01 QI:125; maker-Fvb7-3-snap-gene-73.52-mRNA-1 protein AED:0.03 eAED:0.04 QI:0; maker-Fvb5-2-snap-gene-65.61-mRNA-1 protein AED:0.10 eAED:0.10 QI:122; maker-Fvb6-4-augustus-gen…	heat shock 70 kDa protein	ITITNDKGR	1xGG [K7]	0.0188527	0.00159048	33	1131.61	1.43495e+08	1.27024e+08	0.928	0.971995		High	High	High	High	High	High	High	High	High	High	High	High	High	High	High	High	High	High
augustus_masked-Fvb1-1-processed-gene-73.3-mRNA-1 protein AED:0.27 eAED:0.27 QI:0	uncharacterized protein LOC105352858	KMGYVMIPEVVAAAPVK	1xGG [K1]	1.75964e-07	8.32812e-05	9	1917.03	6.10277e+06	2.18601e+06	3.463	0.0257572		Not Found	Not Found	Not Found	Not Found	Not Found	Not Found	High	High	High	Not Found	Not Found	Not Found	Not Found	Not Found	Not Found	High	High	High
augustus_masked-Fvb1-1-processed-gene-73.3-mRNA-1 protein AED:0.27 eAED:0.27 QI:0	uncharacterized protein LOC105352858	HSFDDEDEDVSPKK	1xGG [K]	0.00228823	0.000365268	7	1761.76	767160	271250	1.864	0.661758		Not Found	Not Found	Not Found	Peak Found	Peak Found	Peak Found	High	High	High	Peak Found	High	Not Found	Not Found	Peak Found	Not Found	High	High	High
augustus_masked-Fvb1-1-processed-gene-90.2-mRNA-1 protein AED:0.27 eAED:0.27 QI:0; augustus_masked-Fvb7-1-processed-gene-217.1-mRNA-1 protein AED:0.03 eAED:0.03 QI:0	uncharacterized protein LOC105352244	EDTGNNAFASCSPDGKSLVFR	1xCarbamidomethyl [C11]; 1xGG [K16]	4.73328e-05	8.32812e-05	15	2386.07	2.90781e+06	1.69144e+06	1.942	0.419308		High	Peak Found	High	High	Peak Found	High	Peak Found	High	High	Peak Found	High	High	High	High	High	High	High	Not Found
augustus_masked-Fvb1-1-processed-gene-90.5-mRNA-1 protein AED:0.01 eAED:0.01 QI:125	S-adenosylmethionine synthase 5	DDPDFTWEVVKPLKWEKPQS	1xGG [K]	3.84089e-06	8.32812e-05	17	2558.26	5.54535e+07	2.38977e+07	2.32	0.146773		Not Found	Not Found	Not Found	Not Found	Not Found	Not Found	High	High	High	Not Found	Not Found	Not Found	Not Found	Not Found	Not Found	High	High	High
augustus_masked-Fvb1-1-processed-gene-90.5-mRNA-1 protein AED:0.01 eAED:0.01 QI:125	S-adenosylmethionine synthase 5	TAAYGHFGRDDPDFTWEVVKPLKWEKPQS	1xGG [K]	1.09714e-05	8.32812e-05	29	3518.71	4.48811e+07	3.50243e+07	1.419	0.786487		High	High	High	High	High	High	Peak Found	High	Peak Found	High	High	High	High	High	High	High	Peak Found	Peak Found
augustus_masked-Fvb1-1-processed-gene-90.5-mRNA-1 protein AED:0.01 eAED:0.01 QI:125	S-adenosylmethionine synthase 5	DDPDFTWEVVKPLKWEKPQS	2xGG [K14; K]	0.0415583	0.00277005	5	2672.3	1.3674e+06	2.83864e+06	100	4.55081e-17		Peak Found	Not Found	Peak Found	Peak Found	Peak Found	Not Found	Peak Found	High	High	Not Found	Not Found	Not Found	Not Found	Not Found	Not Found	Peak Found	High	High
augustus_masked-Fvb1-1-processed-gene-90.5-mRNA-1 protein AED:0.01 eAED:0.01 QI:125; maker-Fvb6-1-snap-gene-314.74-mRNA-1 protein AED:0.06 eAED:0.03 QI:0	S-adenosylmethionine synthase 5	QAAKSIVANGLAR	1xGG [K4]	0.00023063	8.32812e-05	42	1412.8	6.0568e+06	4.27505e+06	1.751	0.3905		High	High	High	High	High	High	High	High	High	High	High	High	High	High	High	High	High	High
augustus_masked-Fvb1-2-processed-gene-113.13-mRNA-1 protein AED:0.00 eAED:0.00 QI:0; augustus_masked-Fvb6-4-processed-gene-276.13-mRNA-1 protein AED:0.14 eAED:0.14 QI:0	60S ribosomal protein L26-1	KAHFTAPSSVR	1xGG [K1]	7.99961e-05	8.32812e-05	12	1314.69	3.41652e+06	2.02331e+06	1.418	0.724487		Not Found	Not Found	Not Found	High	Peak Found	Peak Found	High	High	High	High	Peak Found	Peak Found	Peak Found	Peak Found	Peak Found	High	High	High
augustus_masked-Fvb1-2-processed-gene-113.13-mRNA-1 protein AED:0.00 eAED:0.00 QI:0; augustus_masked-Fvb6-4-processed-gene-276.13-mRNA-1 protein AED:0.14 eAED:0.14 QI:0	60S ribosomal protein L26-1	EKVNGSTVNVGINPSK	1xGG [K2]	9.83109e-05	8.32812e-05	1	1756.92					No Quan Values	Not Found	Not Found	Not Found	Not Found	Not Found	Not Found	High	Not Found	Not Found	Not Found	Not Found	Not Found	Not Found	Not Found	Not Found	Not Found	Not Found	Not Found
augustus_masked-Fvb1-2-processed-gene-21.2-mRNA-1 protein AED:0.39 eAED:0.39 QI:312	WD-40 repeat-containing protein MSI4	SPGSGGSIIKPEGGNEKIADGPSVAPR	1xGG [K17]	0.00214309	0.000324012	1	2691.37					No Quan Values	Not Found	Not Found	Not Found	Not Found	High	Not Found	Not Found	Not Found	Not Found	Not Found	Not Found	Not Found	Not Found	Not Found	Not Found	Not Found	Not Found	Not Found
augustus_masked-Fvb1-2-processed-gene-226.0-mRNA-1 protein AED:0.26 eAED:0.26 QI:0	protein ETHYLENE INSENSITIVE 3	NGPAAISKYQADNAVPGR	1xGG [K8]	0.000931318	0.000202034	6	1942.97	2.13328e+06	7.32636e+06	100	4.55081e-17		Peak Found	High	Peak Found	Peak Found	High	Peak Found	High	High	Peak Found	Not Found	Not Found	Not Found	Not Found	Not Found	Not Found	Peak Found	High	High
augustus_masked-Fvb1-2-processed-gene-226.0-mRNA-1 protein AED:0.26 eAED:0.26 QI:0	protein ETHYLENE INSENSITIVE 3	DQGPPPYKKPHDLK	1xGG [K8]	0.016405	0.00148468	1	1733.9	348770	515861	0.676	0.882685		Peak Found	Peak Found	Not Found	Not Found	Not Found	Not Found	Peak Found	Peak Found	High	Not Found	Not Found	Not Found	Not Found	Peak Found	Not Found	Peak Found	Peak Found	Peak Found
augustus_masked-Fvb1-2-processed-gene-275.1-mRNA-1 protein AED:0.11 eAED:0.11 QI:173	5-methyltetrahydropteroyltriglutamate--homocysteine me	GGVKYGAGIGPGVYDIHSPR	1xGG [K4]	7.02379e-08	8.32812e-05	40	2114.08	6.87141e+06	8.87859e+06	0.846	0.914469		High	High	High	High	High	High	High	High	High	High	High	High	High	High	High	High	High	High
augustus_masked-Fvb1-2-processed-gene-45.8-mRNA-1 protein AED:0.08 eAED:0.08 QI:144	uncharacterized protein LOC101295849	DNSTAASTSFKEQQSSHR	1xGG [K11]	6.35339e-07	8.32812e-05	17	2094.94	593126	1.00896e+06	0.841	0.987892		High	Not Found	Not Found	High	High	High	High	Peak Found	High	High	High	High	Peak Found	High	High	High	High	High
augustus_masked-Fvb1-2-processed-gene-47.15-mRNA-1 protein AED:0.07 eAED:0.07 QI:0	apolipoprotein D	KPHLDEEIYNQLVQK	1xGG [K1]	6.87429e-09	8.32812e-05	38	1968.02	8.61184e+06	1.05268e+07	1.521	0.480685		High	High	High	High	High	High	High	High	High	High	High	High	High	High	High	High	High	High
augustus_masked-Fvb1-2-processed-gene-70.4-mRNA-1 protein AED:0.14 eAED:0.14 QI:0	proton-coupled amino acid transporter 3-like	EDTPLLGKHR	1xGG [K8]	0.00566991	0.000542867	13	1279.68	1.71197e+06	1.71332e+06	2.346	0.297179		Peak Found	Not Found	Not Found	High	High	High	High	Peak Found	Peak Found	High	High	High	High	Peak Found	High	High	Peak Found	Peak Found
augustus_masked-Fvb1-2-processed-gene-74.5-mRNA-1 protein AED:0.26 eAED:0.26 QI:0	CSC1-like protein At4g35870	DVYTANKAVQDFQHEK	1xGG [K7]	2.37499e-07	8.32812e-05	47	2006.96	1.09021e+07	8.48628e+06	1.484	0.522522		High	High	High	High	High	High	High	High	High	High	High	High	High	High	High	High	High	High
augustus_masked-Fvb1-3-processed-gene-153.5-mRNA-1 protein AED:0.38 eAED:0.38 QI:0	zinc finger A20 and AN1 domain-containing stress-assoc	SAGQDAIAKANPVIK	1xGG [K]	1.99865e-05	8.32812e-05	39	1596.87	7.40103e+06	5.49704e+06	1.354	0.73911		High	High	High	High	High	High	High	High	High	High	High	High	High	High	High	High	High	High
augustus_masked-Fvb1-3-processed-gene-185.3-mRNA-1 protein AED:0.05 eAED:0.05 QI:639	TOM1-like protein 2	HDTLLSCKPTSTVNHLVEEPGEEEEEEPEQLVR	1xCarbamidomethyl [C7]; 1xGG [K8]	0.000113148	8.32812e-05	1	3944.85					No Quan Values	Not Found	Not Found	High	Not Found	Not Found	Not Found	Not Found	Not Found	Not Found	Not Found	Not Found	Not Found	Not Found	Not Found	Not Found	Not Found	Not Found	Not Found
augustus_masked-Fvb1-3-processed-gene-211.3-mRNA-1 protein AED:0.12 eAED:0.12 QI:202	5-methyltetrahydropteroyltriglutamate--homocysteine me	TLDLIKSGFPK	1xGG [K6]	0.00208374	0.000260902	13	1332.75	6.23978e+06	6.12244e+06	1.546	0.516951		High	High	Peak Found	High	Peak Found	High	Peak Found	High	High	High	Peak Found	High	High	High	High	High	Peak Found	Peak Found
augustus_masked-Fvb1-3-processed-gene-211.3-mRNA-1 protein AED:0.12 eAED:0.12 QI:202; augustus_masked-Fvb1-2-processed-gene-275.1-mRNA-1 protein AED:0.11 eAED:0.11 QI:173	5-methyltetrahydropteroyltriglutamate--homocysteine me	VTNEAVQKAAAALK	1xGG [K]	8.90272e-07	8.32812e-05	49	1527.85	8.18305e+07	7.27395e+07	1.276	0.907397		High	High	High	High	High	High	High	High	High	High	High	High	High	High	High	High	High	High
augustus_masked-Fvb1-3-processed-gene-211.3-mRNA-1 protein AED:0.12 eAED:0.12 QI:202; augustus_masked-Fvb1-2-processed-gene-275.1-mRNA-1 protein AED:0.11 eAED:0.11 QI:173	5-methyltetrahydropteroyltriglutamate--homocysteine me	FALESFWDGKSSAEDLQK	1xGG [K10]	1.76941e-05	8.32812e-05	10	2172.02	4.07609e+06	2.52478e+06	1.614	0.519557		Peak Found	Peak Found	High	Not Found	Not Found	Not Found	High	High	High	Not Found	Not Found	Not Found	Peak Found	High	Peak Found	High	High	High
augustus_masked-Fvb1-3-processed-gene-211.3-mRNA-1 protein AED:0.12 eAED:0.12 QI:202; maker-Fvb1-4-augustus-gene-221.9-mRNA-1 protein AED:0.11 eAED:0.11 QI:195	5-methyltetrahydropteroyltriglutamate--homocysteine me	EGVKYGAGIGPGVYDIHSPR	1xGG [K4]	3.50101e-09	8.32812e-05	36	2186.1	1.10312e+07	9.8475e+06	1.438	0.586523		High	High	High	High	High	High	High	High	High	High	High	High	High	High	High	High	High	High
augustus_masked-Fvb1-3-processed-gene-211.3-mRNA-1 protein AED:0.12 eAED:0.12 QI:202; maker-Fvb1-4-augustus-gene-221.9-mRNA-1 protein AED:0.11 eAED:0.11 QI:195; augustus_masked-Fvb1-2-processed-gene-275.1-mRNA-1 protein AED:0.11 eAED:0.11 QI:173	5-methyltetrahydropteroyltriglutamate--homocysteine me	FSYASHKAVEEYK	1xGG [K7]	1.88937e-05	8.32812e-05	10	1672.8	1.37167e+06	1.56186e+06	0.883	0.990847		Peak Found	Not Found	Peak Found	Peak Found	Peak Found	Not Found	High	High	Peak Found	High	High	Peak Found	Peak Found	High	Peak Found	High	High	High
augustus_masked-Fvb1-3-processed-gene-211.3-mRNA-1 protein AED:0.12 eAED:0.12 QI:202; maker-Fvb1-4-augustus-gene-221.9-mRNA-1 protein AED:0.11 eAED:0.11 QI:195; augustus_masked-Fvb1-2-processed-gene-275.1-mRNA-1 protein AED:0.11 eAED:0.11 QI:173	5-methyltetrahydropteroyltriglutamate--homocysteine me	YAEVKPALSAMVAAAK	1xGG [K5]	0.000280779	8.32812e-05	7	1733.93	2.77862e+06	2.07035e+06	1.342	0.860491		Not Found	Peak Found	Peak Found	High	High	Peak Found	Peak Found	Peak Found	Peak Found	High	High	Peak Found	Peak Found	Peak Found	Peak Found	High	Peak Found	Peak Found
augustus_masked-Fvb1-3-processed-gene-211.3-mRNA-1 protein AED:0.12 eAED:0.12 QI:202; maker-Fvb1-4-augustus-gene-221.9-mRNA-1 protein AED:0.11 eAED:0.11 QI:195; augustus_masked-Fvb1-2-processed-gene-275.1-mRNA-1 protein AED:0.11 eAED:0.11 QI:173	5-methyltetrahydropteroyltriglutamate--homocysteine me	KSEQAHYLDWAVHSFR	1xGG [K1]	2.27497e-09	8.32812e-05	102	2088	1.03841e+08	1.16165e+08	0.805	0.825353		High	High	High	High	High	High	High	High	High	High	High	High	High	High	High	High	High	High
augustus_masked-Fvb1-3-processed-gene-211.3-mRNA-1 protein AED:0.12 eAED:0.12 QI:202; maker-Fvb1-4-augustus-gene-221.9-mRNA-1 protein AED:0.11 eAED:0.11 QI:195; augustus_masked-Fvb1-2-processed-gene-275.1-mRNA-1 protein AED:0.11 eAED:0.11 QI:173	5-methyltetrahydropteroyltriglutamate--homocysteine me	KYAEVKPALSAMVAAAK	1xGG [K6]	6.75793e-05	8.32812e-05	1	1862.02	838907	600483	1.564	0.811234		Not Found	Not Found	Not Found	Not Found	Not Found	Not Found	High	Peak Found	Peak Found	Not Found	Not Found	Not Found	Not Found	Not Found	Not Found	Peak Found	Peak Found	Peak Found
augustus_masked-Fvb1-3-processed-gene-211.3-mRNA-1 protein AED:0.12 eAED:0.12 QI:202; maker-Fvb1-4-augustus-gene-221.9-mRNA-1 protein AED:0.11 eAED:0.11 QI:195; augustus_masked-Fvb1-2-processed-gene-275.1-mRNA-1 protein AED:0.11 eAED:0.11 QI:173	5-methyltetrahydropteroyltriglutamate--homocysteine me	GKYLFAGLVDGR	1xGG [K2]	0.00123344	0.000202034	8	1409.75	2.24699e+06	1.11476e+06	14.158	5.21979e-06		Not Found	Not Found	Peak Found	Not Found	Not Found	Not Found	High	High	High	Not Found	Not Found	Not Found	Not Found	Not Found	Not Found	High	High	Peak Found
augustus_masked-Fvb1-3-processed-gene-211.3-mRNA-1 protein AED:0.12 eAED:0.12 QI:202; maker-Fvb1-4-augustus-gene-221.9-mRNA-1 protein AED:0.11 eAED:0.11 QI:195; augustus_masked-Fvb1-2-processed-gene-275.1-mRNA-1 protein AED:0.11 eAED:0.11 QI:173	5-methyltetrahydropteroyltriglutamate--homocysteine me	FSYASHKAVEEYKEAK	1xGG [K7]	0.00200716	0.000260902	2	2000.97	826804	732904	0.734	0.920972		Not Found	Peak Found	Not Found	Peak Found	Peak Found	Peak Found	High	Not Found	Not Found	Peak Found	Peak Found	Not Found	Peak Found	Peak Found	High	Not Found	Peak Found	Peak Found
augustus_masked-Fvb1-3-processed-gene-211.3-mRNA-1 protein AED:0.12 eAED:0.12 QI:202; maker-Fvb1-4-augustus-gene-221.9-mRNA-1 protein AED:0.11 eAED:0.11 QI:195; augustus_masked-Fvb1-2-processed-gene-275.1-mRNA-1 protein AED:0.11 eAED:0.11 QI:173	5-methyltetrahydropteroyltriglutamate--homocysteine me	AVEEYKEAK	1xGG [K6]	0.0218609	0.001783	1	1180.58					No Quan Values	Not Found	Not Found	Not Found	Not Found	Not Found	Not Found	High	Not Found	Not Found	Not Found	Not Found	Not Found	Not Found	Not Found	Not Found	Not Found	Not Found	Not Found
augustus_masked-Fvb1-3-processed-gene-35.6-mRNA-1 protein AED:0.01 eAED:0.00 QI:0	vesicle-fusing ATPase-like	GILLYGPPGTGKTLVAR	1xGG [K12]	0.0856283	0.00668652	4	1827.05	2.50862e+06	1.34427e+06	1.866	0.551151		Peak Found	Peak Found	High	Peak Found	Peak Found	Peak Found	Peak Found	High	High	Peak Found	High	Peak Found	Peak Found	Peak Found	Peak Found	Peak Found	Not Found	Peak Found
augustus_masked-Fvb1-3-processed-gene-54.14-mRNA-1 protein AED:0.00 eAED:0.00 QI:0	RING-H2 finger protein ATL8	APVPGGQSQASSAANKGLK	1xGG [K]	0.000145721	8.32812e-05	14	1881.98	927646	673067	1.564	0.847427		High	Peak Found	High	High	Peak Found	Peak Found	High	High	High	High	High	Peak Found	High	High	High	High	High	High
augustus_masked-Fvb1-3-processed-gene-64.12-mRNA-1 protein AED:0.20 eAED:0.20 QI:0	GDP-mannose 4,6 dehydratase 1	INHIYIDPHNAHKAR	1xGG [K13]	0.000786829	0.000202034	12	1912.99	896958	821738	1.286	0.949312		Peak Found	Peak Found	High	Not Found	Peak Found	Peak Found	Peak Found	High	High	Peak Found	High	Not Found	High	Peak Found	High	High	High	High
augustus_masked-Fvb1-3-processed-gene-95.10-mRNA-1 protein AED:0.15 eAED:0.15 QI:0	ADP-ribosylation factor 1-like	QDLPNAMSVSEITDKLGLHSLR	1xGG [K15]	0.0463365	0.00304994	3	2538.3	2.33879e+06		100	4.55081e-17		Peak Found	High	High	Not Found	Not Found	Not Found	Not Found	Not Found	Not Found	Not Found	Not Found	Not Found	Not Found	Not Found	Not Found	Not Found	Not Found	Not Found
augustus_masked-Fvb1-4-processed-gene-108.9-mRNA-1 protein AED:0.41 eAED:0.42 QI:84; maker-Fvb5-1-snap-gene-269.55-mRNA-1 protein AED:0.14 eAED:0.14 QI:75; maker-Fvb1-1-augustus-gene-158.30-mRNA-1 protein AED:0.14 eAED:0.14 QI:92; maker-Fvb5-2-snap-gene-219.40-mRNA-1 protein AED:0.23 eAED:0.23 QI:108	14-3-3-like protein GF14 kappa	IVSSIEQKEEGR	1xGG [K8]	0.000208044	8.32812e-05	57	1488.77	8.29463e+06	9.9608e+06	0.867	0.955054		High	High	High	High	High	High	High	High	High	High	High	High	High	High	High	High	High	High
augustus_masked-Fvb1-4-processed-gene-109.0-mRNA-1 protein AED:0.14 eAED:0.18 QI:0	uncharacterized protein LOC101296325	NGKPVVVSIPDLSQPSLYHIPAR	1xGG [K3]	2.33736e-06	8.32812e-05	12	2601.41	7.57363e+06	3.63276e+06	2.239	0.124432		Peak Found	High	High	Not Found	Not Found	Not Found	High	High	High	High	Not Found	Not Found	Not Found	High	Not Found	High	Peak Found	Peak Found
augustus_masked-Fvb1-4-processed-gene-109.0-mRNA-1 protein AED:0.14 eAED:0.18 QI:0	uncharacterized protein LOC101296325	AVAAGANSASNVNTPSKAK	1xGG [K]	9.83109e-05	8.32812e-05	15	1871.96	576865	871817	1.208	0.969991		High	Peak Found	Peak Found	Peak Found	High	High	Peak Found	High	High	High	High	High	High	High	High	Peak Found	Peak Found	Peak Found
augustus_masked-Fvb1-4-processed-gene-109.0-mRNA-1 protein AED:0.14 eAED:0.18 QI:0	uncharacterized protein LOC101296325	EAAKAVAAGANSASNVNTPSK	1xGG [K4]	0.0141398	0.00123296	1	2072.04	850342	472190	12.99	0.00026051		Not Found	High	Not Found	Peak Found	Not Found	Not Found	Not Found	Not Found	Not Found	Not Found	Not Found	Not Found	Peak Found	Peak Found	Peak Found	Not Found	Not Found	Not Found
augustus_masked-Fvb1-4-processed-gene-113.7-mRNA-1 protein AED:0.14 eAED:0.14 QI:387	serine/threonine-protein kinase SAPK1	SSVLHSQPKSTVGTPAYIAPEVLSK	1xGG [K9]	6.26983e-05	8.32812e-05	3	2710.44					No Quan Values	Not Found	Not Found	Not Found	Not Found	Not Found	Not Found	Not Found	High	High	Not Found	Not Found	Not Found	Not Found	Not Found	Not Found	Not Found	Not Found	High
augustus_masked-Fvb1-4-processed-gene-114.1-mRNA-1 protein AED:0.33 eAED:0.33 QI:359	protein SCAI	EIAQDFKTDLR	1xGG [K7]	0.00131701	0.000202034	14	1449.73	5.4966e+06	4.62455e+06	1.359	0.734893		Peak Found	Peak Found	High	High	High	High	High	High	Peak Found	High	High	High	High	High	High	Peak Found	High	Peak Found
augustus_masked-Fvb1-4-processed-gene-114.1-mRNA-1 protein AED:0.33 eAED:0.33 QI:359; maker-Fvb3-4-snap-gene-26.62-mRNA-1 protein AED:0.22 eAED:0.22 QI:0	protein SCAI	YQKSTELLIR	1xGG [K3]	0.0183359	0.00159048	1	1364.75					No Quan Values	Not Found	Not Found	Not Found	Not Found	Not Found	High	Not Found	Not Found	Not Found	Not Found	Not Found	Not Found	Not Found	Not Found	Not Found	Not Found	Not Found	Not Found
augustus_masked-Fvb1-4-processed-gene-114.1-mRNA-1 protein AED:0.33 eAED:0.33 QI:359; maker-Fvb3-4-snap-gene-26.62-mRNA-1 protein AED:0.22 eAED:0.22 QI:0	protein SCAI	KYQKSTELLIR	1xGG [K]	0.0206811	0.00166462	5	1492.85	1.35694e+06	1.25667e+06	1.036	1		Peak Found	Not Found	Not Found	Peak Found	Peak Found	High	Not Found	Not Found	Peak Found	High	High	High	Peak Found	Peak Found	Peak Found	High	Peak Found	Peak Found
augustus_masked-Fvb1-4-processed-gene-116.1-mRNA-1 protein AED:0.16 eAED:0.16 QI:241	probable LRR receptor-like serine/threonine-protein ki	GVLSDNTKIAVK	1xGG [K8]	0.0014463	0.000202034	13	1358.76	5.0162e+06	2.16015e+06	2.464	0.148966		Peak Found	Peak Found	High	High	High	Peak Found	High	High	High	High	Peak Found	High	High	High	Peak Found	Peak Found	Peak Found	High
augustus_masked-Fvb1-4-processed-gene-124.15-mRNA-1 protein AED:0.01 eAED:0.01 QI:0	hypothetical protein RchiOBHm_Chr2g0115661	VHPGNSPASDSTGPANAYQK	1xGG [K20]	0.000457017	8.32812e-05	11	2111.97	667727	677115	1.333	0.931514		High	High	High	Not Found	Not Found	Not Found	Not Found	High	Peak Found	Not Found	Not Found	High	High	High	High	High	Peak Found	High
augustus_masked-Fvb1-4-processed-gene-22.4-mRNA-1 protein AED:0.11 eAED:0.11 QI:0; augustus_masked-Fvb1-3-processed-gene-9.14-mRNA-1 protein AED:0.33 eAED:0.33 QI:0; augustus_masked-Fvb1-1-processed-gene-267.6-mRNA-1 protein AED:0.23 eAED:0.23 QI:0	transmembrane 9 superfamily member 11	TIGCGDKTGWVSVSWK	1xCarbamidomethyl [C4]; 1xGG [K7]	6.88578e-05	8.32812e-05	7	1894.91	2.5633e+06	370482	7.071	0.00128294		Not Found	Not Found	Not Found	Not Found	Not Found	Not Found	High	High	High	Not Found	Not Found	Not Found	Not Found	Not Found	Not Found	Peak Found	High	Peak Found
augustus_masked-Fvb1-4-processed-gene-24.7-mRNA-1 protein AED:0.41 eAED:0.41 QI:87	40S ribosomal protein S12-like	DFGEDTEGLHVVQEYVKSH	1xGG [K17]	9.02103e-09	8.32812e-05	46	2303.06	1.42732e+08	122932599	1.641	0.543913		High	High	High	High	High	High	High	High	High	High	High	High	High	High	High	High	High	High
augustus_masked-Fvb2-1-processed-gene-104.4-mRNA-1 protein AED:0.11 eAED:0.11 QI:0	3-hydroxy-3-methylglutaryl-coenzyme A reductase 1-like	AVVAGTIPSYSLETKLGDCK	1xCarbamidomethyl [C19]; 1xGG [K15]	7.77785e-05	8.32812e-05	1	2223.13					No Quan Values	Not Found	Not Found	Not Found	Not Found	High	Not Found	Not Found	Not Found	Not Found	Not Found	Not Found	Not Found	Not Found	Not Found	Not Found	Not Found	Not Found	Not Found
augustus_masked-Fvb2-1-processed-gene-104.4-mRNA-1 protein AED:0.11 eAED:0.11 QI:0	3-hydroxy-3-methylglutaryl-coenzyme A reductase 1-like	AVVAGTIPSYSLETKLGDCKR	1xCarbamidomethyl [C19]; 2xGG [K15; K20]	2.13415e-05	8.32812e-05	13	2493.28	3.01588e+06	1.63841e+06	2.381	0.298297		Peak Found	High	High	High	High	Peak Found	High	High	High	Peak Found	High	High	High	High	High	Peak Found	High	Not Found
augustus_masked-Fvb2-1-processed-gene-104.4-mRNA-1 protein AED:0.11 eAED:0.11 QI:0	3-hydroxy-3-methylglutaryl-coenzyme A reductase 1-like	AVVAGTIPSYSLETKLGDCKR	1xCarbamidomethyl [C19]; 1xGG [K]	0.00088871	0.000202034	18	2379.23	5.61278e+06	3.83884e+06	1.671	0.47436		High	High	High	High	High	High	High	High	Peak Found	Peak Found	High	High	High	High	High	Peak Found	Peak Found	Peak Found
augustus_masked-Fvb2-1-processed-gene-104.4-mRNA-1 protein AED:0.11 eAED:0.11 QI:0	3-hydroxy-3-methylglutaryl-coenzyme A reductase 1-like	KVPCGQALDFSITK	1xCarbamidomethyl [C4]; 1xGG [K1]	0.0021836	0.000324012	1	1677.86	2.14584e+06	1.19367e+06	0.748	0.918952		Not Found	Peak Found	Peak Found	Not Found	Not Found	Not Found	High	Peak Found	Peak Found	Not Found	Not Found	Peak Found	Not Found	Not Found	Not Found	Peak Found	Peak Found	Peak Found
augustus_masked-Fvb2-1-processed-gene-140.11-mRNA-1 protein AED:0.30 eAED:0.30 QI:0	inorganic phosphate transporter 1-4	NAKQAAADMSK	1xGG [K3]	0.0438851	0.00290924	2	1248.6	437858	303487	9.731	0.00828143		Not Found	Not Found	Not Found	High	Peak Found	Not Found	Peak Found	Not Found	Not Found	High	Not Found	Not Found	Not Found	Not Found	Not Found	Not Found	Not Found	Not Found
augustus_masked-Fvb2-1-processed-gene-155.1-mRNA-1 protein AED:0.18 eAED:0.18 QI:155	uncharacterized protein LOC101296055	KQAAAILPVVK	1xGG [K1]	0.000104976	8.32812e-05	36	1251.78	1.03257e+07	1.12033e+07	1.434	0.639003		High	High	High	High	High	High	High	High	High	High	High	High	High	High	High	High	High	High
augustus_masked-Fvb2-1-processed-gene-155.1-mRNA-1 protein AED:0.18 eAED:0.18 QI:155	uncharacterized protein LOC101296055	AQLKALVSIHGLEAGK	1xGG [K4]	9.62241e-06	8.32812e-05	38	1749	4.64469e+06	3.75592e+06	1.237	0.881613		Peak Found	High	High	High	High	High	High	High	High	High	High	High	High	High	High	High	High	High
augustus_masked-Fvb2-1-processed-gene-155.1-mRNA-1 protein AED:0.18 eAED:0.18 QI:155	uncharacterized protein LOC101296055	RAQLKALVSIHGLEAGK	1xGG [K5]	0.00124505	0.000202034	6	1905.1	841888	683701	0.105	0.00516067		Not Found	Not Found	Not Found	Peak Found	Peak Found	High	Not Found	Not Found	Not Found	Peak Found	High	High	High	Peak Found	High	Not Found	Not Found	Not Found
augustus_masked-Fvb2-1-processed-gene-158.5-mRNA-1 protein AED:0.11 eAED:0.11 QI:3473	sugar transporter ERD6-like 7	HKDFEAALQK	1xGG [K2]	0.00616733	0.000542867	13	1300.66	8.58611e+06	6.35046e+06	1.167	0.938262		Peak Found	Not Found	Not Found	High	Peak Found	Peak Found	High	High	High	Peak Found	Peak Found	Peak Found	High	Peak Found	High	High	High	High
augustus_masked-Fvb2-1-processed-gene-158.5-mRNA-1 protein AED:0.11 eAED:0.11 QI:3473	sugar transporter ERD6-like 7	HKDFEAALQKLR	1xGG [K10]	0.0909989	0.00740073	1	1569.85	1.54937e+06	896035	2.01	0.466165		Not Found	Not Found	High	Peak Found	Not Found	Peak Found	Peak Found	Peak Found	Peak Found	Not Found	Not Found	Not Found	Peak Found	Peak Found	Peak Found	Peak Found	Peak Found	Peak Found
augustus_masked-Fvb2-1-processed-gene-166.6-mRNA-1 protein AED:0.45 eAED:0.19 QI:0	F-box/kelch-repeat protein At3g06240-like	NLTVEEKDLNR	1xGG [K7]	0.0826909	0.00634654	1	1444.74	1.75831e+06	2.49767e+06	0.085	3.36633e-05		Not Found	Not Found	Not Found	High	Peak Found	Peak Found	Not Found	Not Found	Not Found	Peak Found	Not Found	Not Found	Not Found	Peak Found	Not Found	Not Found	Not Found	Not Found
augustus_masked-Fvb2-1-processed-gene-210.10-mRNA-1 protein AED:0.00 eAED:0.00 QI:0	uncharacterized protein LOC101307667	VATNGATTTAAANPTATKPQPLR	1xGG [K18]	1.19828e-07	8.32812e-05	34	2366.24	8.95674e+06	7.16515e+06	1.382	0.762729		High	High	High	High	High	High	High	High	High	High	High	High	High	High	High	High	High	High
augustus_masked-Fvb2-1-processed-gene-210.10-mRNA-1 protein AED:0.00 eAED:0.00 QI:0	uncharacterized protein LOC101307667	VYPSSKVATNGATTTAAANPTATKPQPLR	1xGG [K6]	3.79454e-07	8.32812e-05	33	3027.59	7.93816e+06	5.12065e+06	1.586	0.499148		High	High	High	High	High	High	Not Found	High	High	High	High	High	High	High	High	Not Found	Peak Found	Peak Found
augustus_masked-Fvb2-1-processed-gene-210.10-mRNA-1 protein AED:0.00 eAED:0.00 QI:0	uncharacterized protein LOC101307667	VYPSSKVATNGATTTAAANPTATKPQPLR	2xGG [K6; K24]	3.1047e-05	8.32812e-05	4	3141.63					No Quan Values	Not Found	Not Found	Not Found	Not Found	Not Found	High	High	Not Found	Not Found	High	Not Found	High	Not Found	Not Found	Not Found	Not Found	Not Found	Not Found
augustus_masked-Fvb2-1-processed-gene-210.10-mRNA-1 protein AED:0.00 eAED:0.00 QI:0	uncharacterized protein LOC101307667	VATNGATTTAAANPTATKPQPLRQPYRPQPQYHHR	1xGG [K18]	0.0975097	0.00812356	2	3954.02	1.48002e+06		100	4.55081e-17		Not Found	Not Found	High	Not Found	Not Found	Not Found	Not Found	Not Found	Not Found	Not Found	Not Found	Not Found	Not Found	Not Found	Not Found	Not Found	Not Found	Not Found
augustus_masked-Fvb2-1-processed-gene-210.13-mRNA-1 protein AED:0.23 eAED:0.23 QI:0	uncharacterized protein LOC101310484	ADHEDDEEVDAKADDFINR	1xGG [K12]	0.00208374	0.000260902	4	2317.98	638376		100	4.55081e-17		Not Found	Not Found	Not Found	High	Not Found	Not Found	High	High	High	Not Found	Not Found	Not Found	Not Found	Not Found	Not Found	Not Found	Not Found	Not Found
augustus_masked-Fvb2-1-processed-gene-217.5-mRNA-1 protein AED:0.00 eAED:0.00 QI:14	uncharacterized protein LOC111312551	LASAEVAAKAAQAAQR	1xGG [K9]	1.68375e-06	8.32812e-05	23	1669.9	4.63034e+06	2.16578e+06	1.832	0.319711		High	High	High	High	High	High	High	High	High	High	High	High	High	Peak Found	High	Peak Found	Peak Found	High
augustus_masked-Fvb2-1-processed-gene-231.1-mRNA-1 protein AED:0.19 eAED:0.18 QI:197	NADP-dependent malic enzyme	IWLVDSKGLIVQSR	1xGG [K7]	0.00193338	0.000260902	1	1727.98					No Quan Values	Not Found	Not Found	Not Found	Not Found	Not Found	Not Found	Not Found	High	Not Found	Not Found	Not Found	Not Found	Not Found	Not Found	Not Found	Not Found	Not Found	Not Found
augustus_masked-Fvb2-1-processed-gene-234.20-mRNA-1 protein AED:0.04 eAED:0.04 QI:265	target of Myb protein 1	AGPSGKLVDVGGPLIDTGSNDK	1xGG [K6]	0.000108985	8.32812e-05	2	2211.13	483128		100	4.55081e-17		Not Found	Not Found	Not Found	Not Found	Not Found	Not Found	High	Not Found	High	Not Found	Not Found	Not Found	Not Found	Not Found	Not Found	Not Found	Not Found	Not Found
augustus_masked-Fvb2-1-processed-gene-234.20-mRNA-1 protein AED:0.04 eAED:0.04 QI:265; snap_masked-Fvb2-3-processed-gene-51.20-mRNA-1 protein AED:0.16 eAED:0.16 QI:282	target of Myb protein 1	HEAIASGNPVQPDKPKAGPSGK	1xGG [K]	0.00088871	0.000202034	5	2299.18	756784	548747	1.483	0.862876		High	High	Peak Found	High	Peak Found	Peak Found	Not Found	Peak Found	Peak Found	High	Peak Found	Peak Found	Peak Found	High	Peak Found	Not Found	Peak Found	Peak Found
augustus_masked-Fvb2-1-processed-gene-247.0-mRNA-1 protein AED:0.17 eAED:0.17 QI:0	putative methyltransferase	ANVVGITINEYQVKR	1xGG [K14]	3.50694e-05	8.32812e-05	18	1817.99	2.14614e+06	1.75573e+06	1.552	0.735483		High	High	High	Peak Found	High	High	High	High	High	Peak Found	High	Peak Found	High	Peak Found	Peak Found	High	High	High
augustus_masked-Fvb2-1-processed-gene-248.3-mRNA-1 protein AED:0.24 eAED:0.24 QI:141	Vacuolar protein sorting-associated protein 35B	TQQNVKAVFDAAIK	1xGG [K6]	9.2936e-05	8.32812e-05	10	1646.89	2.602e+06	1.07956e+06	100	4.55081e-17		Peak Found	Peak Found	High	Peak Found	Not Found	Peak Found	High	High	High	Not Found	Not Found	Not Found	Not Found	Not Found	Not Found	High	High	High
augustus_masked-Fvb2-1-processed-gene-255.5-mRNA-1 protein AED:0.18 eAED:0.18 QI:375	dihydroflavonol 4-reductase	KFKGIEENLTNIHFSSK	1xGG [K3]	1.37385e-05	8.32812e-05	3	2106.1	559361	252096	2.219	0.579207		Not Found	Not Found	Not Found	Not Found	Not Found	Not Found	High	High	Peak Found	Not Found	Not Found	Not Found	Not Found	Not Found	Not Found	Peak Found	Not Found	Peak Found
augustus_masked-Fvb2-1-processed-gene-255.5-mRNA-1 protein AED:0.18 eAED:0.18 QI:375	dihydroflavonol 4-reductase	GIEENLTNIHFSSKK	1xGG [K]	9.83109e-05	8.32812e-05	17	1830.93	2.68792e+06	1558543	1.843	0.550297		High	High	High	Peak Found	Peak Found	High	High	High	High	High	High	High	High	High	High	High	High	High
augustus_masked-Fvb2-1-processed-gene-255.5-mRNA-1 protein AED:0.18 eAED:0.18 QI:375	dihydroflavonol 4-reductase	TLAEQAAWKFAK	1xGG [K]	0.000816867	0.000202034	15	1477.78	2.07901e+06	1.24313e+06	1.672	0.586874		High	High	Peak Found	Peak Found	Peak Found	Peak Found	High	High	High	High	Peak Found	Peak Found	High	Peak Found	High	High	High	High
augustus_masked-Fvb2-1-processed-gene-256.13-mRNA-1 protein AED:0.41 eAED:0.41 QI:246	probable methyltransferase PMT28	VLDYMLGKGHSALLR	1xGG [K8]	0.00226691	0.000365268	1	1786.96	369393		100	4.55081e-17		Not Found	Not Found	Not Found	Not Found	Not Found	Not Found	High	Peak Found	Peak Found	Not Found	Not Found	Not Found	Not Found	Not Found	Not Found	Not Found	Not Found	Not Found
augustus_masked-Fvb2-1-processed-gene-263.5-mRNA-1 protein AED:0.28 eAED:0.28 QI:139	transmembrane 9 superfamily member 8	DISKYNELETQEEAQEETGWK	1xGG [K4]	3.32797e-07	8.32812e-05	24	2641.19	4.00002e+06	2.33943e+06	0.825	0.983956		Not Found	High	High	High	High	High	High	High	High	High	High	High	High	High	Peak Found	High	High	High
augustus_masked-Fvb2-1-processed-gene-4.10-mRNA-1 protein AED:0.25 eAED:0.25 QI:0	glycine-rich protein 2	WFNDQKGFGFITPENGGEDLFVHQSSIR	1xGG [K6]	4.19039e-05	8.32812e-05	1	3339.58					No Quan Values	Not Found	Not Found	Not Found	Not Found	Not Found	Not Found	Not Found	Not Found	High	Not Found	Not Found	Not Found	Not Found	Not Found	Not Found	Not Found	Not Found	Not Found
augustus_masked-Fvb2-1-processed-gene-4.10-mRNA-1 protein AED:0.25 eAED:0.25 QI:0; augustus_masked-Fvb2-3-processed-gene-227.2-mRNA-1 protein AED:0.31 eAED:0.31 QI:0	glycine-rich protein 2	TKAVDVTGPEEGPVQGR	1xGG [K2]	4.76475e-06	8.32812e-05	15	1853.94	2.51043e+06	2.22548e+06	1.6	0.672406		High	High	High	High	High	High	Peak Found	High	Peak Found	Peak Found	High	High	High	High	Not Found	Peak Found	Peak Found	Peak Found
augustus_masked-Fvb2-1-processed-gene-59.0-mRNA-1 protein AED:0.13 eAED:0.13 QI:0	arginine decarboxylase-like	SVKHPVICSESGR	1xCarbamidomethyl [C8]; 1xGG [K3]	0.0152308	0.00136511	3	1569.78					No Quan Values	Not Found	Not Found	Not Found	High	Not Found	High	Not Found	High	Not Found	Not Found	Not Found	Not Found	Not Found	Not Found	Not Found	Not Found	Not Found	Not Found
augustus_masked-Fvb2-1-processed-gene-87.4-mRNA-1 protein AED:0.36 eAED:0.36 QI:0	serpin-ZX-like	LGLANLLDNVK	1xGG [K11]	0.0411822	0.00277005	1	1283.73					No Quan Values	Not Found	Not Found	Not Found	Not Found	Not Found	Not Found	Not Found	Not Found	Not Found	Not Found	Not Found	Not Found	Not Found	Not Found	Not Found	High	Not Found	Not Found
augustus_masked-Fvb2-2-processed-gene-100.6-mRNA-1 protein AED:0.20 eAED:0.18 QI:488	putative galacturonosyltransferase 3	ISQLALKCIESEHK	1xCarbamidomethyl [C8]; 1xGG [K7]	0.0014599	0.000202034	8	1769.92	1.09502e+06	605918	1.918	0.6306		High	Peak Found	Peak Found	High	Peak Found	Peak Found	High	Peak Found	High	High	Peak Found	High	High	High	Peak Found	Not Found	Not Found	Peak Found
augustus_masked-Fvb2-2-processed-gene-13.5-mRNA-1 protein AED:0.29 eAED:0.29 QI:0	uncharacterized protein LOC101307667	VAANGATNGATATTTAANPTATKPQPLR	1xGG [K23]	1.12531e-06	8.32812e-05	21	2780.43	3.099e+06	2.41958e+06	1.311	0.799495		High	High	High	High	High	High	High	High	High	High	High	High	Peak Found	High	High	High	High	High
augustus_masked-Fvb2-2-processed-gene-13.5-mRNA-1 protein AED:0.29 eAED:0.29 QI:0	uncharacterized protein LOC101307667	VYPSSKVAANGATNGATATTTAANPTATKPQPLR	1xGG [K6]	2.33736e-06	8.32812e-05	19	3441.77	1.83089e+06	1.43162e+06	1.039	1		High	High	High	High	High	High	High	High	Not Found	Peak Found	High	High	High	High	High	Not Found	Peak Found	High
augustus_masked-Fvb2-2-processed-gene-131.14-mRNA-1 protein AED:0.16 eAED:0.16 QI:185	polypyrimidine tract-binding protein homolog 3	DFTNPNLPSEQKGR	1xGG [K12]	0.000161542	8.32812e-05	9	1716.83	1484921	715273	1.693	0.705551		High	High	Peak Found	Not Found	Peak Found	High	High	Peak Found	High	High	Peak Found	Peak Found	Not Found	High	Peak Found	Peak Found	High	Peak Found
augustus_masked-Fvb2-2-processed-gene-18.10-mRNA-1 protein AED:0.20 eAED:0.20 QI:0	copper transporter 5.1	LSAGGKFSAVK	1xGG [K6]	8.62237e-05	8.32812e-05	8	1178.65	3.46977e+06	3.00289e+06	1.155	0.923792		Peak Found	Peak Found	Peak Found	Peak Found	Peak Found	Peak Found	High	High	High	Peak Found	Peak Found	Peak Found	Peak Found	Peak Found	Peak Found	High	High	High
augustus_masked-Fvb2-2-processed-gene-18.10-mRNA-1 protein AED:0.20 eAED:0.20 QI:0	copper transporter 5.1	LASSAAKASDPIQTPLLR	1xGG [K7]	5.59358e-09	8.32812e-05	57	1953.08	5.06383e+07	4.57666e+07	1.195	0.96525		High	High	High	High	High	High	High	High	High	High	High	High	High	High	High	High	High	High
augustus_masked-Fvb2-2-processed-gene-2.14-mRNA-1 protein AED:0.38 eAED:0.38 QI:0	ethylene-responsive transcription factor RAP2-1-like	ATEVGAKVDALQTALR	1xGG [K7]	8.43927e-06	8.32812e-05	30	1756.96	6.07925e+06	2002687	2.55	0.0901333		High	High	High	High	High	High	High	High	High	High	High	High	High	High	High	High	High	High
augustus_masked-Fvb2-2-processed-gene-200.0-mRNA-1 protein AED:0.11 eAED:0.11 QI:0	Recname: Full=Cinnamate beta-D-glucosyltransferase	ISASLNSKSSAVGYVK	1xGG [K8]	6.19438e-06	8.32812e-05	23	1724.92	3.46784e+06	1.66428e+06	3.965	0.0105726		Peak Found	High	High	High	High	High	High	High	High	High	High	High	High	High	High	High	High	High
augustus_masked-Fvb2-2-processed-gene-200.0-mRNA-1 protein AED:0.11 eAED:0.11 QI:0	Recname: Full=Cinnamate beta-D-glucosyltransferase	AANGKVEIAELTPINGK	1xGG [K5]	5.10177e-05	8.32812e-05	1	1839					No Quan Values	Not Found	Not Found	Not Found	Not Found	Not Found	Not Found	Not Found	Not Found	Not Found	High	Not Found	Not Found	Not Found	Not Found	Not Found	Not Found	Not Found	Not Found
augustus_masked-Fvb2-2-processed-gene-200.0-mRNA-1 protein AED:0.11 eAED:0.11 QI:0	Recname: Full=Cinnamate beta-D-glucosyltransferase	SKINGVVEYVDSK	1xGG [K2]	0.000696625	0.000202034	1	1551.8	700178	565839	1.237	0.964531		Not Found	Peak Found	Peak Found	Not Found	Peak Found	Not Found	High	Peak Found	Peak Found	Peak Found	Not Found	Peak Found	Peak Found	Peak Found	Peak Found	Not Found	Not Found	Peak Found
augustus_masked-Fvb2-2-processed-gene-200.0-mRNA-1 protein AED:0.11 eAED:0.11 QI:0	Recname: Full=Cinnamate beta-D-glucosyltransferase	LNGKAAPVEEAK	1xGG [K4]	0.000994421	0.000202034	8	1340.72		529311	0.01	4.55081e-17		Not Found	Not Found	Not Found	Not Found	Not Found	High	Not Found	High	High	High	Not Found	Peak Found	High	High	High	Not Found	High	Not Found
augustus_masked-Fvb2-2-processed-gene-200.0-mRNA-1 protein AED:0.11 eAED:0.11 QI:0	Recname: Full=Cinnamate beta-D-glucosyltransferase	LCPIKAVGPLFK	1xCarbamidomethyl [C2]; 1xGG [K5]	0.00198845	0.000260902	5	1456.83	5.7862e+06	2.30471e+06	2.376	0.123994		High	Peak Found	Peak Found	Peak Found	Peak Found	Peak Found	Peak Found	High	High	Peak Found	Peak Found	Peak Found	Peak Found	Peak Found	Peak Found	Peak Found	Peak Found	Peak Found
augustus_masked-Fvb2-2-processed-gene-200.0-mRNA-1 protein AED:0.11 eAED:0.11 QI:0	Recname: Full=Cinnamate beta-D-glucosyltransferase	SSAVGYVKSK	1xGG [K8]	0.00887588	0.000808482	21	1139.61	4.79681e+06	2.5255e+06	0.96	1		Not Found	Not Found	Not Found	High	High	High	High	High	High	High	High	High	High	High	High	High	High	High
augustus_masked-Fvb2-2-processed-gene-200.0-mRNA-1 protein AED:0.11 eAED:0.11 QI:0	Recname: Full=Cinnamate beta-D-glucosyltransferase	AAPVEEAKTR	1xGG [K8]	0.0241983	0.00193416	5	1185.62	770924	208579	0.853	0.989011		Not Found	Not Found	Not Found	Peak Found	Peak Found	Peak Found	High	Not Found	High	Peak Found	Peak Found	Peak Found	Not Found	Peak Found	Peak Found	Not Found	High	High
augustus_masked-Fvb2-2-processed-gene-200.0-mRNA-1 protein AED:0.11 eAED:0.11 QI:0	Recname: Full=Cinnamate beta-D-glucosyltransferase	ISASLNSKSSAVGYVKSK	2xGG [K8; K16]	0.0601453	0.00440328	1	2054.09					No Quan Values	Not Found	Not Found	Not Found	Not Found	Not Found	Not Found	Not Found	Not Found	Not Found	Not Found	Not Found	Not Found	Not Found	High	Not Found	Not Found	Not Found	Not Found
augustus_masked-Fvb2-2-processed-gene-226.13-mRNA-1 protein AED:0.29 eAED:0.29 QI:0	RING finger protein 44-like	GGEVIGEPSASYKASR	1xGG [K13]	0.00583111	0.000542867	2	1721.85					No Quan Values	Not Found	Not Found	Not Found	High	Not Found	Not Found	Not Found	Not Found	Not Found	Not Found	Not Found	Not Found	High	Not Found	Not Found	Not Found	Not Found	Not Found
augustus_masked-Fvb2-2-processed-gene-3.19-mRNA-1 protein AED:0.40 eAED:0.40 QI:0	transcription factor MYB44-like	NWSLISKSIPGR	1xGG [K7]	0.00709479	0.000630852	1	1471.8	378490	561257	0.694	0.896007		Not Found	Not Found	Not Found	Not Found	Not Found	Not Found	Peak Found	High	Peak Found	Not Found	Not Found	Not Found	Not Found	Not Found	Not Found	Not Found	Peak Found	Peak Found
augustus_masked-Fvb2-2-processed-gene-53.4-mRNA-1 protein AED:0.17 eAED:0.17 QI:2887	sugar transporter ERD6-like 7	HNDFEVALQKLR	1xGG [K10]	0.0003825	8.32812e-05	8	1583.83	1.61023e+06	820732	1.81	0.611947		High	Peak Found	High	High	High	High	High	Peak Found	Peak Found	Peak Found	High	Peak Found	Peak Found	Peak Found	Peak Found	Peak Found	Peak Found	High
augustus_masked-Fvb2-2-processed-gene-53.4-mRNA-1 protein AED:0.17 eAED:0.17 QI:2887; maker-Fvb2-4-snap-gene-214.63-mRNA-1 protein AED:0.26 eAED:0.26 QI:0; augustus_masked-Fvb2-1-processed-gene-158.5-mRNA-1 protein AED:0.11 eAED:0.11 QI:3473	sugar transporter ERD6-like 7	AKLLDLFQR	1xGG [K2]	0.00577688	0.000542867	11	1217.7	1.29233e+07	4.4661e+06	2.103	0.131083		Peak Found	Peak Found	Peak Found	Peak Found	Peak Found	Peak Found	High	High	High	Peak Found	Peak Found	High	Peak Found	High	Peak Found	High	High	High
augustus_masked-Fvb2-2-processed-gene-84.0-mRNA-1 protein AED:0.27 eAED:0.26 QI:0	E3 ubiquitin-protein ligase PRT1	IGFDLCSDCYNTSSKLPGR	2xCarbamidomethyl [C6; C9]; 1xGG [K15]	0.0423204	0.00284449	2	2304.04					No Quan Values	Not Found	Not Found	Not Found	Not Found	Not Found	Not Found	High	Not Found	High	Not Found	Not Found	Not Found	Not Found	Not Found	Not Found	Not Found	Not Found	Not Found
augustus_masked-Fvb2-2-processed-gene-86.6-mRNA-1 protein AED:0.05 eAED:0.05 QI:352	ankyrin repeat and SAM domain-containing protein 6 iso	LSGTMKPQPMNADPPR	1xGG [K6]	0.0942035	0.00780158	1	1853.9					No Quan Values	Not Found	High	Not Found	Not Found	Not Found	Not Found	Not Found	Not Found	Not Found	Not Found	Not Found	Not Found	Not Found	Not Found	Not Found	Not Found	Not Found	Not Found
augustus_masked-Fvb2-3-processed-gene-10.6-mRNA-1 protein AED:0.28 eAED:0.18 QI:97	hypothetical protein CDL15_Pgr015405	KKNLQYYEISAK	1xGG [K]	1.68841e-05	8.32812e-05	11	1598.85	1.46894e+06	552433	1.703	0.706575		High	Peak Found	Peak Found	Not Found	High	Not Found	High	High	Peak Found	Not Found	Peak Found	Not Found	Not Found	Not Found	Not Found	High	High	High
augustus_masked-Fvb2-3-processed-gene-10.6-mRNA-1 protein AED:0.28 eAED:0.18 QI:97	hypothetical protein CDL15_Pgr015405	FYCWDTAGQEKFGGLR	1xCarbamidomethyl [C3]; 1xGG [K11]	4.29804e-06	8.32812e-05	37	2048.93	1.62674e+07	1.99448e+07	1.3	0.79055		High	High	High	High	High	High	Peak Found	High	High	High	High	High	High	High	High	High	High	High
augustus_masked-Fvb2-3-processed-gene-10.6-mRNA-1 protein AED:0.28 eAED:0.18 QI:97	hypothetical protein CDL15_Pgr015405	VCENIPIVLCGNKVDVKNR	2xCarbamidomethyl [C2; C10]; 1xGG [K]	1.32331e-05	8.32812e-05	26	2341.21	1.06111e+07	7.21837e+06	1.556	0.5174		High	High	High	High	High	High	Not Found	Not Found	Not Found	High	High	High	High	High	High	Not Found	Not Found	Not Found
augustus_masked-Fvb2-3-processed-gene-10.6-mRNA-1 protein AED:0.28 eAED:0.18 QI:97	hypothetical protein CDL15_Pgr015405	SNYNFEKPFLYLAR	1xGG [K7]	3.19322e-05	8.32812e-05	11	1875.94	2.28248e+06	5.4846e+06	16.028	2.38818e-07		Peak Found	Not Found	Not Found	Not Found	Not Found	Not Found	High	High	High	Not Found	Not Found	Not Found	Not Found	Not Found	Not Found	High	High	High
augustus_masked-Fvb2-3-processed-gene-10.6-mRNA-1 protein AED:0.28 eAED:0.18 QI:97	hypothetical protein CDL15_Pgr015405	KYEPTIGVEVHPLDFFTNCGKIR	1xCarbamidomethyl [C19]; 1xGG [K21]	0.00075083	0.000202034	1	2834.43					No Quan Values	Not Found	Not Found	Not Found	Not Found	Not Found	Not Found	High	Not Found	Not Found	Not Found	Not Found	Not Found	Not Found	Not Found	Not Found	Not Found	Not Found	Not Found
augustus_masked-Fvb2-3-processed-gene-10.6-mRNA-1 protein AED:0.28 eAED:0.18 QI:97	hypothetical protein CDL15_Pgr015405	LTYKNVPTWHR	1xGG [K4]	0.00181073	0.000260902	27	1528.8	7.75417e+06	5202218	1.474	0.590927		Peak Found	High	High	High	Peak Found	High	High	High	High	High	Peak Found	High	High	High	High	High	High	High
augustus_masked-Fvb2-3-processed-gene-10.6-mRNA-1 protein AED:0.28 eAED:0.18 QI:97	hypothetical protein CDL15_Pgr015405	KNLQYYEISAK	1xGG [K1]	0.0111012	0.000988744	1	1470.76					No Quan Values	Not Found	Not Found	Not Found	High	Not Found	Not Found	Not Found	Not Found	Not Found	Not Found	Not Found	Not Found	Not Found	Not Found	Not Found	Not Found	Not Found	Not Found
augustus_masked-Fvb2-3-processed-gene-10.6-mRNA-1 protein AED:0.28 eAED:0.18 QI:97	hypothetical protein CDL15_Pgr015405	HLTGEFEKK	1xGG [K8]	0.0130046	0.00110876	2	1202.62	1.49537e+06	662560	1.066	1		Not Found	Not Found	Not Found	Peak Found	High	Peak Found	Peak Found	Peak Found	Peak Found	Peak Found	Peak Found	Peak Found	Peak Found	Peak Found	Peak Found	Peak Found	High	Peak Found
augustus_masked-Fvb2-3-processed-gene-10.6-mRNA-1 protein AED:0.28 eAED:0.18 QI:97	hypothetical protein CDL15_Pgr015405	AKQVTFHR	1xGG [K2]	0.0359196	0.00259959	6	1100.6	2.04168e+06	1.01573e+06	1.344	0.89631		Not Found	Not Found	Not Found	Peak Found	Peak Found	Peak Found	High	High	Peak Found	Peak Found	Peak Found	Peak Found	Peak Found	Peak Found	Peak Found	High	High	Peak Found
augustus_masked-Fvb2-3-processed-gene-10.6-mRNA-1 protein AED:0.28 eAED:0.18 QI:97	hypothetical protein CDL15_Pgr015405	LVIVGDGGTGKTTFVK	1xGG [K]	0.0521051	0.00359338	4	1705.95	617849	360194	1.588	0.82281		Not Found	Not Found	Not Found	Not Found	Not Found	Not Found	High	High	Peak Found	Not Found	Not Found	Not Found	Not Found	Not Found	Not Found	High	Peak Found	High
augustus_masked-Fvb2-3-processed-gene-100.6-mRNA-1 protein AED:0.10 eAED:0.10 QI:0	calcium-transporting ATPase 12, plasma membrane-type	VCKAAGVDIK	1xCarbamidomethyl [C2]; 1xGG [K3]	0.00135453	0.000202034	2	1174.62	1.98598e+06	2.89221e+06	1.132	0.97876		Not Found	Not Found	Peak Found	Peak Found	Peak Found	Peak Found	Peak Found	Peak Found	Peak Found	High	Peak Found	Peak Found	High	Peak Found	Peak Found	Not Found	Peak Found	Peak Found
augustus_masked-Fvb2-3-processed-gene-154.10-mRNA-1 protein AED:0.09 eAED:0.09 QI:0	leucine-rich repeat extensin-like protein 1	EIDFENPPPWEDQQNQNYKVR	1xGG [K19]	9.41765e-07	8.32812e-05	31	2760.26	2.37445e+07	2.14941e+07	1.157	0.969991		High	High	High	High	High	High	High	High	High	High	High	High	High	High	High	High	High	High
augustus_masked-Fvb2-3-processed-gene-154.10-mRNA-1 protein AED:0.09 eAED:0.09 QI:0; augustus_masked-Fvb2-4-processed-gene-81.4-mRNA-1 protein AED:0.07 eAED:0.07 QI:0; augustus_masked-Fvb2-2-processed-gene-152.1-mRNA-1 protein AED:0.00 eAED:0.00 QI:0	leucine-rich repeat extensin-like protein 1	SIKFPALLSR	1xGG [K3]	0.0171839	0.00157088	11	1245.73	4.11516e+06	3.09177e+06	1.29	0.859251		Peak Found	Peak Found	High	Peak Found	High	High	High	High	High	Peak Found	Peak Found	Peak Found	High	High	Peak Found	High	High	Not Found
augustus_masked-Fvb2-3-processed-gene-16.12-mRNA-1 protein AED:0.17 eAED:0.17 QI:628	protein TRANSPARENT TESTA 12-like	KWDGGGPGGPGGGPYGGGPR	1xGG [K1]	0.000224237	8.32812e-05	6	1896.87	450988	327484	100	4.55081e-17		Peak Found	Not Found	Peak Found	Peak Found	Peak Found	High	High	High	Peak Found	Not Found	Not Found	Not Found	Not Found	Not Found	Not Found	High	High	High
augustus_masked-Fvb2-3-processed-gene-225.10-mRNA-1 protein AED:0.37 eAED:0.37 QI:27; augustus_masked-Fvb2-4-processed-gene-7.11-mRNA-1 protein AED:0.31 eAED:0.31 QI:57	peptidyl-prolyl cis-trans isomerase 1	KHTGPGILSMANAGPGTNGSQFFICTAK	1xCarbamidomethyl [C25]; 1xGG [K1]	2.48893e-07	8.32812e-05	11	2976.45	2.90764e+06	1.07813e+06	2.318	0.363531		High	High	High	Peak Found	Peak Found	Peak Found	High	High	High	Not Found	Peak Found	Not Found	Not Found	Not Found	Not Found	High	High	Peak Found
augustus_masked-Fvb2-3-processed-gene-225.10-mRNA-1 protein AED:0.37 eAED:0.37 QI:27; augustus_masked-Fvb2-4-processed-gene-7.11-mRNA-1 protein AED:0.31 eAED:0.31 QI:57	peptidyl-prolyl cis-trans isomerase 1	HVVFGQVVEGLDVVKNIEKVGSGSGR	2xGG [K15; K19]	1.04692e-05	8.32812e-05	7	2937.55	4.885e+06	3.11646e+06	1.467	0.703275		Not Found	Not Found	Not Found	Not Found	Not Found	Not Found	Peak Found	High	High	Not Found	Not Found	Not Found	Not Found	Not Found	Not Found	High	High	High
augustus_masked-Fvb2-3-processed-gene-225.10-mRNA-1 protein AED:0.37 eAED:0.37 QI:27; augustus_masked-Fvb2-4-processed-gene-7.11-mRNA-1 protein AED:0.31 eAED:0.31 QI:57	peptidyl-prolyl cis-trans isomerase 1	HVVFGQVVEGLDVVKNIEK	1xGG [K]	1.02573e-09	8.32812e-05	19	2223.21	5.77243e+06	6.76043e+06	0.854	0.988022		Peak Found	Not Found	Peak Found	Not Found	Not Found	Not Found	High	High	High	Not Found	Not Found	Not Found	Not Found	High	Not Found	High	High	High
augustus_masked-Fvb2-3-processed-gene-225.10-mRNA-1 protein AED:0.37 eAED:0.37 QI:27; augustus_masked-Fvb2-4-processed-gene-7.11-mRNA-1 protein AED:0.31 eAED:0.31 QI:57	peptidyl-prolyl cis-trans isomerase 1	CSKPVVVADCGQLC	3xCarbamidomethyl [C1; C10; C14]; 1xGG [K3]	2.99048e-05	8.32812e-05	14	1706.77					No Quan Values	High	High	Peak Found	High	High	High	High	High	High	High	High	High	High	High	High	Peak Found	Peak Found	Peak Found
augustus_masked-Fvb2-3-processed-gene-225.10-mRNA-1 protein AED:0.37 eAED:0.37 QI:27; augustus_masked-Fvb2-4-processed-gene-7.11-mRNA-1 protein AED:0.31 eAED:0.31 QI:57	peptidyl-prolyl cis-trans isomerase 1	TEWLDGKHVVFGQVVEGLDVVK	1xGG [K7]	2.23036e-06	8.32812e-05	11	2568.35	3.44997e+06		100	4.55081e-17		Not Found	Not Found	Not Found	Not Found	Not Found	Not Found	High	High	High	Not Found	Not Found	Not Found	Not Found	Not Found	Not Found	High	High	High
augustus_masked-Fvb2-3-processed-gene-225.10-mRNA-1 protein AED:0.37 eAED:0.37 QI:27; augustus_masked-Fvb2-4-processed-gene-7.11-mRNA-1 protein AED:0.31 eAED:0.31 QI:57	peptidyl-prolyl cis-trans isomerase 1	NIEKVGSGSGR	1xGG [K4]	0.000540956	0.000159793	21	1217.62	1.24741e+07	3.44645e+06	1.49	0.637918		Not Found	Peak Found	Not Found	High	High	Not Found	High	High	High	High	Peak Found	High	Not Found	Not Found	High	High	High	High
augustus_masked-Fvb2-3-processed-gene-225.10-mRNA-1 protein AED:0.37 eAED:0.37 QI:27; augustus_masked-Fvb2-4-processed-gene-7.11-mRNA-1 protein AED:0.31 eAED:0.31 QI:57	peptidyl-prolyl cis-trans isomerase 1	ALCTGEKGTGR	1xCarbamidomethyl [C3]; 1xGG [K7]	0.00136728	0.000202034	19	1263.61	5.33834e+06	1.3893e+06	2.124	0.181029		Not Found	Not Found	Not Found	High	High	Peak Found	High	High	High	High	High	High	Peak Found	Peak Found	High	High	High	High
augustus_masked-Fvb2-3-processed-gene-28.6-mRNA-1 protein AED:0.11 eAED:0.11 QI:825	protein DA1 isoform X1	AIALSLLEENQKGK	1xGG [K14]	0.0107953	0.000942458	1	1627.9					No Quan Values	Not Found	Not Found	Not Found	Not Found	Not Found	Not Found	Not Found	High	Not Found	Not Found	Not Found	Not Found	Not Found	Not Found	Not Found	Not Found	Not Found	Not Found
augustus_masked-Fvb2-3-processed-gene-3.2-mRNA-1 protein AED:0.28 eAED:0.28 QI:0; augustus_masked-Fvb1-1-processed-gene-238.3-mRNA-1 protein AED:0.08 eAED:0.08 QI:139	hypothetical protein CCACVL1_20854	IMLDWDPKGK	1xGG [K]	0.00428324	0.00040153	5	1316.67	2.52703e+06	3.58459e+06	0.705	0.904716		Not Found	Not Found	Not Found	Not Found	Not Found	Not Found	High	Peak Found	Peak Found	Not Found	Not Found	Not Found	Not Found	Not Found	Not Found	High	High	High
augustus_masked-Fvb2-3-processed-gene-3.2-mRNA-1 protein AED:0.28 eAED:0.28 QI:0; augustus_masked-Fvb1-1-processed-gene-238.3-mRNA-1 protein AED:0.08 eAED:0.08 QI:139	hypothetical protein CCACVL1_20854	TQNVLGEKGR	1xGG [K8]	0.00658407	0.000591852	14	1215.64	3.51465e+06	1.95378e+06	1.181	0.918412		Not Found	Not Found	Not Found	Peak Found	High	Peak Found	High	High	High	High	Peak Found	High	High	High	High	High	High	High
augustus_masked-Fvb2-3-processed-gene-3.2-mRNA-1 protein AED:0.28 eAED:0.28 QI:0; augustus_masked-Fvb1-1-processed-gene-238.3-mRNA-1 protein AED:0.08 eAED:0.08 QI:139	hypothetical protein CCACVL1_20854	ELTSVVQKR	1xGG [K8]	0.0540136	0.0038098	5	1173.66	2.2145e+06	1.76859e+06	1.244	0.94374		Not Found	Not Found	Not Found	Peak Found	Peak Found	Peak Found	High	High	High	Peak Found	Peak Found	Peak Found	Peak Found	Peak Found	Peak Found	Peak Found	Peak Found	High
augustus_masked-Fvb2-3-processed-gene-37.10-mRNA-1 protein AED:0.18 eAED:0.18 QI:212	protein IQ-DOMAIN 32	VSVIQCTDEKPR	1xCarbamidomethyl [C6]; 1xGG [K10]	0.00335849	0.00040153	2	1545.77					No Quan Values	Not Found	Not Found	Not Found	Not Found	Not Found	Not Found	Not Found	High	Not Found	Not Found	High	Not Found	Not Found	Not Found	Not Found	Not Found	Not Found	Not Found
augustus_masked-Fvb2-3-processed-gene-5.9-mRNA-1 protein AED:0.22 eAED:0.22 QI:0	copper transporter 5.1	LASSAAKASDPIQAPLLR	1xGG [K7]	3.12863e-09	8.32812e-05	55	1923.07	5.49214e+07	3.96945e+07	1.59	0.594172		High	High	High	High	High	High	High	High	High	High	High	High	High	High	High	High	High	High
augustus_masked-Fvb2-3-processed-gene-82.15-mRNA-1 protein AED:0.30 eAED:0.30 QI:1671	DNA mismatch repair protein PMS1	VPDEVIDKVQEETKR	2xGG [K8; K14]	0.0318899	0.00228142	1	2013.02	932248	954917	0.095	0.00432281		Not Found	Not Found	Not Found	High	Peak Found	Peak Found	Not Found	Not Found	Not Found	Peak Found	Peak Found	Peak Found	Peak Found	Peak Found	Peak Found	Not Found	Not Found	Not Found
augustus_masked-Fvb2-3-processed-gene-82.15-mRNA-1 protein AED:0.30 eAED:0.30 QI:1671	DNA mismatch repair protein PMS1	VPDEVIDKVQEETKR	1xGG [K14]	0.0372557	0.00259959	1	1898.98	618850	201065	13.594	0.00164316		Peak Found	Peak Found	Peak Found	Not Found	Not Found	Not Found	Peak Found	Peak Found	High	Not Found	Not Found	Not Found	Not Found	Not Found	Not Found	Peak Found	Peak Found	Peak Found
augustus_masked-Fvb2-4-processed-gene-181.2-mRNA-1 protein AED:0.47 eAED:0.47 QI:76	histone H2AX	LLGTVTIANGGVLPNIHQNLLPKK	1xGG [K]	6.82156e-05	8.32812e-05	7	2624.52					No Quan Values	Not Found	Not Found	Not Found	Not Found	Not Found	Not Found	Not Found	High	High	Not Found	Not Found	Not Found	Not Found	High	Not Found	High	High	High
augustus_masked-Fvb2-4-processed-gene-197.2-mRNA-1 protein AED:0.09 eAED:0.09 QI:422	aldehyde dehydrogenase family 3 member H1-like isoform	NPLQSKDLSR	1xGG [K6]	0.0502609	0.00341352	1	1271.67					No Quan Values	Not Found	Not Found	Not Found	Not Found	Not Found	Not Found	Not Found	Not Found	Not Found	Not Found	Not Found	Not Found	Not Found	Not Found	Not Found	Not Found	Not Found	High
augustus_masked-Fvb2-4-processed-gene-219.7-mRNA-1 protein AED:0.21 eAED:0.21 QI:0	copper transporter 5.1	VASSAAKASDPIQAPLLR	1xGG [K7]	7.38115e-07	8.32812e-05	36	1909.05	6.10701e+06	4.62525e+06	1.373	0.747372		High	High	High	High	High	High	High	High	High	High	High	High	High	High	High	High	High	High
augustus_masked-Fvb2-4-processed-gene-263.14-mRNA-1 protein AED:0.00 eAED:0.00 QI:111	ethylene-responsive transcription factor ERF003-like	TNFPYNPNASQSSASKLLSQTLTAK	1xGG [K]	3.28427e-05	8.32812e-05	4	2782.4					No Quan Values	High	Not Found	High	High	High	Not Found	Not Found	Not Found	Not Found	Not Found	Not Found	Not Found	Not Found	Not Found	Not Found	Not Found	Not Found	Not Found
augustus_masked-Fvb2-4-processed-gene-4.0-mRNA-1 protein AED:0.13 eAED:0.13 QI:121	26S proteasome non-ATPase regulatory subunit 4 homolog	TQANPENTVGVLTMAGKGVR	1xGG [K17]	1.99525e-09	8.32812e-05	36	2157.11	1.71645e+07	1.0692e+07	1.092	0.98863		High	High	High	High	High	High	High	High	High	High	High	High	High	High	High	High	High	High
augustus_masked-Fvb2-4-processed-gene-4.0-mRNA-1 protein AED:0.13 eAED:0.13 QI:121	26S proteasome non-ATPase regulatory subunit 4 homolog	TQANPENTVGVLTMAGKGVR	1xOxidation [M14]; 1xGG [K17]	0.000131449	8.32812e-05	18	2173.1	3.33067e+06	1.93278e+06	1.725	0.447966		High	High	High	High	High	High	Not Found	Not Found	Not Found	High	Peak Found	High	Peak Found	Peak Found	High	Not Found	Not Found	Not Found
augustus_masked-Fvb2-4-processed-gene-4.0-mRNA-1 protein AED:0.13 eAED:0.13 QI:121	26S proteasome non-ATPase regulatory subunit 4 homolog	IIVFAGSPVKYEK	1xGG [K10]	0.00628364	0.000591852	3	1564.87	823200	252223	19.198	4.45317e-05		Not Found	Not Found	Peak Found	Not Found	Not Found	Not Found	High	High	High	Not Found	Not Found	Not Found	Not Found	Not Found	Not Found	Peak Found	Peak Found	Peak Found
augustus_masked-Fvb2-4-processed-gene-4.0-mRNA-1 protein AED:0.13 eAED:0.13 QI:121	26S proteasome non-ATPase regulatory subunit 4 homolog	ELLASLKNQSK	1xGG [K7]	0.0397103	0.00270219	1	1344.75					No Quan Values	Not Found	Not Found	Not Found	Not Found	Not Found	Not Found	High	Not Found	Not Found	Not Found	Not Found	Not Found	Not Found	Not Found	Not Found	Not Found	Not Found	Not Found
augustus_masked-Fvb2-4-processed-gene-6.0-mRNA-1 protein AED:0.13 eAED:0.13 QI:0	translocase of chloroplast 120, chloroplastic	VQDVVGTVQGIKVR	1xGG [K12]	2.23653e-05	8.32812e-05	45	1611.92	1.43388e+07	9.3446e+06	1.41	0.728842		High	High	High	High	High	High	High	High	High	High	High	High	High	High	High	High	High	High
augustus_masked-Fvb2-4-processed-gene-6.0-mRNA-1 protein AED:0.13 eAED:0.13 QI:0	translocase of chloroplast 120, chloroplastic	KVQDVVGTVQGIKVR	1xGG [K13]	0.00921326	0.000808482	3	1740.01	1.34015e+06	415948	12.339	0.000475765		High	High	Peak Found	Not Found	Not Found	Not Found	Peak Found	Peak Found	Peak Found	Not Found	Not Found	Not Found	Not Found	Not Found	Not Found	Peak Found	High	Peak Found
augustus_masked-Fvb2-4-processed-gene-81.4-mRNA-1 protein AED:0.07 eAED:0.07 QI:0; augustus_masked-Fvb2-1-processed-gene-60.4-mRNA-1 protein AED:0.08 eAED:0.08 QI:73; augustus_masked-Fvb2-2-processed-gene-152.1-mRNA-1 protein AED:0.00 eAED:0.00 QI:0	leucine-rich repeat extensin-like protein 1	EIDFENPPPWEDQQNQNYKVK	1xGG [K]	4.63266e-06	8.32812e-05	17	2732.26	9.054e+06	7.96259e+06	1.03	1		High	High	Peak Found	Peak Found	High	High	High	High	High	High	High	High	High	High	High	High	High	Peak Found
augustus_masked-Fvb2-4-processed-gene-95.12-mRNA-1 protein AED:0.11 eAED:0.11 QI:115	60S ribosomal protein L3	KVACIGAWHPAR	1xCarbamidomethyl [C4]; 1xGG [K1]	7.77785e-05	8.32812e-05	9	1479.76	1.68962e+06	3.01264e+06	0.457	0.436871		Peak Found	Peak Found	Peak Found	Peak Found	Peak Found	High	High	High	High	High	Peak Found	High	Peak Found	Peak Found	Not Found	High	High	High
augustus_masked-Fvb2-4-processed-gene-95.12-mRNA-1 protein AED:0.11 eAED:0.11 QI:115	60S ribosomal protein L3	FIDTSSKFGHGR	1xGG [K7]	0.00131701	0.000202034	6	1465.72	1.9765e+06	2.32348e+06	1.668	0.666569		High	Peak Found	Peak Found	High	High	Peak Found	High	Peak Found	High	Peak Found	High	Peak Found	Peak Found	Peak Found	Peak Found	Peak Found	Peak Found	Peak Found
augustus_masked-Fvb2-4-processed-gene-95.12-mRNA-1 protein AED:0.11 eAED:0.11 QI:115	60S ribosomal protein L3	LKFIDTSSK	1xGG [K2]	0.0301816	0.00213083	2	1152.63	2.17579e+06	257900	18.395	2.99396e-06		Peak Found	Peak Found	Peak Found	Not Found	Not Found	Not Found	High	High	Peak Found	Not Found	Not Found	Not Found	Not Found	Not Found	Not Found	Peak Found	Not Found	Peak Found
augustus_masked-Fvb2-4-processed-gene-95.12-mRNA-1 protein AED:0.11 eAED:0.11 QI:115	60S ribosomal protein L3	VKAFPKDDPSKPCK	1xCarbamidomethyl [C13]; 1xGG [K2]	0.0369172	0.00259959	9	1730.89	1.36043e+06	3.64928e+06	0.107	6.43351e-05		Peak Found	Peak Found	Peak Found	High	High	Peak Found	Not Found	Not Found	Not Found	High	Peak Found	Peak Found	High	High	High	High	Peak Found	Peak Found
augustus_masked-Fvb2-4-processed-gene-95.12-mRNA-1 protein AED:0.11 eAED:0.11 QI:115	60S ribosomal protein L3	GKGYEGVVTR	1xGG [K2]	0.0397103	0.00270219	1	1179.61	592348	487208	17.526	6.74573e-05		Peak Found	Peak Found	Peak Found	Not Found	Not Found	Not Found	High	Not Found	Peak Found	Not Found	Not Found	Not Found	Not Found	Not Found	Not Found	Peak Found	Peak Found	Peak Found
augustus_masked-Fvb2-4-processed-gene-95.12-mRNA-1 protein AED:0.11 eAED:0.11 QI:115	60S ribosomal protein L3	SLNTVWAQHLSEEVKR	1xGG [K15]	0.0640199	0.00471843	2	2011.04					No Quan Values	Not Found	Not Found	Not Found	Not Found	Not Found	Not Found	High	Not Found	Not Found	Not Found	High	Not Found	Not Found	Not Found	Not Found	Not Found	Not Found	Not Found
augustus_masked-Fvb3-1-processed-gene-151.6-mRNA-1 protein AED:0.35 eAED:0.35 QI:0	CMP-N-acetylneuraminate-beta-galactosamide-alpha-2,3-s	STVTQNGPNPQSFKICR	1xCarbamidomethyl [C16]; 1xGG [K14]	0.10092	0.00826424	1	2048	486493	258026	1.386	0.928722		Peak Found	Not Found	Peak Found	Not Found	Not Found	Not Found	Not Found	Not Found	High	Not Found	Not Found	Peak Found	Not Found	Peak Found	Not Found	Peak Found	Peak Found	Peak Found
augustus_masked-Fvb3-1-processed-gene-212.10-mRNA-1 protein AED:0.32 eAED:0.32 QI:0	UBP1-associated protein 2C	TPEGAQKALVDPIK	1xGG [K7]	2.3003e-05	8.32812e-05	5	1580.86	916215		100	4.55081e-17		Peak Found	Not Found	Not Found	Not Found	Not Found	Not Found	High	High	Not Found	Not Found	Not Found	High	Not Found	High	Not Found	Not Found	Not Found	Not Found
augustus_masked-Fvb3-1-processed-gene-22.5-mRNA-1 protein AED:0.22 eAED:0.22 QI:494	calcineurin B-like protein 3 isoform X1	CCDLDLYKQSR	2xCarbamidomethyl [C1; C2]; 1xGG [K8]	0.00116605	0.000202034	5	1571.69	1.04263e+06	516015	1.658	0.77934		Peak Found	Peak Found	Peak Found	Not Found	Peak Found	High	Peak Found	Peak Found	High	Peak Found	High	High	Not Found	Peak Found	Peak Found	Peak Found	Peak Found	Peak Found
augustus_masked-Fvb3-1-processed-gene-247.1-mRNA-1 protein AED:0.03 eAED:0.03 QI:58	uncharacterized protein LOC101291707 isoform X1	EVKVMEQQKTSTVLR	1xOxidation [M5]; 1xGG [K9]	0.0580316	0.0041528	1	1906.01					No Quan Values	Not Found	Not Found	Not Found	Not Found	Not Found	Not Found	Not Found	Not Found	Not Found	Not Found	Not Found	Not Found	Not Found	Not Found	High	Not Found	Not Found	Not Found
augustus_masked-Fvb3-1-processed-gene-252.13-mRNA-1 protein AED:0.22 eAED:0.22 QI:0	uncharacterized protein LOC101293075	SYHHQGIDKSALHDHLGGYLGEYVPLK	1xGG [K9]	0.0121845	0.00110876	1	3148.56	1.04724e+06		100	4.55081e-17		Not Found	Not Found	Not Found	Not Found	Not Found	Not Found	High	Peak Found	Peak Found	Not Found	Not Found	Not Found	Not Found	Not Found	Not Found	Not Found	Not Found	Not Found
augustus_masked-Fvb3-1-processed-gene-300.2-mRNA-1 protein AED:0.07 eAED:0.07 QI:163	sugar carrier protein C	FVTDEDYPNDGYEMSKPTTVK	1xGG [K]	6.41321e-07	8.32812e-05	11	2550.13	2.81324e+06	848529	3.382	0.0996119		Not Found	Not Found	Not Found	High	High	Not Found	High	High	High	Not Found	Not Found	Not Found	High	Not Found	High	High	High	High
augustus_masked-Fvb3-1-processed-gene-300.2-mRNA-1 protein AED:0.07 eAED:0.07 QI:163	sugar carrier protein C	GVEDVSEEYNDLVVASDESKK	1xGG [K21]	0.000816867	0.000202034	1	2426.12					No Quan Values	Not Found	Not Found	Not Found	Not Found	Not Found	Not Found	High	Not Found	Not Found	Not Found	Not Found	Not Found	Not Found	Not Found	Not Found	Not Found	Not Found	Not Found
augustus_masked-Fvb3-1-processed-gene-300.2-mRNA-1 protein AED:0.07 eAED:0.07 QI:163	sugar carrier protein C	FVTDEDYPNDGYEMSKPTTVKTV	1xGG [K]	0.00096687	0.000202034	6	2750.25	4.14529e+06	1.27873e+06	3.428	0.020832		Peak Found	Peak Found	Not Found	High	High	Peak Found	Peak Found	High	High	Peak Found	Not Found	Peak Found	Not Found	Not Found	Not Found	High	Not Found	High
augustus_masked-Fvb3-1-processed-gene-300.2-mRNA-1 protein AED:0.07 eAED:0.07 QI:163	sugar carrier protein C	FVTDEDYPNDGYEMSKPTTVKTV	2xGG [K16; K21]	0.00670821	0.000630852	2	2864.29					No Quan Values	Not Found	Not Found	Not Found	Not Found	Not Found	Not Found	Not Found	Not Found	Not Found	Not Found	Not Found	Not Found	Not Found	Not Found	Not Found	High	High	Not Found
augustus_masked-Fvb3-1-processed-gene-307.19-mRNA-1 protein AED:0.26 eAED:0.63 QI:0		GGRGGGVCGGGGKIGR	1xCarbamidomethyl [C8]; 1xGG [K13]	0.016868	0.00148468	1	1515.76					No Quan Values	Not Found	Not Found	Not Found	Not Found	Not Found	Not Found	Not Found	Not Found	Not Found	Not Found	Not Found	Not Found	Not Found	Not Found	Not Found	High	Not Found	Not Found
augustus_masked-Fvb3-1-processed-gene-45.1-mRNA-1 protein AED:0.07 eAED:0.07 QI:0	18.1 kDa class I heat shock protein-like	VDVKKPDVK	1xGG [K4]	0.0283011	0.00213083	5	1141.66	1.24967e+06	504589	2.998	0.241552		Not Found	Peak Found	Peak Found	Not Found	Peak Found	Not Found	High	High	High	Peak Found	Peak Found	Peak Found	Not Found	Peak Found	Peak Found	High	High	Peak Found
augustus_masked-Fvb3-1-processed-gene-45.1-mRNA-1 protein AED:0.07 eAED:0.07 QI:0; augustus_masked-Fvb7-2-processed-gene-237.8-mRNA-1 protein AED:0.37 eAED:0.37 QI:0; augustus_masked-Fvb7-3-processed-gene-52.0-mRNA-1 protein AED:0.40 eAED:0.40 QI:0	18.1 kDa class I heat shock protein-like	IDWKETPEAHVFK	1xGG [K4]	0.000130223	8.32812e-05	6	1713.86	4.50958e+06	3.0582e+06	1.65	0.567043		Peak Found	Peak Found	Peak Found	Peak Found	High	High	Peak Found	Peak Found	Peak Found	Peak Found	High	High	High	Peak Found	Peak Found	Peak Found	Peak Found	Peak Found
augustus_masked-Fvb3-1-processed-gene-69.8-mRNA-1 protein AED:0.16 eAED:0.16 QI:0	receptor-like protein kinase HERK 1	VFSQLVKSEGR	1xGG [K7]	0.00566991	0.000542867	1	1363.73	573344		100	4.55081e-17		Not Found	Not Found	Not Found	Not Found	Not Found	Not Found	High	Not Found	Not Found	Not Found	Not Found	Not Found	Not Found	Not Found	Not Found	Not Found	Not Found	Not Found
augustus_masked-Fvb3-1-processed-gene-79.1-mRNA-1 protein AED:0.01 eAED:0.01 QI:168	elongation factor 1-alpha-like	GFVASNSKDDPAK	1xGG [K8]	0.000120818	8.32812e-05	31	1449.7	1.93112e+07	1.98394e+07	1.096	1		Peak Found	Not Found	Peak Found	High	High	High	Peak Found	High	High	High	High	High	High	High	High	Peak Found	High	High
augustus_masked-Fvb3-1-processed-gene-79.1-mRNA-1 protein AED:0.01 eAED:0.01 QI:168	elongation factor 1-alpha-like	RGFVASNSKDDPAK	1xGG [K9]	0.00143282	0.000202034	9	1605.8	1.56209e+06	1.19944e+06	0.887	0.994025		Not Found	Not Found	Not Found	Peak Found	Peak Found	Peak Found	High	High	High	High	High	High	High	Peak Found	Peak Found	High	Peak Found	Peak Found
augustus_masked-Fvb3-1-processed-gene-79.1-mRNA-1 protein AED:0.01 eAED:0.01 QI:168	elongation factor 1-alpha-like	VETGIIKPGMVVTFGPTGLTTEVK	1xGG [K7]	0.00348656	0.00040153	2	2588.4					No Quan Values	Not Found	Not Found	Not Found	Not Found	Not Found	Not Found	High	Not Found	High	Not Found	Not Found	Not Found	Not Found	Not Found	Not Found	Not Found	Not Found	Not Found
augustus_masked-Fvb3-2-processed-gene-10.13-mRNA-1 protein AED:0.20 eAED:0.21 QI:269	hypothetical protein CUMW_011570	LVLLETSKSPVESIR	1xGG [K8]	0.000239437	8.32812e-05	7	1785.01	1.65629e+06	1.44287e+06	1.861	0.53145		Not Found	Not Found	Peak Found	Peak Found	Not Found	High	High	High	High	Peak Found	Peak Found	High	Peak Found	Peak Found	High	Peak Found	Peak Found	Peak Found
augustus_masked-Fvb3-2-processed-gene-112.6-mRNA-1 protein AED:0.09 eAED:0.09 QI:0; augustus_masked-Fvb3-4-processed-gene-196.3-mRNA-1 protein AED:0.09 eAED:0.09 QI:0; augustus_masked-Fvb3-3-processed-gene-94.5-mRNA-1 protein AED:0.07 eAED:0.07 QI:0	legumin B-like	SMKHQQQGNNNNNIFSGFEAR	1xGG [K3]	1.08691e-05	8.32812e-05	29	2535.15	1.90789e+06	2.17044e+06	2.226	0.39021		High	Peak Found	High	High	High	High	High	High	High	High	Not Found	Not Found	Peak Found	High	Not Found	High	High	High
augustus_masked-Fvb3-2-processed-gene-118.0-mRNA-1 protein AED:0.26 eAED:0.26 QI:0	protein LIGHT-DEPENDENT SHORT HYPOCOTYLS 10-like	YLDQFGKTK	1xGG [K7]	0.0575143	0.0041528	2	1213.62		1.46392e+06	0.01	4.55081e-17		Not Found	Not Found	Not Found	Not Found	Not Found	Not Found	High	Not Found	Not Found	High	Peak Found	Not Found	Peak Found	Peak Found	Peak Found	Not Found	Not Found	Peak Found
augustus_masked-Fvb3-2-processed-gene-188.6-mRNA-1 protein AED:0.18 eAED:0.18 QI:0	pentatricopeptide repeat-containing protein At3g16610-like	SITKHPPLPSKLSSFHAR	1xGG [K11]	0.0975097	0.00812356	1	2117.16		429459	0.01	4.55081e-17		Not Found	Not Found	Not Found	Not Found	Not Found	Not Found	Not Found	Not Found	Not Found	Not Found	Not Found	Peak Found	Not Found	High	Not Found	Not Found	Not Found	Not Found
augustus_masked-Fvb3-2-processed-gene-28.3-mRNA-1 protein AED:0.11 eAED:0.11 QI:181	fruit protein pKIWI501-like	EKTPPPPPEAEAEAEVEQPAAAPEAEAEAEAEAPVAPVEVETK	1xGG [K2]	8.22769e-05	8.32812e-05	2	4519.15					No Quan Values	Not Found	Not Found	Not Found	Not Found	Not Found	Not Found	High	Not Found	Not Found	Not Found	Not Found	Not Found	Not Found	Not Found	Not Found	Not Found	Not Found	Not Found
augustus_masked-Fvb3-2-processed-gene-28.3-mRNA-1 protein AED:0.11 eAED:0.11 QI:181	fruit protein pKIWI501-like	EVAIEEVKADAEEVASEPEAEKPVEEEAQEVK	1xGG [K]	1.25229e-08	8.32812e-05	21	3624.73	2.89383e+06	2.1308e+06	1.583	0.697309		High	High	High	Not Found	Peak Found	Not Found	High	High	High	Not Found	High	Not Found	High	High	Not Found	Not Found	High	High
augustus_masked-Fvb3-2-processed-gene-28.3-mRNA-1 protein AED:0.11 eAED:0.11 QI:181	fruit protein pKIWI501-like	EAPEVVATEEAPVEKAEE	1xGG [K15]	2.17453e-05	8.32812e-05	18	2040.96	2.54276e+06	4.91135e+06	0.752	0.909472		Not Found	Not Found	High	Not Found	High	High	High	High	High	Peak Found	High	High	High	High	High	High	High	High
augustus_masked-Fvb3-2-processed-gene-28.3-mRNA-1 protein AED:0.11 eAED:0.11 QI:181	fruit protein pKIWI501-like	AVEAAKEAPEVVATEEAPVEKAEE	1xGG [K6]	0.0175055	0.00159048	2	2610.28	1.22286e+06	559643	2.267	0.458832		Not Found	Not Found	Not Found	Not Found	Not Found	Not Found	High	Peak Found	High	Not Found	Not Found	Not Found	Not Found	Not Found	Not Found	Peak Found	Peak Found	Peak Found
augustus_masked-Fvb3-2-processed-gene-284.14-mRNA-1 protein AED:0.24 eAED:0.13 QI:0	F-box/LRR-repeat protein 20-like	LVLPGELAKHAVSEGTK	1xGG [K9]	4.12846e-07	8.32812e-05	59	1863.03	2.68798e+07	1.86478e+07	1.441	0.640502		High	High	High	High	High	High	High	High	High	High	High	High	High	High	High	High	High	High
augustus_masked-Fvb3-2-processed-gene-284.14-mRNA-1 protein AED:0.24 eAED:0.13 QI:0	F-box/LRR-repeat protein 20-like	VLKQVHPDIGISSK	1xGG [K3]	1.85429e-05	8.32812e-05	20	1634.92	2.44442e+06	2.27081e+06	1.181	0.955854		Peak Found	High	High	Peak Found	High	High	High	High	High	High	Peak Found	High	High	High	High	High	High	High
augustus_masked-Fvb3-2-processed-gene-284.14-mRNA-1 protein AED:0.24 eAED:0.13 QI:0	F-box/LRR-repeat protein 20-like	HAVSEGTKAVTK	1xGG [K8]	0.000583052	0.000159793	3	1341.71	986050	662378	5.728	0.0365258		Not Found	Not Found	Peak Found	High	Not Found	High	Peak Found	Not Found	Not Found	Not Found	Not Found	Not Found	High	Not Found	Not Found	Not Found	Not Found	Not Found
augustus_masked-Fvb3-2-processed-gene-284.14-mRNA-1 protein AED:0.24 eAED:0.13 QI:0	F-box/LRR-repeat protein 20-like	HAVSEGTKAVTKFTSS	1xGG [K]	0.00140623	0.000202034	29	1763.89	2.23242e+07	2.35608e+07	0.948	0.974845		High	High	High	High	High	High	Peak Found	Peak Found	Peak Found	High	High	High	High	High	High	Peak Found	Peak Found	Peak Found
augustus_masked-Fvb3-2-processed-gene-284.14-mRNA-1 protein AED:0.24 eAED:0.13 QI:0	F-box/LRR-repeat protein 20-like	YNKKPTITSR	1xGG [K]	0.00855079	0.000772694	18	1321.72	2.6322e+06	2.2045e+06	0.849	0.983956		Peak Found	Not Found	Not Found	High	Peak Found	Peak Found	High	High	High	High	High	Peak Found	High	High	High	High	High	High
augustus_masked-Fvb3-2-processed-gene-284.14-mRNA-1 protein AED:0.24 eAED:0.13 QI:0	F-box/LRR-repeat protein 20-like	TVAEKAPAEK	1xGG [K5]	0.0117392	0.0010748	2	1157.62					No Quan Values	Not Found	Not Found	Not Found	Not Found	Not Found	Not Found	High	Not Found	High	Not Found	Not Found	Not Found	Not Found	Not Found	Not Found	Not Found	Not Found	Not Found
augustus_masked-Fvb3-2-processed-gene-284.14-mRNA-1 protein AED:0.24 eAED:0.13 QI:0	F-box/LRR-repeat protein 20-like	KLPKEAGAAAGDK	1xGG [K4]	0.0427064	0.00288116	3	1369.74	585903	242982	1.078	1		Not Found	Not Found	Not Found	Peak Found	Peak Found	Peak Found	High	High	Peak Found	Peak Found	Peak Found	Peak Found	High	Peak Found	Peak Found	Peak Found	Peak Found	Peak Found
augustus_masked-Fvb3-2-processed-gene-29.20-mRNA-1 protein AED:0.20 eAED:0.15 QI:0	vacuolar protein-sorting protein BRO1-like	SIDIKEPEKPKPK	1xGG [K]	0.000311258	8.32812e-05	11	1622.91	1.87205e+06	2.75834e+06	0.924	1		High	High	High	Peak Found	Peak Found	Peak Found	High	High	Peak Found	Peak Found	Peak Found	Peak Found	Peak Found	Peak Found	Peak Found	Peak Found	High	High
augustus_masked-Fvb3-2-processed-gene-29.20-mRNA-1 protein AED:0.20 eAED:0.15 QI:0	vacuolar protein-sorting protein BRO1-like	GGGAIKSIDIKEPEKPKPK	1xGG [K6]	2.99048e-05	8.32812e-05	21	2106.19	3.21725e+06	1.87781e+06	1.757	0.503592		High	High	High	High	Peak Found	High	High	High	High	High	Peak Found	High	Peak Found	High	High	High	High	High
augustus_masked-Fvb3-2-processed-gene-29.20-mRNA-1 protein AED:0.20 eAED:0.15 QI:0	vacuolar protein-sorting protein BRO1-like	GGGAIKSIDIK	1xGG [K6]	0.00432349	0.00040153	2	1172.66	1.13364e+06	1.1219e+06	12.91	0.000310362		Peak Found	Not Found	Not Found	Not Found	Not Found	Not Found	High	High	Peak Found	Not Found	Not Found	Not Found	Not Found	Not Found	Not Found	Peak Found	Peak Found	Peak Found
augustus_masked-Fvb3-2-processed-gene-29.20-mRNA-1 protein AED:0.20 eAED:0.15 QI:0	vacuolar protein-sorting protein BRO1-like	SIDIKEPEKPKPKEVEKPK	1xGG [K]	0.00453044	0.000453197	11	2333.31	7.29797e+06	5.43268e+06	1.374	0.696098		High	High	High	Peak Found	Peak Found	High	High	Peak Found	Peak Found	Peak Found	High	High	Peak Found	High	High	High	Peak Found	High
augustus_masked-Fvb3-2-processed-gene-29.20-mRNA-1 protein AED:0.20 eAED:0.15 QI:0	vacuolar protein-sorting protein BRO1-like	ETAKPKETPPPPK	1xGG [K6]	0.0502609	0.00341352	1	1533.83	505065	397080	0.99	1		Not Found	Not Found	Not Found	Peak Found	Peak Found	Not Found	Peak Found	Not Found	Peak Found	Peak Found	Peak Found	High	Peak Found	Peak Found	Peak Found	Peak Found	Peak Found	Peak Found
augustus_masked-Fvb3-2-processed-gene-29.20-mRNA-1 protein AED:0.20 eAED:0.15 QI:0; maker-Fvb6-1-augustus-gene-298.49-mRNA-1 protein AED:0.10 eAED:0.10 QI:0; maker-Fvb3-1-augustus-gene-317.45-mRNA-1 protein AED:0.15 eAED:0.15 QI:271	vacuolar protein-sorting protein BRO1-like	DQTYDEKNNQVIIK	1xGG [K7]	1.92512e-05	8.32812e-05	20	1821.9	4.70664e+06	2.0654e+06	1.688	0.41483		High	High	High	High	High	High	High	Peak Found	Peak Found	High	High	High	High	High	High	Peak Found	Peak Found	Peak Found
augustus_masked-Fvb3-2-processed-gene-29.20-mRNA-1 protein AED:0.20 eAED:0.15 QI:0; maker-Fvb6-1-augustus-gene-298.49-mRNA-1 protein AED:0.10 eAED:0.10 QI:0; maker-Fvb3-1-augustus-gene-317.45-mRNA-1 protein AED:0.15 eAED:0.15 QI:271	vacuolar protein-sorting protein BRO1-like	VVCCSPEKIR	2xCarbamidomethyl [C3; C4]; 1xGG [K8]	0.0044465	0.000453197	10	1361.67	2.30508e+06	1.7792e+06	1.038	1		Not Found	Not Found	Not Found	Peak Found	High	Peak Found	High	High	High	Peak Found	Peak Found	Peak Found	Peak Found	High	High	High	High	High
augustus_masked-Fvb3-2-processed-gene-311.6-mRNA-1 protein AED:0.38 eAED:0.39 QI:0	E3 ubiquitin-protein ligase RING1-like	FLLPADEAKCDSNNSR	1xCarbamidomethyl [C10]; 1xGG [K9]	0.000640306	0.000159793	6	1950.9	1.03592e+06	897117	1.319	0.943168		High	Peak Found	High	Peak Found	High	Peak Found	Peak Found	High	High	High	Not Found	Peak Found	Peak Found	Peak Found	Peak Found	Peak Found	Not Found	Not Found
augustus_masked-Fvb3-2-processed-gene-65.12-mRNA-1 protein AED:0.22 eAED:0.22 QI:157	pentatricopeptide repeat-containing protein At2g35130	ASAMGKNVSNAK	1xGG [K6]	0.000975968	0.000202034	4	1291.64	5.57388e+06	3.41482e+06	1.414	0.718913		Not Found	Not Found	Not Found	High	Peak Found	Peak Found	High	High	High	Peak Found	Peak Found	Peak Found	Peak Found	Peak Found	Peak Found	Peak Found	Peak Found	Peak Found
augustus_masked-Fvb3-2-processed-gene-87.12-mRNA-1 protein AED:0.00 eAED:0.00 QI:0; augustus_masked-Fvb3-3-processed-gene-75.11-mRNA-1 protein AED:0.46 eAED:0.46 QI:0	uncharacterized protein LOC101306413	KTAPALNTK	1xGG [K1]	0.0152308	0.00136511	3	1057.6	679013	386709	1.925	0.636404		Not Found	Not Found	Not Found	Peak Found	Peak Found	Not Found	Peak Found	High	High	Peak Found	Peak Found	Peak Found	Not Found	Not Found	Not Found	Peak Found	Peak Found	Peak Found
augustus_masked-Fvb3-2-processed-gene-98.5-mRNA-1 protein AED:0.10 eAED:0.10 QI:179; maker-Fvb3-1-augustus-gene-219.41-mRNA-1 protein AED:0.17 eAED:0.17 QI:178	trifunctional UDP-glucose 4,6-dehydratase/UDP-4-keto-6	LCEKQGIPYEYGK	1xCarbamidomethyl [C2]; 1xGG [K4]	9.03597e-05	8.32812e-05	22	1698.82	6.55111e+06	5.68878e+06	1.152	0.924253		Peak Found	High	High	High	High	High	High	High	High	High	High	Peak Found	High	High	High	High	High	High
augustus_masked-Fvb3-2-processed-gene-98.5-mRNA-1 protein AED:0.10 eAED:0.10 QI:179; maker-Fvb3-1-augustus-gene-219.41-mRNA-1 protein AED:0.17 eAED:0.17 QI:178	trifunctional UDP-glucose 4,6-dehydratase/UDP-4-keto-6	QGIPYEYGKGR	1xGG [K9]	0.000994421	0.000202034	14	1381.69	1.40602e+06	1.35488e+06	1.297	0.917965		High	Peak Found	Peak Found	Peak Found	High	High	High	High	Peak Found	High	High	High	High	Peak Found	High	Peak Found	High	Peak Found
augustus_masked-Fvb3-2-processed-gene-98.5-mRNA-1 protein AED:0.10 eAED:0.10 QI:179; maker-Fvb3-1-augustus-gene-219.41-mRNA-1 protein AED:0.17 eAED:0.17 QI:178; maker-Fvb6-3-augustus-gene-85.28-mRNA-1 protein AED:0.00 eAED:0.00 QI:5; maker-Fvb6-2-augustus-gene-0.31-mRNA-1 protein AED:0.01 eAED:0.01 QI:216	trifunctional UDP-glucose 4,6-dehydratase/UDP-4-keto-6	GEVGHVYNIGTKK	1xGG [K13]	0.00323511	0.00040153	1	1515.79	1.15493e+06	776523	1.564	0.835267		Not Found	Not Found	Not Found	Peak Found	Peak Found	Peak Found	Peak Found	Peak Found	High	Peak Found	Peak Found	Peak Found	Peak Found	Peak Found	Peak Found	Peak Found	Not Found	Not Found
augustus_masked-Fvb3-3-processed-gene-220.2-mRNA-1 protein AED:0.00 eAED:0.00 QI:0	B3 domain-containing protein At2g33720-like	KLKEGDLIGLYWDTR	1xGG [K3]	0.0226839	0.0018153	13	1921.02	3.22702e+07	2.54514e+07	1.737	0.417598		Peak Found	High	Peak Found	High	High	High	Peak Found	High	Peak Found	Peak Found	High	Peak Found	High	High	High	Peak Found	Peak Found	Peak Found
augustus_masked-Fvb3-3-processed-gene-23.7-mRNA-1 protein AED:0.10 eAED:0.10 QI:0	histone deacetylase HDT1-like	KAADSVVIYGK	1xGG [K1]	0.0489188	0.0033057	3	1264.69					No Quan Values	Not Found	Not Found	Not Found	Not Found	Not Found	Not Found	High	Not Found	Not Found	Not Found	Not Found	Not Found	Not Found	Not Found	Not Found	High	Not Found	High
augustus_masked-Fvb3-3-processed-gene-294.12-mRNA-1 protein AED:0.27 eAED:0.27 QI:0	E3 ubiquitin-protein ligase RING1-like	FQLPADEAKCDSNTSR	1xCarbamidomethyl [C10]; 1xGG [K9]	0.0237558	0.00189718	1	1952.88					No Quan Values	Not Found	Not Found	Not Found	Not Found	Not Found	Not Found	Not Found	Not Found	Not Found	Not Found	Not Found	Not Found	Not Found	High	Not Found	Not Found	Not Found	Not Found
augustus_masked-Fvb3-3-processed-gene-39.3-mRNA-1 protein AED:0.19 eAED:0.19 QI:682	coatomer subunit alpha-1-like	FYEFSNQKDTQVIPIR	1xGG [K8]	0.00879347	0.000808482	2	2099.06	996708	1.18018e+06	0.874	0.990732		Not Found	Not Found	Peak Found	Not Found	Not Found	Not Found	Not Found	High	Peak Found	Peak Found	Peak Found	Not Found	Peak Found	Peak Found	Peak Found	Not Found	Not Found	High
augustus_masked-Fvb3-3-processed-gene-86.2-mRNA-1 protein AED:0.05 eAED:0.04 QI:0	F-box/kelch-repeat protein At3g23880-like	LFLCLYDQK	1xCarbamidomethyl [C4]; 1xGG [K9]	0.0104003	0.000850757	2	1313.66	2.11046e+06	2.2748e+06	0.076	1.16655e-05		Not Found	Not Found	Not Found	Peak Found	High	Peak Found	Not Found	Not Found	Not Found	Peak Found	Not Found	High	Peak Found	Not Found	Not Found	Not Found	Not Found	Not Found
augustus_masked-Fvb3-4-processed-gene-190.11-mRNA-1 protein AED:0.13 eAED:0.13 QI:356	probable bifunctional methylthioribulose-1-phosphate d	DVSVKAWTADPDNNSKPR	1xGG [K5]	0.0059411	0.000542867	1	2114.03					No Quan Values	Not Found	High	Not Found	Not Found	Not Found	Not Found	Not Found	Not Found	Not Found	Not Found	Not Found	Not Found	Not Found	Not Found	Not Found	Not Found	Not Found	Not Found
augustus_masked-Fvb3-4-processed-gene-198.2-mRNA-1 protein AED:0.36 eAED:0.36 QI:160	uncharacterized protein LOC101313777	WLNEAKHAGDSK	1xGG [K6]	0.0010618	0.000202034	5	1469.71	842869	442085	1.396	0.903606		Peak Found	Peak Found	Peak Found	Peak Found	High	High	High	Peak Found	High	Not Found	Peak Found	High	Not Found	Not Found	Peak Found	Not Found	Peak Found	Peak Found
augustus_masked-Fvb3-4-processed-gene-227.1-mRNA-1 protein AED:0.17 eAED:0.17 QI:196	nuclear-pore anchor	ALETHLSQVENDYKER	1xGG [K14]	0.000206104	8.32812e-05	8	2045.99	1.38074e+06	1.24657e+06	1.047	1		High	High	High	High	Peak Found	Peak Found	Peak Found	Not Found	High	High	High	High	Not Found	Peak Found	Peak Found	Peak Found	Peak Found	Peak Found
augustus_masked-Fvb3-4-processed-gene-227.1-mRNA-1 protein AED:0.17 eAED:0.17 QI:196	nuclear-pore anchor	TKLEKCEAEIETSR	1xCarbamidomethyl [C6]; 1xGG [K]	0.00152988	0.000202034	3	1807.89	909469	520046	0.145	0.00691668		Not Found	Peak Found	Not Found	High	Not Found	High	Not Found	Not Found	Not Found	Peak Found	Peak Found	Not Found	High	Peak Found	Not Found	Not Found	Not Found	Not Found
augustus_masked-Fvb3-4-processed-gene-227.1-mRNA-1 protein AED:0.17 eAED:0.17 QI:196	nuclear-pore anchor	EVTVLLKECR	1xCarbamidomethyl [C9]; 1xGG [K7]	0.0120716	0.0010748	1	1360.73	963926	1.55446e+06	0.091	0.000242234		Not Found	Not Found	Not Found	Not Found	Peak Found	High	Not Found	Not Found	Not Found	Peak Found	Peak Found	Peak Found	Peak Found	Not Found	Not Found	Not Found	Not Found	Not Found
augustus_masked-Fvb3-4-processed-gene-227.1-mRNA-1 protein AED:0.17 eAED:0.17 QI:196	nuclear-pore anchor	DQKIQTLQK	1xGG [K9]	0.0878936	0.00713926	1	1215.67					No Quan Values	Peak Found	Not Found	Not Found	Peak Found	Peak Found	Peak Found	Peak Found	Peak Found	Peak Found	Peak Found	Peak Found	High	Peak Found	Peak Found	Peak Found	Peak Found	Peak Found	Peak Found
augustus_masked-Fvb3-4-processed-gene-238.20-mRNA-1 protein AED:0.23 eAED:0.22 QI:129	probable LRR receptor-like serine/threonine-protein ki	LKAWLEDGKDIR	1xGG [K2]	0.00070318	0.000202034	47	1557.84	1.00724e+07	6.98741e+06	1.237	0.887144		High	High	High	High	High	High	High	High	High	High	High	High	High	High	High	High	High	High
augustus_masked-Fvb3-4-processed-gene-238.20-mRNA-1 protein AED:0.23 eAED:0.22 QI:129	probable LRR receptor-like serine/threonine-protein ki	LKAWLEDGK	1xGG [K2]	0.069963	0.00526558	1	1173.63	558727	250090	0.15	0.0329244		Not Found	Not Found	Not Found	Not Found	Not Found	Not Found	High	Peak Found	Peak Found	Not Found	Not Found	Peak Found	Not Found	Not Found	Not Found	Peak Found	Peak Found	Peak Found
augustus_masked-Fvb3-4-processed-gene-36.7-mRNA-1 protein AED:0.07 eAED:0.07 QI:0	26S protease regulatory subunit 7-like	IDPTVTMMTVEDKPDVTYNDVGGCK	1xCarbamidomethyl [C24]; 1xGG [K13]	0.0125295	0.00110876	1	2899.32					No Quan Values	Not Found	Not Found	Not Found	Not Found	Not Found	Not Found	Not Found	Not Found	Not Found	Not Found	Not Found	Not Found	Not Found	Not Found	High	Not Found	Not Found	Not Found
augustus_masked-Fvb3-4-processed-gene-84.8-mRNA-1 protein AED:0.10 eAED:0.07 QI:0	transmembrane protein 209	ITQSAGKLATPPPTIR	1xGG [K7]	0.0777718	0.00597901	1	1765	551475		100	4.55081e-17		Not Found	Peak Found	Peak Found	Not Found	Not Found	Not Found	Peak Found	High	Peak Found	Not Found	Not Found	Not Found	Not Found	Not Found	Not Found	Not Found	Not Found	Not Found
augustus_masked-Fvb4-1-processed-gene-140.15-mRNA-1 protein AED:0.18 eAED:0.18 QI:0	60S ribosomal protein L27a-3	GKLPEGHPVVVKAK	1xGG [K]	0.00256024	0.000365268	11	1572.92	536572	838441	0.505	0.577917		Peak Found	Peak Found	Not Found	High	Peak Found	Peak Found	Peak Found	High	High	High	High	High	High	Peak Found	High	High	High	High
augustus_masked-Fvb4-1-processed-gene-141.10-mRNA-1 protein AED:0.30 eAED:0.30 QI:0; augustus_masked-Fvb4-3-processed-gene-133.4-mRNA-1 protein AED:0.44 eAED:0.44 QI:0	Fra a 2 allergen	IAPQAVKCAEIIEGDGGVGTIK	1xCarbamidomethyl [C8]; 1xGG [K7]	2.01747e-05	8.32812e-05	8	2340.22	3.43977e+06	1.65041e+06	2.993	0.0692389		Not Found	Not Found	High	Peak Found	High	Peak Found	High	High	High	Not Found	Not Found	Not Found	High	Not Found	High	Peak Found	Peak Found	Not Found
augustus_masked-Fvb4-1-processed-gene-141.10-mRNA-1 protein AED:0.30 eAED:0.30 QI:0; augustus_masked-Fvb4-3-processed-gene-133.4-mRNA-1 protein AED:0.44 eAED:0.44 QI:0	Fra a 2 allergen	IAPQAVKCAEIIEGDGGVGTIKK	1xCarbamidomethyl [C8]; 1xGG [K7]	0.00110233	0.000202034	6	2468.32	1.46126e+06	1.04091e+06	1.429	0.844475		Peak Found	Peak Found	High	Not Found	Peak Found	Not Found	High	High	Peak Found	High	Peak Found	Peak Found	Peak Found	High	Peak Found	Peak Found	Peak Found	Peak Found
augustus_masked-Fvb4-1-processed-gene-141.10-mRNA-1 protein AED:0.30 eAED:0.30 QI:0; maker-Fvb4-4-augustus-gene-99.46-mRNA-1 protein AED:0.34 eAED:0.34 QI:189; augustus_masked-Fvb4-3-processed-gene-133.4-mRNA-1 protein AED:0.44 eAED:0.44 QI:0; augustus_masked-Fvb4-4-processed-gene-94.13-mRNA-1 protein AED:0.15 eAED:0.15 QI:0; maker-Fvb4-3-snap-gene-199.68-mRNA-1 protein AED:0.35 eAED:0.35 QI:0	Fra a 2 allergen	GDVEIKEEHVKAGK	1xGG [K]	2.52629e-05	8.32812e-05	53	1652.86	19030684	1.50153e+07	1.178	0.93787		High	High	Peak Found	High	High	High	High	High	High	High	High	High	High	High	High	High	High	High
augustus_masked-Fvb4-1-processed-gene-141.10-mRNA-1 protein AED:0.30 eAED:0.30 QI:0; maker-Fvb4-4-augustus-gene-99.46-mRNA-1 protein AED:0.34 eAED:0.34 QI:189; augustus_masked-Fvb4-3-processed-gene-133.4-mRNA-1 protein AED:0.44 eAED:0.44 QI:0; augustus_masked-Fvb4-4-processed-gene-94.13-mRNA-1 protein AED:0.15 eAED:0.15 QI:0; maker-Fvb4-3-snap-gene-199.68-mRNA-1 protein AED:0.35 eAED:0.35 QI:0	Fra a 2 allergen	GDVEIKEEHVK	1xGG [K6]	0.00184496	0.000260902	23	1396.71	4.92114e+06	4.07353e+06	0.605	0.644662		Not Found	Peak Found	Not Found	High	High	High	High	High	High	High	High	High	High	High	High	High	High	High
augustus_masked-Fvb4-1-processed-gene-151.13-mRNA-1 protein AED:0.10 eAED:0.10 QI:0	3-ketoacyl-CoA synthase 6	LILSNNPKSVEFQMR	1xGG [K8]	0.000222146	8.32812e-05	2	1889.99	1.31795e+06	684208	2.01	0.551386		Not Found	Not Found	Not Found	Not Found	Not Found	Not Found	Peak Found	Peak Found	High	Not Found	Not Found	Not Found	Not Found	Not Found	Not Found	Peak Found	Peak Found	Peak Found
augustus_masked-Fvb4-1-processed-gene-189.0-mRNA-1 protein AED:0.23 eAED:0.19 QI:144; maker-Fvb6-2-augustus-gene-289.41-mRNA-1 protein AED:0.08 eAED:0.08 QI:155	Arf domain-containing protein	QDLPNAMNAAEITDKLGLHSLR	1xOxidation [M7]; 1xGG [K15]	1.25924e-06	8.32812e-05	5	2537.28	2.73025e+06	1.01649e+06	2.449	0.223657		High	High	High	Peak Found	Peak Found	Not Found	Not Found	Not Found	Not Found	Peak Found	Peak Found	High	Not Found	Peak Found	Peak Found	Not Found	Not Found	Not Found
augustus_masked-Fvb4-1-processed-gene-189.0-mRNA-1 protein AED:0.23 eAED:0.19 QI:144; maker-Fvb6-2-augustus-gene-289.41-mRNA-1 protein AED:0.08 eAED:0.08 QI:155	Arf domain-containing protein	QDLPNAMNAAEITDKLGLHSLR	1xGG [K15]	2.03864e-08	8.32812e-05	13	2521.28	1.21598e+07	5.17335e+06	2.35	0.0756011		Not Found	Not Found	Not Found	Not Found	Not Found	Not Found	High	High	High	Not Found	Not Found	Not Found	Not Found	Not Found	Not Found	High	High	High
augustus_masked-Fvb4-1-processed-gene-189.0-mRNA-1 protein AED:0.23 eAED:0.19 QI:144; maker-Fvb6-2-augustus-gene-289.41-mRNA-1 protein AED:0.08 eAED:0.08 QI:155	Arf domain-containing protein	NISFTVWDVGGQDKIRPLWR	1xGG [K14]	0.000129009	8.32812e-05	11	2501.3	7.15535e+07	4.3531e+07	1.638	0.54708		Not Found	Not Found	Not Found	Not Found	Not Found	Not Found	High	High	High	Not Found	Not Found	Not Found	Not Found	Not Found	Not Found	High	High	High
augustus_masked-Fvb4-1-processed-gene-197.4-mRNA-1 protein AED:0.06 eAED:0.06 QI:119	eukaryotic translation initiation factor 3 subunit I-l	IWDSETGKLLK	1xGG [K8]	0.00230975	0.000365268	1	1403.75	1.02771e+06	731894	1.59	0.80211		Not Found	Not Found	Not Found	Not Found	Not Found	Not Found	High	Peak Found	Peak Found	Not Found	Not Found	Not Found	Not Found	Not Found	Not Found	Peak Found	Peak Found	Peak Found
augustus_masked-Fvb4-1-processed-gene-40.7-mRNA-1 protein AED:0.17 eAED:0.17 QI:1579; augustus_masked-Fvb4-4-processed-gene-253.3-mRNA-1 protein AED:0.26 eAED:0.26 QI:491	3-oxo-Delta(4,5)-steroid 5-beta-reductase-like	HICLQTGAKHYIGSFESWGK	1xCarbamidomethyl [C3]; 1xGG [K9]	0.0185066	0.00159048	1	2433.18	1.63754e+06	785711	100	4.55081e-17		Not Found	Peak Found	Not Found	Peak Found	Peak Found	Peak Found	High	Peak Found	Peak Found	Not Found	Not Found	Not Found	Not Found	Not Found	Not Found	Peak Found	Peak Found	Not Found
augustus_masked-Fvb4-1-processed-gene-97.8-mRNA-1 protein AED:0.16 eAED:0.16 QI:0	UDP-glucuronate 4-epimerase 6	RVNSTKLINASSK	1xGG [K6]	0.00129257	0.000202034	1	1531.86					No Quan Values	Not Found	Not Found	Not Found	Not Found	Not Found	Not Found	High	Not Found	Not Found	Not Found	Not Found	Not Found	Not Found	Not Found	Not Found	Not Found	Not Found	Not Found
augustus_masked-Fvb4-1-processed-gene-97.8-mRNA-1 protein AED:0.16 eAED:0.16 QI:0	UDP-glucuronate 4-epimerase 6	VNSTKLINASSK	1xGG [K5]	0.00128052	0.000202034	15	1375.75	1.47276e+07	8.15361e+06	1.917	0.283531		Not Found	Not Found	Not Found	High	High	High	Peak Found	High	Peak Found	High	Peak Found	Peak Found	Peak Found	High	High	High	Peak Found	High
augustus_masked-Fvb4-1-processed-gene-97.8-mRNA-1 protein AED:0.16 eAED:0.16 QI:0	UDP-glucuronate 4-epimerase 6	VNSTKLINASSKLLFR	2xGG [K5; K12]	0.00778899	0.000772694	1	2019.13					No Quan Values	Not Found	Not Found	Not Found	Not Found	Not Found	Not Found	High	Not Found	Not Found	Not Found	Not Found	Not Found	Not Found	Not Found	Not Found	Not Found	Not Found	Not Found
augustus_masked-Fvb4-2-processed-gene-142.3-mRNA-1 protein AED:0.29 eAED:0.29 QI:0	60S ribosomal protein L27a-3	GKLPAGHPVVVK	1xGG [K2]	0.0411822	0.00277005	2	1315.78	856452	943697	1.196	0.978596		Not Found	Not Found	Not Found	Peak Found	High	Peak Found	Peak Found	Peak Found	Peak Found	Peak Found	High	Peak Found	Peak Found	Peak Found	Peak Found	Peak Found	Peak Found	Peak Found
augustus_masked-Fvb4-2-processed-gene-189.4-mRNA-1 protein AED:0.37 eAED:0.37 QI:0	hypothetical protein RchiOBHm_Chr4g0404971	NSELVAKSSTER	1xGG [K7]	0.03046	0.00213083	2	1434.72					No Quan Values	Not Found	Not Found	Not Found	Not Found	Not Found	Not Found	High	High	Not Found	Not Found	Not Found	Not Found	Not Found	Not Found	Not Found	Not Found	Not Found	Not Found
augustus_masked-Fvb4-2-processed-gene-246.5-mRNA-1 protein AED:0.02 eAED:0.02 QI:0	putative calcium-transporting ATPase 13, plasma membra	VDKICVMAR	1xCarbamidomethyl [C5]; 1xGG [K3]	0.023976	0.00189718	3	1205.61	1.19209e+06	575533	2.21	0.483261		Not Found	Not Found	Not Found	Not Found	Not Found	Not Found	High	Peak Found	High	Not Found	Not Found	Not Found	Not Found	Not Found	Not Found	Peak Found	Peak Found	High
augustus_masked-Fvb4-2-processed-gene-256.0-mRNA-1 protein AED:0.00 eAED:0.00 QI:110	beta-amyrin 28-oxidase-like	KMLPNFMNPQALQR	1xGG [K1]	3.53996e-05	8.32812e-05	6	1801.92					No Quan Values	Not Found	Not Found	Not Found	Not Found	Not Found	Not Found	High	High	High	Not Found	Not Found	Not Found	Not Found	Not Found	Not Found	High	Not Found	High
augustus_masked-Fvb4-2-processed-gene-256.0-mRNA-1 protein AED:0.00 eAED:0.00 QI:110	beta-amyrin 28-oxidase-like	LYWSANSTHKNAAVFPEPYK	1xGG [K10]	0.000117469	8.32812e-05	4	2437.19	1.19669e+06	362584	3.135	0.226446		Not Found	Not Found	Not Found	Not Found	Not Found	Not Found	High	High	High	Not Found	Not Found	Not Found	Not Found	Not Found	Not Found	Peak Found	Peak Found	Peak Found
augustus_masked-Fvb4-2-processed-gene-256.0-mRNA-1 protein AED:0.00 eAED:0.00 QI:110	beta-amyrin 28-oxidase-like	VFPSSVEDNSSAKEEAKK	1xGG [K]	0.00286455	0.000365268	4	2066	1.71254e+06	509872	19.969	9.8312e-06		Not Found	High	Peak Found	Not Found	Not Found	Not Found	Peak Found	Not Found	Not Found	Not Found	High	Not Found	High	High	Not Found	Not Found	Not Found	Not Found
augustus_masked-Fvb4-2-processed-gene-256.0-mRNA-1 protein AED:0.00 eAED:0.00 QI:110	beta-amyrin 28-oxidase-like	NAAVFPEPYKFDPTR	1xGG [K10]	0.00658407	0.000591852	3	1865.92	480168	1.36879e+06	1	1		Not Found	Not Found	Not Found	Not Found	Not Found	High	Not Found	High	Peak Found	Not Found	Not Found	Not Found	Peak Found	Not Found	High	Not Found	Not Found	Not Found
augustus_masked-Fvb4-2-processed-gene-256.0-mRNA-1 protein AED:0.00 eAED:0.00 QI:110	beta-amyrin 28-oxidase-like	FSSEVFKTSLFGEK	1xGG [K7]	0.00871183	0.000808482	1	1719.86					No Quan Values	Not Found	Not Found	Not Found	Not Found	Not Found	Not Found	Not Found	Not Found	High	Not Found	Not Found	Not Found	Not Found	Not Found	Not Found	Not Found	Not Found	Not Found
augustus_masked-Fvb4-2-processed-gene-256.0-mRNA-1 protein AED:0.00 eAED:0.00 QI:110	beta-amyrin 28-oxidase-like	GHPEKFIFDR	1xGG [K5]	0.0121845	0.00110876	2	1359.68	1.65056e+06	532881	16.899	8.11158e-06		Peak Found	Peak Found	Peak Found	Not Found	Not Found	Not Found	High	Peak Found	Peak Found	Not Found	Not Found	Not Found	Not Found	Not Found	Not Found	Peak Found	Peak Found	Peak Found
augustus_masked-Fvb4-2-processed-gene-256.0-mRNA-1 protein AED:0.00 eAED:0.00 QI:110	beta-amyrin 28-oxidase-like	MNKFSSEVFK	1xGG [K3]	0.0134975	0.00120044	2	1330.65	811437	950371	0.854	0.987892		Peak Found	Peak Found	Not Found	Not Found	Not Found	Not Found	High	Peak Found	High	Not Found	Not Found	Not Found	Not Found	Not Found	Peak Found	Peak Found	Peak Found	Peak Found
augustus_masked-Fvb4-2-processed-gene-256.0-mRNA-1 protein AED:0.00 eAED:0.00 QI:110	beta-amyrin 28-oxidase-like	ACIFAGAACNKFLFSNENK	2xCarbamidomethyl [C2; C9]; 1xGG [K]	0.0355928	0.00259959	2	2276.06	1.69049e+06		100	4.55081e-17		Not Found	Not Found	Not Found	Peak Found	Not Found	Peak Found	High	Peak Found	High	Not Found	Not Found	Not Found	Not Found	Not Found	Not Found	Not Found	Not Found	Not Found
augustus_masked-Fvb4-2-processed-gene-70.5-mRNA-1 protein AED:0.11 eAED:0.11 QI:108	mitochondrial import receptor subunit TOM20	SIEVTAKAPELHTEIHK	1xGG [K]	1.31236e-08	8.32812e-05	48	2017.07	3.60011e+07	2.25399e+07	1.728	0.447251		High	High	High	High	High	High	High	High	High	High	High	High	High	High	High	High	High	High
augustus_masked-Fvb4-2-processed-gene-70.5-mRNA-1 protein AED:0.11 eAED:0.11 QI:108	mitochondrial import receptor subunit TOM20	AAELEPGNELYLKSIEVTAK	1xGG [K13]	7.04327e-07	8.32812e-05	34	2289.2	2.25642e+07	1.76e+07	1.654	0.3937		High	High	High	High	High	High	High	High	High	High	High	High	High	High	High	High	High	High
augustus_masked-Fvb4-3-processed-gene-113.10-mRNA-1 protein AED:0.00 eAED:0.00 QI:176	PI-PLC X-box domain-containing protein DDB_G0293730-li	FESNMKHLSEQPPVTSR	1xGG [K6]	0.000412268	8.32812e-05	2	2101.01	824770	335712	12.389	0.000213145		Peak Found	Not Found	Not Found	Not Found	Not Found	Not Found	High	Peak Found	High	Not Found	Not Found	Not Found	Not Found	Not Found	Not Found	Peak Found	Not Found	Not Found
augustus_masked-Fvb4-3-processed-gene-134.13-mRNA-1 protein AED:0.00 eAED:0.00 QI:0	RING-H2 finger protein ATL2	RKPMDIAVPSR	1xGG [K2]	0.0750834	0.00571675	2	1383.75	538650	237094	8.279	0.0132053		Not Found	Peak Found	Peak Found	Peak Found	Peak Found	Peak Found	Peak Found	Peak Found	High	Not Found	Not Found	Not Found	Not Found	Not Found	High	Peak Found	Peak Found	Not Found
augustus_masked-Fvb4-3-processed-gene-14.14-mRNA-1 protein AED:0.24 eAED:0.24 QI:486	probable alpha,alpha-trehalose-phosphate synthase	LLQGLATASNPKPR	1xGG [K12]	0.000444353	8.32812e-05	2	1579.89	1.09655e+06	1.31419e+06	1.326	0.912941		Not Found	Not Found	Not Found	Peak Found	Peak Found	Peak Found	Peak Found	High	High	Peak Found	Peak Found	Peak Found	Peak Found	Peak Found	Peak Found	Peak Found	Peak Found	Not Found
augustus_masked-Fvb4-3-processed-gene-140.8-mRNA-1 protein AED:0.00 eAED:0.00 QI:0	putative vesicle-fusing ATPase	ELQETVQYPVEHPEKFEIYGMSPSK	1xGG [K25]	0.101789	0.008323	1	3079.47					No Quan Values	Not Found	Not Found	Not Found	High	Not Found	Not Found	Not Found	Not Found	Not Found	Not Found	Not Found	Not Found	Not Found	Not Found	Not Found	Not Found	Not Found	Not Found
augustus_masked-Fvb4-3-processed-gene-140.8-mRNA-1 protein AED:0.00 eAED:0.00 QI:0; maker-Fvb5-2-augustus-gene-35.69-mRNA-1 protein AED:0.11 eAED:0.11 QI:39; maker-Fvb6-1-augustus-gene-254.39-mRNA-1 protein AED:0.10 eAED:0.10 QI:139	putative vesicle-fusing ATPase	GILLYGPPGSGKTLIAR	1xGG [K12]	0.00147364	0.000202034	8	1827.05	2.83307e+06	2.3239e+06	1.584	0.606746		High	High	Peak Found	High	Peak Found	Peak Found	High	Peak Found	Peak Found	High	High	High	Peak Found	Peak Found	Peak Found	Peak Found	Not Found	Peak Found
augustus_masked-Fvb4-3-processed-gene-15.18-mRNA-1 protein AED:0.12 eAED:0.12 QI:0	DELLA protein GAIP	AIPGKAIFSQQTQFDSSPR	1xGG [K5]	0.000294244	8.32812e-05	1	2192.11	622265	316564	100	4.55081e-17		Peak Found	Not Found	Peak Found	Peak Found	Not Found	Not Found	High	Peak Found	Peak Found	Not Found	Not Found	Not Found	Not Found	Not Found	Not Found	Peak Found	Peak Found	Peak Found
augustus_masked-Fvb4-3-processed-gene-15.1-mRNA-1 protein AED:0.47 eAED:0.46 QI:0	uncharacterized protein LOC105351390	EEKKPMFLGIFGIIR	1xGG [K4]	0.102665	0.00838741	1	1892.05	867810	786461	1.085	1		Peak Found	High	Peak Found	Not Found	Not Found	Peak Found	Peak Found	Peak Found	Peak Found	Peak Found	Peak Found	Not Found	Peak Found	Peak Found	Peak Found	Peak Found	Peak Found	Peak Found
augustus_masked-Fvb4-3-processed-gene-187.3-mRNA-1 protein AED:0.26 eAED:0.27 QI:397	uncharacterized protein LOC101296087	HDVKQVICSVCDTEQPVAR	2xCarbamidomethyl [C8; C11]; 1xGG [K4]	0.00709479	0.000630852	1	2355.12					No Quan Values	Not Found	Not Found	Not Found	Not Found	Not Found	Not Found	High	Not Found	Not Found	Not Found	Not Found	Not Found	Not Found	Not Found	Not Found	Not Found	Not Found	Not Found
augustus_masked-Fvb4-3-processed-gene-21.4-mRNA-1 protein AED:0.18 eAED:0.18 QI:0	ubiquitin carboxyl-terminal hydrolase isozyme L5	AAHNSFARPEPFVPEEQKAAGK	1xGG [K18]	6.88578e-05	8.32812e-05	11	2495.24	2.48478e+06	1.7704e+06	1.23	0.950078		Peak Found	Peak Found	High	High	Peak Found	Peak Found	High	High	High	Peak Found	High	High	High	Peak Found	High	Peak Found	High	Peak Found
augustus_masked-Fvb4-3-processed-gene-269.0-mRNA-1 protein AED:0.12 eAED:0.10 QI:160	uncharacterized protein LOC101298213	VAAPLAGCKPKIDDK	1xCarbamidomethyl [C8]; 1xGG [K]	0.00048799	0.000159793	6	1696.91	1.09808e+06	625929	3.329	0.202844		Peak Found	Peak Found	Peak Found	Peak Found	Peak Found	Peak Found	High	Peak Found	Peak Found	High	Peak Found	Peak Found	Not Found	Not Found	Not Found	High	High	High
augustus_masked-Fvb4-3-processed-gene-30.2-mRNA-1 protein AED:0.33 eAED:0.33 QI:246	SNF1-related protein kinase regulatory subunit gamma-1	SNISSYDSYFKTVQSR	1xGG [K11]	5.87175e-05	8.32812e-05	2	1995.94					No Quan Values	Not Found	High	Not Found	Not Found	Not Found	Not Found	Not Found	Not Found	Not Found	Not Found	Not Found	Not Found	Not Found	Not Found	Not Found	High	Not Found	Not Found
augustus_masked-Fvb4-4-processed-gene-10.18-mRNA-1 protein AED:0.44 eAED:0.44 QI:0	glutathione S-transferase U17-like	SELLLKSNPVHK	1xGG [K6]	0.00228823	0.000365268	1	1478.83	531142		100	4.55081e-17		Not Found	Not Found	Not Found	Not Found	Not Found	Not Found	High	Not Found	Not Found	Not Found	Not Found	Not Found	Not Found	Not Found	Not Found	Not Found	Not Found	Not Found
augustus_masked-Fvb4-4-processed-gene-106.12-mRNA-1 protein AED:0.20 eAED:0.20 QI:2298; maker-Fvb4-3-snap-gene-138.51-mRNA-1 protein AED:0.14 eAED:0.14 QI:417	isoleucine--tRNA ligase, mitochondrial	KLIAGNPSLGER	1xGG [K1]	0.00871183	0.000808482	8	1368.76	1.04655e+06	1.32389e+06	0.82	0.965158		Not Found	Peak Found	Peak Found	Not Found	Not Found	Not Found	High	High	High	Not Found	Not Found	Not Found	Not Found	Peak Found	Not Found	High	High	High
augustus_masked-Fvb4-4-processed-gene-140.6-mRNA-1 protein AED:0.14 eAED:0.12 QI:0	reticulocyte-binding protein 2 homolog a	VEAPKPSLTPEQLKAK	1xGG [K]	2.06927e-06	8.32812e-05	50	1850.04	1.94924e+07	1.53525e+07	1.46	0.602807		High	High	High	High	High	High	High	High	High	High	High	High	High	High	High	High	High	High
augustus_masked-Fvb4-4-processed-gene-145.2-mRNA-1 protein AED:0.16 eAED:0.16 QI:77; maker-Fvb4-2-snap-gene-134.31-mRNA-1 protein AED:0.01 eAED:0.01 QI:134; maker-Fvb4-3-augustus-gene-153.30-mRNA-1 protein AED:0.05 eAED:0.05 QI:511	adenosylhomocysteinase	IVGVSEETTTGVKR	1xGG [K13]	1.04692e-05	8.32812e-05	100	1589.85	3.4075e+07	3.12227e+07	1.274	0.913472		High	High	High	High	High	High	High	High	High	High	High	High	High	High	High	High	High	High
augustus_masked-Fvb4-4-processed-gene-145.2-mRNA-1 protein AED:0.16 eAED:0.16 QI:77; maker-Fvb4-2-snap-gene-134.31-mRNA-1 protein AED:0.01 eAED:0.01 QI:134; maker-Fvb4-3-augustus-gene-153.30-mRNA-1 protein AED:0.05 eAED:0.05 QI:511	adenosylhomocysteinase	VEFGPSQPFKGAR	1xGG [K10]	0.000111047	8.32812e-05	51	1533.78	2.72988e+07	2.09149e+07	1.408	0.716297		High	High	High	High	High	High	High	High	High	High	High	High	High	High	High	High	High	High
augustus_masked-Fvb4-4-processed-gene-145.2-mRNA-1 protein AED:0.16 eAED:0.16 QI:77; maker-Fvb4-2-snap-gene-134.31-mRNA-1 protein AED:0.01 eAED:0.01 QI:134; maker-Fvb4-3-augustus-gene-153.30-mRNA-1 protein AED:0.05 eAED:0.05 QI:511	adenosylhomocysteinase	HLDEKVAALHLGK	1xGG [K5]	0.00158827	0.000202034	7	1544.85	3.74648e+06	1.51696e+06	2.469	0.116475		High	Peak Found	High	High	Peak Found	Peak Found	High	Peak Found	High	Peak Found	Peak Found	Peak Found	Peak Found	High	High	Peak Found	Peak Found	Peak Found
augustus_masked-Fvb4-4-processed-gene-145.2-mRNA-1 protein AED:0.16 eAED:0.16 QI:77; maker-Fvb4-2-snap-gene-134.31-mRNA-1 protein AED:0.01 eAED:0.01 QI:134; maker-Fvb4-3-augustus-gene-153.30-mRNA-1 protein AED:0.05 eAED:0.05 QI:511	adenosylhomocysteinase	EYKVKDMSQADFGR	2xGG [K3; K5]	0.00786203	0.000772694	4	1901.88	446242	235571	1.894	0.708865		Not Found	Not Found	Not Found	Not Found	Not Found	Not Found	High	High	High	Not Found	Not Found	Not Found	Not Found	Not Found	Not Found	Not Found	Not Found	Peak Found
augustus_masked-Fvb4-4-processed-gene-145.2-mRNA-1 protein AED:0.16 eAED:0.16 QI:77; maker-Fvb4-2-snap-gene-134.31-mRNA-1 protein AED:0.01 eAED:0.01 QI:134; maker-Fvb4-3-augustus-gene-153.30-mRNA-1 protein AED:0.05 eAED:0.05 QI:511	adenosylhomocysteinase	VKDMSQADFGR	1xGG [K2]	0.0535303	0.00365869	2	1367.64	684170	466484	1.815	0.649505		Not Found	Not Found	Peak Found	Not Found	Peak Found	Not Found	Peak Found	Not Found	Peak Found	Peak Found	Not Found	Peak Found	Not Found	Not Found	Not Found	Peak Found	High	High
augustus_masked-Fvb4-4-processed-gene-145.2-mRNA-1 protein AED:0.16 eAED:0.16 QI:77; maker-Fvb4-2-snap-gene-134.31-mRNA-1 protein AED:0.01 eAED:0.01 QI:134; maker-Fvb4-3-augustus-gene-153.30-mRNA-1 protein AED:0.05 eAED:0.05 QI:511	adenosylhomocysteinase	SKFDNLYGCR	1xCarbamidomethyl [C9]; 1xGG [K2]	0.0705848	0.00526558	1	1373.63	777768	387494	100	4.55081e-17		Peak Found	Peak Found	Peak Found	Not Found	Not Found	Peak Found	High	Peak Found	Peak Found	Not Found	Not Found	Not Found	Not Found	Not Found	Not Found	Peak Found	Peak Found	Peak Found
augustus_masked-Fvb4-4-processed-gene-152.13-mRNA-1 protein AED:0.09 eAED:0.09 QI:163; snap_masked-Fvb4-2-processed-gene-141.17-mRNA-1 protein AED:0.48 eAED:0.53 QI:0	probable aldo-keto reductase 2	AACEASLKR	1xCarbamidomethyl [C3]; 1xGG [K8]	0.103548	0.00841495	1	1119.56	446831	298605	18.231	0.000454668		Peak Found	Not Found	Not Found	Not Found	Not Found	Not Found	Peak Found	Peak Found	High	Not Found	Not Found	Not Found	Not Found	Not Found	Not Found	Peak Found	Peak Found	Peak Found
augustus_masked-Fvb4-4-processed-gene-162.5-mRNA-1 protein AED:0.24 eAED:0.24 QI:382	CMP-sialic acid transporter 2	LVPSNSKAYSK	1xGG [K7]	0.0438851	0.00290924	2	1307.7					No Quan Values	Not Found	Not Found	Not Found	Not Found	Not Found	High	Not Found	Not Found	Not Found	High	Not Found	Not Found	Not Found	Not Found	Not Found	Not Found	Not Found	Not Found
augustus_masked-Fvb4-4-processed-gene-91.7-mRNA-1 protein AED:0.19 eAED:0.19 QI:273	LOW QUALITY PROTEIN: CAS1 domain-containing protein 1	SPLTGKSILYLNR	1xGG [K6]	0.0856283	0.00668652	1	1575.89	552469	408907	1.351	0.933598		Not Found	Not Found	Not Found	Not Found	Not Found	Not Found	High	Peak Found	Peak Found	Not Found	Not Found	Not Found	Not Found	Not Found	Not Found	Not Found	Peak Found	Not Found
augustus_masked-Fvb4-4-processed-gene-91.7-mRNA-1 protein AED:0.19 eAED:0.19 QI:273	LOW QUALITY PROTEIN: CAS1 domain-containing protein 1	IAFVPSKDNK	1xGG [K]	0.0925886	0.00760079	6	1232.66	1.53108e+06	1.17059e+06	1.315	0.924336		Peak Found	Not Found	Peak Found	High	Peak Found	Peak Found	Peak Found	High	Peak Found	High	Peak Found	High	Peak Found	High	Peak Found	Peak Found	Peak Found	Peak Found
augustus_masked-Fvb5-1-processed-gene-108.13-mRNA-1 protein AED:0.00 eAED:0.00 QI:0	uncharacterized protein LOC101314284	VEDNVIALKHFSTHK	1xGG [K9]	2.3003e-05	8.32812e-05	11	1851.97	2.543e+06	1.75063e+06	1.709	0.640559		Peak Found	Peak Found	Peak Found	High	Peak Found	Peak Found	High	High	High	Peak Found	Peak Found	Peak Found	Peak Found	Peak Found	Peak Found	High	High	High
augustus_masked-Fvb5-1-processed-gene-108.13-mRNA-1 protein AED:0.00 eAED:0.00 QI:0	uncharacterized protein LOC101314284	YVAFKGNNGK	1xGG [K5]	0.0195641	0.00159048	4	1211.62	865815	751046	1.076	1		Not Found	Not Found	Not Found	High	Peak Found	Peak Found	High	High	High	Peak Found	Peak Found	Peak Found	Not Found	Not Found	Peak Found	Peak Found	Peak Found	Peak Found
augustus_masked-Fvb5-1-processed-gene-112.18-mRNA-1 protein AED:0.18 eAED:0.18 QI:0; augustus_masked-Fvb5-4-processed-gene-84.9-mRNA-1 protein AED:0.28 eAED:0.28 QI:0	E3 ubiquitin-protein ligase RING1-like	YGTPPASKSAVEALPVVK	1xGG [K8]	1.39598e-06	8.32812e-05	52	1928.05	5.52177e+07	11447035	3.986	0.00227252		High	High	High	High	High	High	High	High	High	High	High	High	High	High	High	High	High	High
augustus_masked-Fvb5-1-processed-gene-112.18-mRNA-1 protein AED:0.18 eAED:0.18 QI:0; augustus_masked-Fvb5-4-processed-gene-84.9-mRNA-1 protein AED:0.28 eAED:0.28 QI:0; augustus_masked-Fvb5-3-processed-gene-175.14-mRNA-1 protein AED:0.22 eAED:0.22 QI:0	E3 ubiquitin-protein ligase RING1-like	ITQELLDSDSSQCAVCKDSFELDEEAK	2xCarbamidomethyl [C13; C16]; 1xGG [K17]	7.63344e-05	8.32812e-05	1	3231.43	1.46074e+06		100	4.55081e-17		Not Found	Not Found	Not Found	Peak Found	Not Found	Not Found	High	Peak Found	Peak Found	Not Found	Not Found	Not Found	Not Found	Not Found	Not Found	Not Found	Not Found	Not Found
augustus_masked-Fvb5-1-processed-gene-112.18-mRNA-1 protein AED:0.18 eAED:0.18 QI:0; augustus_masked-Fvb5-4-processed-gene-84.9-mRNA-1 protein AED:0.28 eAED:0.28 QI:0; augustus_masked-Fvb5-3-processed-gene-175.14-mRNA-1 protein AED:0.22 eAED:0.22 QI:0	E3 ubiquitin-protein ligase RING1-like	DSFELDEEAKQMPCK	1xCarbamidomethyl [C14]; 1xGG [K10]	0.00566991	0.000542867	1	1940.84					No Quan Values	Not Found	Not Found	Not Found	Not Found	Not Found	Not Found	Not Found	Not Found	High	Not Found	Not Found	Not Found	Not Found	Not Found	Not Found	Not Found	Not Found	Not Found
augustus_masked-Fvb5-1-processed-gene-146.1-mRNA-1 protein AED:0.04 eAED:0.04 QI:0	disease resistance protein RPM1-like	LWMAEGFIEEKQGK	2xGG [K11; K14]	0.00202603	0.000260902	1	1893.92					No Quan Values	Not Found	Not Found	Not Found	Not Found	Not Found	Not Found	Not Found	Not Found	Not Found	Not Found	Not Found	Not Found	Not Found	Not Found	Not Found	High	Not Found	Not Found
augustus_masked-Fvb5-1-processed-gene-17.12-mRNA-1 protein AED:0.22 eAED:0.22 QI:159	endoglucanase 20-like	KMSYMVGFGTTYPTK	1xGG [K1]	0.00778899	0.000772694	1	1824.87	871028	734741	12.123	0.00226838		Peak Found	Peak Found	Peak Found	Not Found	Not Found	Not Found	Not Found	Peak Found	Peak Found	Not Found	Not Found	Not Found	Not Found	Not Found	Not Found	Peak Found	Peak Found	High
augustus_masked-Fvb5-1-processed-gene-184.7-mRNA-1 protein AED:0.16 eAED:0.16 QI:0; maker-Fvb6-1-snap-gene-316.93-mRNA-1 protein AED:0.17 eAED:0.17 QI:0	uncharacterized protein LOC101307015	AKADELYHGDAICQEK	1xCarbamidomethyl [C13]; 1xGG [K2]	3.96128e-05	8.32812e-05	6	1961.9	2.90124e+06	818275	100	4.55081e-17		Peak Found	Peak Found	Peak Found	Peak Found	Peak Found	Peak Found	Peak Found	High	High	Not Found	Not Found	Not Found	Not Found	Not Found	Not Found	High	High	High
augustus_masked-Fvb5-1-processed-gene-25.7-mRNA-1 protein AED:0.38 eAED:0.38 QI:0	uncharacterized protein LOC105351453	FAPVKSSEPVQSAGK	1xGG [K5]	0.00121055	0.000202034	4	1645.85	1.33828e+06	805278	1.52	0.799724		High	Peak Found	Not Found	Peak Found	High	Not Found	High	Not Found	Peak Found	Not Found	Not Found	Not Found	High	Peak Found	Peak Found	Peak Found	Peak Found	Peak Found
augustus_masked-Fvb5-1-processed-gene-25.7-mRNA-1 protein AED:0.38 eAED:0.38 QI:0	uncharacterized protein LOC105351453	EWSEIVAGPKWK	1xGG [K]	0.00096687	0.000202034	4	1543.79	1.17746e+06	288344	4.084	0.0776922		Peak Found	Peak Found	Peak Found	Peak Found	Peak Found	Peak Found	High	High	High	Not Found	Peak Found	Not Found	Not Found	Peak Found	Not Found	Peak Found	Not Found	Not Found
augustus_masked-Fvb5-1-processed-gene-25.7-mRNA-1 protein AED:0.38 eAED:0.38 QI:0	uncharacterized protein LOC105351453	VREWSEIVAGPKWK	1xGG [K]	0.00291867	0.000365268	2	1798.96	1.16346e+06	363978	3.434	0.21192		Peak Found	Not Found	Not Found	Peak Found	Peak Found	High	Not Found	Not Found	Peak Found	Not Found	Not Found	Peak Found	Peak Found	Not Found	High	Peak Found	Peak Found	Peak Found
augustus_masked-Fvb5-1-processed-gene-287.5-mRNA-1 protein AED:0.33 eAED:0.33 QI:0	leucoanthocyanidin dioxygenase-like	FFELPEEEKKEFQSR	1xGG [K10]	8.30515e-05	8.32812e-05	18	2057	4.5234e+06	3.77744e+06	1.355	0.788164		Peak Found	Peak Found	High	Peak Found	High	High	High	High	High	Peak Found	High	High	High	Peak Found	Peak Found	High	High	High
augustus_masked-Fvb5-1-processed-gene-36.16-mRNA-1 protein AED:0.05 eAED:0.05 QI:0	uncharacterized protein LOC105351453	FAPVKSSEPVQK	1xGG [K5]	0.00270813	0.000365268	9	1430.76	1.91583e+06	2.10613e+06	1.353	0.89419		Peak Found	Peak Found	Not Found	High	Peak Found	High	Peak Found	High	High	High	Peak Found	Peak Found	Peak Found	Peak Found	Peak Found	High	High	High
augustus_masked-Fvb5-1-processed-gene-36.16-mRNA-1 protein AED:0.05 eAED:0.05 QI:0	uncharacterized protein LOC105351453	EGSEIVAGPKWK	1xGG [K10]	0.00588585	0.000542867	1	1414.73					No Quan Values	Not Found	Not Found	Not Found	Not Found	Not Found	Not Found	High	Not Found	Not Found	Not Found	Not Found	Not Found	Not Found	Not Found	Not Found	Not Found	Not Found	Not Found
augustus_masked-Fvb5-1-processed-gene-36.3-mRNA-1 protein AED:0.13 eAED:0.13 QI:62	WAT1-related protein At3g28050-like	KPLLGSEVHV	1xGG [K1]	0.0310243	0.0022083	8	1192.67	2.49552e+06	2.20942e+06	1.129	0.980643		Peak Found	Peak Found	Peak Found	High	Peak Found	Peak Found	High	Peak Found	High	Peak Found	Peak Found	High	Peak Found	Peak Found	Peak Found	High	High	High
augustus_masked-Fvb5-1-processed-gene-40.11-mRNA-1 protein AED:0.00 eAED:0.00 QI:0	oleosin 16.4 kDa-like	GAQETTGQLTQKAR	1xGG [K12]	1.34834e-05	8.32812e-05	33	1602.82	9.76249e+06	1.50442e+07	1.022	1		High	High	High	High	High	High	High	High	High	High	High	High	High	High	High	High	High	High
augustus_masked-Fvb5-1-processed-gene-40.11-mRNA-1 protein AED:0.00 eAED:0.00 QI:0	oleosin 16.4 kDa-like	KQQQYVSGGHDQQSQYSSDAK	1xGG [K1]	2.13644e-08	8.32812e-05	16	2483.12	810872	923818	1.173	0.986272		Not Found	Not Found	Not Found	Not Found	High	High	High	High	Not Found	High	Peak Found	High	High	High	High	High	High	High
augustus_masked-Fvb5-1-processed-gene-40.11-mRNA-1 protein AED:0.00 eAED:0.00 QI:0	oleosin 16.4 kDa-like	AQEAGQAVSGTAPEVGQAVQGKAEEVGQNVK	1xGG [K22]	9.68617e-07	8.32812e-05	6	3151.56					No Quan Values	Not Found	Not Found	Not Found	High	High	Not Found	High	Not Found	Not Found	High	High	Not Found	Not Found	High	Not Found	Not Found	Not Found	Not Found
augustus_masked-Fvb5-2-processed-gene-232.1-mRNA-1 protein AED:0.09 eAED:0.09 QI:493	probable protein phosphatase 2C 10	ELTAEALKR	1xGG [K8]	0.0362492	0.00259959	1	1144.63					No Quan Values	High	Not Found	Not Found	Not Found	Not Found	Not Found	Not Found	Not Found	Not Found	Not Found	Not Found	Not Found	Not Found	Not Found	Not Found	Not Found	Not Found	Not Found
augustus_masked-Fvb5-2-processed-gene-36.6-mRNA-1 protein AED:0.00 eAED:0.00 QI:0	oleosin 16.4 kDa-like	AQEAGQAVSGKAQEVGQAVQGK	1xGG [K11]	9.30399e-08	8.32812e-05	20	2255.14	3.16906e+06	2.41391e+06	1.51	0.62992		High	High	High	High	High	High	High	High	High	High	High	High	High	High	High	High	High	High
augustus_masked-Fvb5-2-processed-gene-36.6-mRNA-1 protein AED:0.00 eAED:0.00 QI:0	oleosin 16.4 kDa-like	AQEVGQAVQGKAEEVGQNVK	1xGG [K11]	0.000765028	0.000202034	6	2183.11	1.71951e+06	1.72804e+06	0.995	1		Peak Found	Peak Found	High	High	High	High	Not Found	Peak Found	Peak Found	High	High	Peak Found	Peak Found	Peak Found	Peak Found	Peak Found	Peak Found	Not Found
augustus_masked-Fvb5-2-processed-gene-36.6-mRNA-1 protein AED:0.00 eAED:0.00 QI:0; augustus_masked-Fvb5-3-processed-gene-243.2-mRNA-1 protein AED:0.18 eAED:0.18 QI:0	oleosin 16.4 kDa-like	GVPETTGQLTQKAR	1xGG [K12]	2.41065e-05	8.32812e-05	35	1599.84	1.8465e+07	1.51989e+07	1.514	0.529322		High	High	High	High	High	High	High	High	High	High	High	High	High	High	High	High	High	High
augustus_masked-Fvb5-2-processed-gene-36.6-mRNA-1 protein AED:0.00 eAED:0.00 QI:0; augustus_masked-Fvb5-3-processed-gene-243.2-mRNA-1 protein AED:0.18 eAED:0.18 QI:0	oleosin 16.4 kDa-like	DMGQSVTEKAQEAGQAVSGK	1xGG [K9]	2.38816e-05	8.32812e-05	5	2135	1.69755e+06	1.66982e+06	0.664	0.819335		Not Found	Peak Found	Not Found	Peak Found	Peak Found	High	High	Peak Found	High	Peak Found	High	Peak Found	Peak Found	Peak Found	Peak Found	High	Peak Found	Peak Found
augustus_masked-Fvb5-2-processed-gene-36.6-mRNA-1 protein AED:0.00 eAED:0.00 QI:0; augustus_masked-Fvb5-3-processed-gene-243.2-mRNA-1 protein AED:0.18 eAED:0.18 QI:0; augustus_masked-Fvb5-1-processed-gene-40.11-mRNA-1 protein AED:0.00 eAED:0.00 QI:0	oleosin 16.4 kDa-like	AEEVGQNVKSK	1xGG [K9]	0.000457017	8.32812e-05	3	1302.66	1.00568e+06	161009	6.246	0.00865188		Not Found	Not Found	Not Found	Not Found	High	Not Found	High	High	Not Found	Not Found	Not Found	Not Found	Not Found	Not Found	Not Found	Not Found	Not Found	Peak Found
augustus_masked-Fvb5-2-processed-gene-37.4-mRNA-1 protein AED:0.10 eAED:0.10 QI:0	uncharacterized protein LOC101312926 isoform X1	ISHPALSKISHVLSPALR	1xGG [K8]	0.0175055	0.00159048	1	2040.17					No Quan Values	Not Found	Not Found	Not Found	Not Found	Not Found	Not Found	High	Not Found	Not Found	Not Found	Not Found	Not Found	Not Found	Not Found	Not Found	Not Found	Not Found	Not Found
augustus_masked-Fvb5-2-processed-gene-37.4-mRNA-1 protein AED:0.10 eAED:0.10 QI:0; maker-Fvb5-1-augustus-gene-42.69-mRNA-1 protein AED:0.04 eAED:0.05 QI:442; snap_masked-Fvb5-3-processed-gene-240.48-mRNA-1 protein AED:0.25 eAED:0.23 QI:260	uncharacterized protein LOC101312926 isoform X1	NNGGLIWPKGTQLMWIGGDR	1xGG [K9]	0.000124263	8.32812e-05	5	2327.17	3.76046e+06	1.30782e+06	2.668	0.126896		Not Found	Not Found	Not Found	Not Found	Not Found	Not Found	Peak Found	High	High	Not Found	Not Found	Not Found	Not Found	Not Found	Not Found	Not Found	High	High
augustus_masked-Fvb5-2-processed-gene-37.4-mRNA-1 protein AED:0.10 eAED:0.10 QI:0; maker-Fvb5-1-augustus-gene-42.69-mRNA-1 protein AED:0.04 eAED:0.05 QI:442; snap_masked-Fvb5-3-processed-gene-240.48-mRNA-1 protein AED:0.25 eAED:0.23 QI:260	uncharacterized protein LOC101312926 isoform X1	SAPVVTAPTSSEGTSSKNPVEDTLLK	1xGG [K17]	6.53454e-07	8.32812e-05	10	2729.38	1.55588e+06	5.10869e+06	0.578	0.55471		Peak Found	Not Found	Peak Found	High	Peak Found	High	High	High	High	High	High	High	Peak Found	High	High	Peak Found	Peak Found	Peak Found
augustus_masked-Fvb5-2-processed-gene-37.4-mRNA-1 protein AED:0.10 eAED:0.10 QI:0; maker-Fvb5-1-augustus-gene-42.69-mRNA-1 protein AED:0.04 eAED:0.05 QI:442; snap_masked-Fvb5-3-processed-gene-240.48-mRNA-1 protein AED:0.25 eAED:0.23 QI:260	uncharacterized protein LOC101312926 isoform X1	QVNLNKEILR	1xGG [K6]	0.0131261	0.00110876	1	1340.76					No Quan Values	Not Found	Not Found	Not Found	Not Found	Not Found	Not Found	High	Not Found	Not Found	Not Found	Not Found	Not Found	Not Found	Not Found	Not Found	Not Found	Not Found	Not Found
augustus_masked-Fvb5-2-processed-gene-37.4-mRNA-1 protein AED:0.10 eAED:0.10 QI:0; snap_masked-Fvb5-3-processed-gene-240.48-mRNA-1 protein AED:0.25 eAED:0.23 QI:260	uncharacterized protein LOC101312926 isoform X1	NSGVKLGRPK	1xGG [K]	0.000551186	0.000159793	11	1169.67	2.14525e+06	1.13124e+06	2.181	0.316416		Peak Found	Peak Found	Peak Found	High	High	Peak Found	High	High	High	Peak Found	High	Peak Found	Peak Found	High	High	High	Peak Found	High
augustus_masked-Fvb5-2-processed-gene-41.4-mRNA-1 protein AED:0.10 eAED:0.10 QI:0; maker-Fvb5-3-snap-gene-257.54-mRNA-1 protein AED:0.18 eAED:0.18 QI:0	uncharacterized protein LOC105351804	LPQFVVFKADNDNYVR	1xGG [K8]	0.000124263	8.32812e-05	1	2039.03					No Quan Values	Peak Found	Peak Found	Peak Found	Peak Found	Peak Found	Peak Found	Peak Found	Peak Found	Peak Found	Peak Found	Peak Found	Peak Found	Peak Found	Peak Found	Peak Found	High	Peak Found	Peak Found
augustus_masked-Fvb5-2-processed-gene-41.4-mRNA-1 protein AED:0.10 eAED:0.10 QI:0; maker-Fvb5-3-snap-gene-257.54-mRNA-1 protein AED:0.18 eAED:0.18 QI:0	uncharacterized protein LOC105351804	VTEEPIGSSKSEPR	1xGG [K10]	9.03597e-05	8.32812e-05	13	1629.81	1.38033e+06	1.49408e+06	0.648	0.784851		High	High	Not Found	High	Peak Found	High	High	High	Peak Found	High	High	High	Peak Found	High	Peak Found	Peak Found	High	High
augustus_masked-Fvb5-2-processed-gene-43.6-mRNA-1 protein AED:0.14 eAED:0.11 QI:121	WD repeat-containing protein 74	SYEVTKSAADVTSGYSR	1xGG [K6]	1.67266e-05	8.32812e-05	13	1934.91	892686	864734	1.102	1		High	High	High	Peak Found	Peak Found	Peak Found	High	High	High	High	High	High	Peak Found	Peak Found	Peak Found	Not Found	Peak Found	Not Found
augustus_masked-Fvb5-2-processed-gene-71.11-mRNA-1 protein AED:0.31 eAED:0.31 QI:106	hypothetical protein CCACVL1_06935	LQAALGEQTEITKYSQQEYER	1xGG [K13]	8.54194e-05	8.32812e-05	4	2599.26					No Quan Values	Not Found	Not Found	Not Found	Not Found	Not Found	Not Found	High	High	High	Not Found	Not Found	Not Found	High	Not Found	Not Found	Not Found	Not Found	Not Found
augustus_masked-Fvb5-2-processed-gene-89.8-mRNA-1 protein AED:0.00 eAED:0.00 QI:0	probable mitochondrial chaperone BCS1-B	LYTNSPGYKWPSYK	1xGG [K9]	8.54194e-05	8.32812e-05	40	1817.89	8.15858e+06	7.17925e+06	1.16	0.934686		High	High	High	High	High	High	High	High	High	High	High	High	High	High	High	High	High	Peak Found
augustus_masked-Fvb5-3-processed-gene-175.14-mRNA-1 protein AED:0.22 eAED:0.22 QI:0	E3 ubiquitin-protein ligase RING1-like	YGTPAASKSAVEALPVVK	1xGG [K8]	2.14831e-06	8.32812e-05	41	1902.03	1.74893e+07	1.56908e+07	1.277	0.851069		High	High	High	High	High	High	High	High	High	High	High	High	High	High	High	High	High	High
augustus_masked-Fvb5-3-processed-gene-201.13-mRNA-1 protein AED:0.21 eAED:0.21 QI:0	putative pre-mRNA-splicing factor ATP-dependent RNA he	LSISKNSLSCLPETIGSLR	1xCarbamidomethyl [C10]; 1xGG [K5]	1.00283e-07	8.32812e-05	11	2189.16	1.16214e+07		100	4.55081e-17		Not Found	Not Found	Not Found	Not Found	Not Found	Not Found	High	High	High	Not Found	Not Found	Not Found	Not Found	Not Found	Not Found	High	High	High
augustus_masked-Fvb5-3-processed-gene-238.7-mRNA-1 protein AED:0.17 eAED:0.17 QI:0	protein-L-isoaspartate O-methyltransferase 1-like isof	SAVAPLLKEGSLSVHVGDGR	1xGG [K8]	0.00172792	0.000260902	4	2106.13					No Quan Values	Not Found	Not Found	Not Found	Not Found	High	Not Found	Not Found	Not Found	Not Found	High	High	High	Not Found	Not Found	Not Found	Not Found	Not Found	Not Found
augustus_masked-Fvb5-3-processed-gene-243.2-mRNA-1 protein AED:0.18 eAED:0.18 QI:0	oleosin 16.4 kDa-like	AQEAGQAVSGKAQEVGQAVLGK	1xGG [K11]	1.64792e-07	8.32812e-05	10	2240.16	5.44424e+06	3.58973e+06	1.34	0.786929		High	Not Found	Peak Found	Peak Found	Peak Found	Peak Found	High	High	High	Peak Found	Peak Found	Peak Found	Peak Found	High	Peak Found	High	High	High
augustus_masked-Fvb5-3-processed-gene-84.10-mRNA-1 protein AED:0.14 eAED:0.14 QI:246	unnamed protein product, partial	YTYRPSKINTLQQAER	1xGG [K7]	4.91407e-05	8.32812e-05	14	2082.07	3.67705e+06	2.54525e+06	1.338	0.81498		Peak Found	Peak Found	High	High	Peak Found	High	High	High	High	Peak Found	Peak Found	High	High	High	Peak Found	High	High	High
augustus_masked-Fvb5-3-processed-gene-99.3-mRNA-1 protein AED:0.17 eAED:0.17 QI:0	uncharacterized protein LOC101313023	TAASDEPLPILKYSLQPR	1xGG [K12]	0.00361951	0.00040153	1	2113.13					No Quan Values	Not Found	Not Found	Not Found	Not Found	Not Found	Not Found	Not Found	Not Found	High	Not Found	Not Found	Not Found	Not Found	Not Found	Not Found	Not Found	Not Found	Not Found
augustus_masked-Fvb5-4-processed-gene-30.1-mRNA-1 protein AED:0.21 eAED:0.23 QI:91	uncharacterized protein LOC101293792	LKAVPTDCSECPICLEEFYEGNEVR	3xCarbamidomethyl [C8; C11; C14]; 1xGG [K2]	1.5961e-05	8.32812e-05	7	3129.4	2.32021e+06	1.50543e+06	2.22	0.379217		Not Found	High	High	Peak Found	Not Found	Not Found	High	High	High	High	Not Found	Not Found	Not Found	Peak Found	Not Found	High	Not Found	Peak Found
augustus_masked-Fvb5-4-processed-gene-67.9-mRNA-1 protein AED:0.16 eAED:0.16 QI:223	F-box/kelch-repeat protein At3g18720-like	LTLQFTEDYPNKPPTVR	1xGG [K12]	0.00757392	0.000630852	1	2133.1	910735	806207	0.143	0.0192314		Not Found	Not Found	Not Found	Not Found	Not Found	Not Found	High	Peak Found	Not Found	Not Found	Not Found	Peak Found	Not Found	Not Found	Not Found	Peak Found	Peak Found	Peak Found
augustus_masked-Fvb6-1-processed-gene-115.1-mRNA-1 protein AED:0.37 eAED:0.37 QI:0	calcium-dependent protein kinase SK5-like	LIKTIVGVVETCHSLGVMHR	1xCarbamidomethyl [C12]; 1xGG [K3]	2.41993e-07	8.32812e-05	9	2363.27	1.70178e+06	1.29061e+06	0.514	0.526258		Not Found	Not Found	Not Found	Not Found	Not Found	Peak Found	High	High	High	Peak Found	Not Found	Peak Found	Not Found	Peak Found	Not Found	High	High	Peak Found
augustus_masked-Fvb6-1-processed-gene-18.0-mRNA-1 protein AED:0.20 eAED:0.20 QI:88	ras-related protein RABB1b	TAQNVEEAFIKTAAK	1xGG [K]	6.80294e-06	8.32812e-05	28	1734.9	5.63516e+06	4.43711e+06	1.55	0.5576		High	High	High	High	High	High	High	High	High	High	High	High	High	High	High	Peak Found	Peak Found	Peak Found
augustus_masked-Fvb6-1-processed-gene-18.0-mRNA-1 protein AED:0.20 eAED:0.20 QI:88	ras-related protein RABB1b	ILQNIQDGVFDVSNESSGIKVGYGRPQGPSGAR	1xGG [K20]	0.00448828	0.000453197	1	3559.79					No Quan Values	Not Found	Not Found	High	Not Found	Not Found	Not Found	Not Found	Not Found	Not Found	Not Found	Not Found	Not Found	Not Found	Not Found	Not Found	Not Found	Not Found	Not Found
augustus_masked-Fvb6-1-processed-gene-196.0-mRNA-1 protein AED:0.29 eAED:0.29 QI:0	zinc finger A20 and AN1 domain-containing stress-assoc	TAGQDAIAKANPVVK	1xGG [K9]	0.0623315	0.0045399	1	1596.87					No Quan Values	Not Found	Not Found	Not Found	Not Found	Not Found	Not Found	High	Not Found	Not Found	Not Found	Not Found	Not Found	Not Found	Not Found	Not Found	Not Found	Not Found	Not Found
augustus_masked-Fvb6-1-processed-gene-198.8-mRNA-1 protein AED:0.17 eAED:0.17 QI:0	multiple C2 and transmembrane domain-containing protei	GRYPEVYVKAILGNQALR	1xGG [K9]	0.000757896	0.000202034	5	2161.19					No Quan Values	High	Peak Found	Peak Found	Peak Found	High	Peak Found	Not Found	Not Found	Not Found	Peak Found	Peak Found	Peak Found	High	Peak Found	High	Peak Found	Peak Found	Peak Found
augustus_masked-Fvb6-1-processed-gene-198.8-mRNA-1 protein AED:0.17 eAED:0.17 QI:0	multiple C2 and transmembrane domain-containing protei	YPEVYVKAILGNQALR	1xGG [K7]	0.000856031	0.000202034	4	1948.07	3.25107e+06	2.0679e+06	1.672	0.477171		Not Found	Not Found	Not Found	Not Found	Not Found	Not Found	High	High	High	Not Found	Not Found	Not Found	Not Found	Not Found	Not Found	Peak Found	High	Not Found
augustus_masked-Fvb6-1-processed-gene-198.8-mRNA-1 protein AED:0.17 eAED:0.17 QI:0	multiple C2 and transmembrane domain-containing protei	IAPNKDEVLGR	1xGG [K5]	0.0125295	0.00110876	11	1325.72	1.22912e+06	452010	100	4.55081e-17		Peak Found	High	High	High	Peak Found	Peak Found	High	High	High	Not Found	Not Found	Not Found	High	Not Found	Not Found	Peak Found	High	High
augustus_masked-Fvb6-1-processed-gene-20.9-mRNA-1 protein AED:0.06 eAED:0.06 QI:57	oleosin 18.2 kDa-like	FDVGDYKGMQTQQHHGPSTGK	1xOxidation [M9]; 1xGG [K7]	1.1179e-05	8.32812e-05	36	2448.1	8.29184e+06	4.44853e+06	8.159	2.10654e-06		High	High	High	High	High	High	Not Found	Not Found	Peak Found	High	High	High	High	High	Peak Found	Not Found	Not Found	Not Found
augustus_masked-Fvb6-1-processed-gene-20.9-mRNA-1 protein AED:0.06 eAED:0.06 QI:57	oleosin 18.2 kDa-like	FDVGDYKGMQTQQHHGPSTGK	1xGG [K7]	1.39212e-07	8.32812e-05	68	2432.1	5.06549e+07	3.02944e+07	1.702	0.490368		High	High	High	High	High	High	High	High	High	High	High	High	High	High	High	High	High	High
augustus_masked-Fvb6-1-processed-gene-20.9-mRNA-1 protein AED:0.06 eAED:0.06 QI:57	oleosin 18.2 kDa-like	RATGTVPEQLDSAKR	1xGG [K14]	7.97785e-06	8.32812e-05	57	1742.91	1.65085e+07	1.02315e+07	1.614	0.464608		High	High	High	High	High	High	High	High	High	High	High	High	High	High	High	High	High	High
augustus_masked-Fvb6-1-processed-gene-20.9-mRNA-1 protein AED:0.06 eAED:0.06 QI:57	oleosin 18.2 kDa-like	MADMGEYLGQKTK	1xGG [K]	4.60206e-05	8.32812e-05	18	1585.73	2.46402e+06	3.24949e+06	0.907	1		Peak Found	Peak Found	High	High	High	High	High	High	High	Peak Found	High	High	High	High	High	High	Peak Found	Peak Found
augustus_masked-Fvb6-1-processed-gene-20.9-mRNA-1 protein AED:0.06 eAED:0.06 QI:57	oleosin 18.2 kDa-like	MADMGEYLGQKTK	1xOxidation [M]; 1xGG [K]	6.63245e-05	8.32812e-05	23	1601.73	2.4761e+06	1.15287e+06	1.779	0.649505		High	High	High	High	High	High	Peak Found	Peak Found	Peak Found	High	High	High	High	Not Found	Peak Found	Peak Found	Not Found	Not Found
augustus_masked-Fvb6-1-processed-gene-20.9-mRNA-1 protein AED:0.06 eAED:0.06 QI:57	oleosin 18.2 kDa-like	ATGTVPEQLDSAKR	1xGG [K13]	6.09602e-05	8.32812e-05	45	1586.81	8.33504e+07	6.54873e+07	1.365	0.824798		High	High	High	High	High	High	High	High	High	High	High	High	High	High	High	High	High	High
augustus_masked-Fvb6-1-processed-gene-20.9-mRNA-1 protein AED:0.06 eAED:0.06 QI:57	oleosin 18.2 kDa-like	EVGQDIQQKAQETKR	1xGG [K]	1.57684e-06	8.32812e-05	53	1871.96	1.77867e+07	1.45109e+07	1.212	0.930182		High	High	High	High	High	High	High	High	High	High	High	High	High	High	High	High	High	High
augustus_masked-Fvb6-1-processed-gene-20.9-mRNA-1 protein AED:0.06 eAED:0.06 QI:57	oleosin 18.2 kDa-like	EVGQDIQQKAQETK	1xGG [K9]	1.05678e-05	8.32812e-05	50	1715.86	1.17286e+07	1.2302e+07	0.981	1		High	High	High	High	High	High	High	High	High	High	High	High	High	High	High	High	High	High
augustus_masked-Fvb6-1-processed-gene-20.9-mRNA-1 protein AED:0.06 eAED:0.06 QI:57	oleosin 18.2 kDa-like	TKEVGQDIQQKAQETK	1xGG [K]	5.58764e-06	8.32812e-05	32	1945	2.33627e+06	2.37845e+06	1.156	0.966814		High	High	Peak Found	High	High	High	High	High	High	High	High	High	High	High	Peak Found	High	High	High
augustus_masked-Fvb6-1-processed-gene-20.9-mRNA-1 protein AED:0.06 eAED:0.06 QI:57	oleosin 18.2 kDa-like	TKEVGQDIQQK	1xGG [K2]	9.73939e-05	8.32812e-05	27	1387.72	1.30312e+07	8.65704e+06	0.787	0.913143		Not Found	Not Found	Not Found	High	High	High	High	High	High	High	High	High	High	High	High	High	High	High
augustus_masked-Fvb6-1-processed-gene-20.9-mRNA-1 protein AED:0.06 eAED:0.06 QI:57	oleosin 18.2 kDa-like	ATGTVPEQLDSAKRR	1xGG [K13]	0.00497447	0.00049899	7	1742.91	3.40156e+06	6.17281e+06	0.624	0.647669		High	High	Peak Found	Peak Found	Peak Found	High	Peak Found	Peak Found	Peak Found	High	Peak Found	High	High	Peak Found	Peak Found	Peak Found	Peak Found	Peak Found
augustus_masked-Fvb6-1-processed-gene-265.8-mRNA-1 protein AED:0.33 eAED:0.33 QI:0	uncharacterized protein LOC110636145	QATRNAGEIAGLK	1xGG [K13]	0.0343145	0.00251082	3	1442.77	3.88728e+07	2.01601e+08	0.123	4.319e-07		Peak Found	Peak Found	Peak Found	Peak Found	Not Found	Not Found	Not Found	Not Found	Peak Found	Peak Found	Peak Found	High	Peak Found	Peak Found	High	High	Peak Found	Peak Found
augustus_masked-Fvb6-1-processed-gene-272.8-mRNA-1 protein AED:0.24 eAED:0.24 QI:0	E3 ubiquitin-protein ligase RING1-like	LDHPPASKAAIESMPVIK	1xGG [K8]	7.63344e-05	8.32812e-05	9	2018.07	2.04724e+06	926896	2.525	0.226575		Peak Found	High	Peak Found	Peak Found	Peak Found	High	High	Peak Found	High	Peak Found	Peak Found	High	Peak Found	Peak Found	Not Found	Peak Found	Peak Found	High
augustus_masked-Fvb6-1-processed-gene-279.2-mRNA-1 protein AED:0.33 eAED:0.33 QI:0	heme-binding-like protein At3g10130, chloroplastic	IAMTAPVVTKEAGDAK	1xGG [K10]	0.00375752	0.00040153	3	1715.9	492441	706706	0.865	0.989056		Peak Found	Not Found	Peak Found	Peak Found	Peak Found	Peak Found	High	Peak Found	Peak Found	Peak Found	Not Found	Not Found	Peak Found	Peak Found	Peak Found	Peak Found	High	Peak Found
augustus_masked-Fvb6-1-processed-gene-287.8-mRNA-1 protein AED:0.19 eAED:0.19 QI:0	probable pyridoxal 5'-phosphate synthase subunit PDX1	KIAAPYDLVMQTK	1xGG [K1]	7.35261e-05	8.32812e-05	6	1591.85	548560	416712	1.444	0.892164		Peak Found	Not Found	Peak Found	Peak Found	Not Found	Not Found	High	Peak Found	High	Not Found	Peak Found	Not Found	Peak Found	Peak Found	Peak Found	High	Peak Found	High
augustus_masked-Fvb6-1-processed-gene-287.8-mRNA-1 protein AED:0.19 eAED:0.19 QI:0	probable pyridoxal 5'-phosphate synthase subunit PDX1	NMDDDEVFTFAKK	1xGG [K]	0.00116605	0.000202034	5	1673.75	1.92289e+06	525390	3.66	0.0594217		Not Found	Not Found	Not Found	Not Found	Not Found	Not Found	High	High	High	Not Found	Not Found	Not Found	Not Found	Not Found	Not Found	Peak Found	Peak Found	Peak Found
augustus_masked-Fvb6-1-processed-gene-299.16-mRNA-1 protein AED:0.35 eAED:0.35 QI:0	PRA1 family protein B4	SAFAKPESFSDATVR	1xGG [K5]	9.01145e-06	8.32812e-05	24	1726.84	7.38555e+06	4.98858e+06	2.785	0.0318021		Peak Found	High	High	High	High	High	High	High	High	High	High	Peak Found	High	High	High	High	High	High
augustus_masked-Fvb6-1-processed-gene-35.5-mRNA-1 protein AED:0.46 eAED:0.46 QI:0	mini zinc finger protein 2	YVECQKNHAAGVGGYAVDGCR	2xCarbamidomethyl [C4; C20]; 1xGG [K6]	2.13052e-09	8.32812e-05	92	2425.08	4.17192e+07	3.10289e+07	1.345	0.846184		High	High	High	High	High	High	High	High	High	High	High	High	High	High	High	High	High	High
augustus_masked-Fvb6-1-processed-gene-6.1-mRNA-1 protein AED:0.27 eAED:0.23 QI:510	potassium transporter 4	YGPSSQVVASTPLKR	1xGG [K14]	0.000444353	8.32812e-05	8	1703.91	1.40586e+06	644089	100	4.55081e-17		Peak Found	High	Peak Found	Peak Found	Not Found	Not Found	High	High	Peak Found	High	Not Found	High	Not Found	Not Found	High	Peak Found	Peak Found	High
augustus_masked-Fvb6-1-processed-gene-6.1-mRNA-1 protein AED:0.27 eAED:0.23 QI:510	potassium transporter 4	YNYDLHNKVSLK	1xGG [K8]	0.000311258	8.32812e-05	2	1607.82					No Quan Values	Not Found	Not Found	Not Found	Not Found	Not Found	Not Found	High	Not Found	Not Found	Not Found	Not Found	Not Found	Not Found	Not Found	Not Found	Not Found	Not Found	Not Found
augustus_masked-Fvb6-1-processed-gene-69.7-mRNA-1 protein AED:0.16 eAED:0.16 QI:0	eukaryotic translation initiation factor 1A	LLKAYGELPENTR	1xGG [K3]	3.50694e-05	8.32812e-05	63	1617.86	1.53707e+07	1.10716e+07	1.772	0.337905		High	High	High	High	High	High	High	High	High	High	High	High	High	High	High	High	High	High
augustus_masked-Fvb6-1-processed-gene-69.7-mRNA-1 protein AED:0.16 eAED:0.16 QI:0	eukaryotic translation initiation factor 1A	ELVFKEDGQEYAQVLR	1xGG [K5]	0.00075083	0.000202034	3	2038.02	1.42844e+06	1.63391e+06	1.777	0.611291		Not Found	Not Found	Not Found	High	Peak Found	High	High	Not Found	Peak Found	Peak Found	Not Found	Not Found	Peak Found	Not Found	Not Found	Not Found	Not Found	Not Found
augustus_masked-Fvb6-1-processed-gene-69.7-mRNA-1 protein AED:0.16 eAED:0.16 QI:0	eukaryotic translation initiation factor 1A	CEAMCIDGTKR	2xCarbamidomethyl [C1; C5]; 1xGG [K10]	0.00358581	0.00040153	1	1454.62					No Quan Values	Not Found	Not Found	Not Found	Not Found	Not Found	Not Found	Not Found	Not Found	High	Not Found	Not Found	Not Found	Not Found	Not Found	Not Found	Not Found	Not Found	Not Found
augustus_masked-Fvb6-2-processed-gene-103.2-mRNA-1 protein AED:0.01 eAED:0.01 QI:175	60S acidic ribosomal protein P2-2-like	LASVPSGGGGAVAVAAPSGGGGSAAPAAAEAKKEEK	1xGG [K]	3.62084e-07	8.32812e-05	33	3191.63	3.63987e+06	2.7549e+06	1.321	0.799049		High	High	High	High	High	High	High	High	High	High	High	High	High	High	High	High	High	High
augustus_masked-Fvb6-2-processed-gene-103.2-mRNA-1 protein AED:0.01 eAED:0.01 QI:175	60S acidic ribosomal protein P2-2-like	LASVPSGGGGAVAVAAPSGGGGSAAPAAAEAKK	1xGG [K]	9.39159e-08	8.32812e-05	30	2805.45	2.08089e+06	1.17949e+06	2.091	0.398066		High	High	High	High	High	High	High	High	High	High	High	High	High	High	High	High	High	High
augustus_masked-Fvb6-2-processed-gene-103.2-mRNA-1 protein AED:0.01 eAED:0.01 QI:175; augustus_masked-Fvb6-3-processed-gene-191.10-mRNA-1 protein AED:0.01 eAED:0.01 QI:955; maker-Fvb6-4-augustus-gene-187.28-mRNA-1 protein AED:0.18 eAED:0.18 QI:155	60S acidic ribosomal protein P2-2-like	IQLLLKEVQGK	1xGG [K]	0.00070318	0.000202034	31	1382.84	1.17166e+07	1.25938e+07	1.055	0.999721		High	High	High	High	High	High	High	High	High	High	High	High	High	High	High	High	High	High
augustus_masked-Fvb6-2-processed-gene-13.10-mRNA-1 protein AED:0.22 eAED:0.21 QI:0; augustus_masked-Fvb3-4-processed-gene-36.7-mRNA-1 protein AED:0.07 eAED:0.07 QI:0; maker-Fvb6-2-augustus-gene-14.45-mRNA-1 protein AED:0.18 eAED:0.13 QI:0	26S protease regulatory subunit 7	FVKLGIDPPK	1xGG [K3]	0.00863093	0.000772694	3	1227.71	4.58358e+06	1.90922e+06	2.3	0.122698		Not Found	Not Found	Not Found	Not Found	Not Found	Not Found	Peak Found	High	Peak Found	Not Found	Not Found	Not Found	Not Found	Not Found	Not Found	High	Peak Found	Peak Found
augustus_masked-Fvb6-2-processed-gene-13.10-mRNA-1 protein AED:0.22 eAED:0.21 QI:0; augustus_masked-Fvb3-4-processed-gene-36.7-mRNA-1 protein AED:0.07 eAED:0.07 QI:0; maker-Fvb6-2-augustus-gene-14.45-mRNA-1 protein AED:0.18 eAED:0.13 QI:0	26S protease regulatory subunit 7	VIGSELVQKYVGEGAR	1xGG [K9]	0.0265352	0.00199926	1	1818.97	1.31915e+06	471147	12.424	0.000519182		Peak Found	Peak Found	Peak Found	Not Found	Not Found	Not Found	High	Peak Found	Peak Found	Not Found	Not Found	Not Found	Not Found	Not Found	Not Found	Peak Found	Peak Found	Not Found
augustus_masked-Fvb6-2-processed-gene-13.10-mRNA-1 protein AED:0.22 eAED:0.21 QI:0; maker-Fvb6-2-augustus-gene-14.45-mRNA-1 protein AED:0.18 eAED:0.13 QI:0	26S protease regulatory subunit 7	FSATPKYMVYN	1xGG [K6]	0.035269	0.00258368	1	1434.67	1.75893e+06	255197	6.892	0.00549862		Not Found	Not Found	Not Found	Not Found	Not Found	Not Found	High	Peak Found	Peak Found	Not Found	Not Found	Not Found	Not Found	Not Found	Not Found	Peak Found	Not Found	Not Found
augustus_masked-Fvb6-2-processed-gene-176.7-mRNA-1 protein AED:0.30 eAED:0.24 QI:0	hypothetical protein EUGRSUZ_J00924, partial	WYNVYKDHITLR	1xGG [K6]	0.000224237	8.32812e-05	9	1721.88	2.86764e+06	1.78291e+06	1.681	0.651064		Peak Found	Peak Found	High	Peak Found	Peak Found	High	High	High	High	Peak Found	Peak Found	Peak Found	Peak Found	High	Peak Found	Peak Found	High	High
augustus_masked-Fvb6-2-processed-gene-176.7-mRNA-1 protein AED:0.30 eAED:0.24 QI:0	hypothetical protein EUGRSUZ_J00924, partial	KLVAAQTGTR	1xGG [K1]	0.00432349	0.00040153	11	1158.66	4.83297e+06	1.5689e+06	1.637	0.526763		Not Found	Not Found	Not Found	Peak Found	High	Peak Found	High	High	High	Peak Found	Peak Found	Peak Found	Peak Found	Peak Found	Peak Found	High	High	High
augustus_masked-Fvb6-2-processed-gene-185.0-mRNA-1 protein AED:0.10 eAED:0.09 QI:286; maker-Fvb6-4-augustus-gene-104.47-mRNA-1 protein AED:0.10 eAED:0.10 QI:215	calcium-transporting ATPase 1, endoplasmic reticulum-t	ALEALKEIQSEQATVIR	1xGG [K6]	0.0162535	0.00148468	1	2013.1					No Quan Values	Not Found	Not Found	Not Found	Not Found	Not Found	Not Found	Not Found	Not Found	Not Found	Not Found	High	Not Found	Not Found	Not Found	Not Found	Not Found	Not Found	Not Found
augustus_masked-Fvb6-2-processed-gene-201.7-mRNA-1 protein AED:0.06 eAED:0.06 QI:164	60S ribosomal protein L35a-1-like	SKSNQYPNTSLIQIENVNTK	1xGG [K2]	1.42633e-05	8.32812e-05	4	2392.21	726619	332624	2.233	0.495251		Not Found	Not Found	High	Not Found	Not Found	Not Found	Peak Found	High	High	Not Found	Not Found	Not Found	Not Found	Not Found	Not Found	Not Found	High	Peak Found
augustus_masked-Fvb6-2-processed-gene-209.1-mRNA-1 protein AED:0.10 eAED:0.09 QI:152	AMP deaminase	LRKEPDEVVIFR	1xGG [K3]	0.0277852	0.00211707	2	1614.9	938151	891926	0.087	0.00171109		Not Found	Not Found	Not Found	Peak Found	Not Found	High	Not Found	Not Found	High	Peak Found	Peak Found	Peak Found	Peak Found	Peak Found	Not Found	Not Found	Not Found	Not Found
augustus_masked-Fvb6-2-processed-gene-220.9-mRNA-1 protein AED:0.11 eAED:0.11 QI:0	receptor-like protein kinase FERONIA	HFSFAEIKAATNNFEEAR	1xGG [K8]	3.19666e-08	8.32812e-05	44	2196.05	2.46562e+07	7.72568e+06	3.537	0.00138758		High	High	High	High	High	High	High	High	High	Peak Found	High	High	High	High	High	High	High	High
augustus_masked-Fvb6-2-processed-gene-220.9-mRNA-1 protein AED:0.11 eAED:0.11 QI:0	receptor-like protein kinase FERONIA	GLHYLHTGAKHTIIHR	1xGG [K10]	1.467e-05	8.32812e-05	15	1968.07	3.80876e+06	2.48891e+06	1.197	0.898975		High	Peak Found	Peak Found	High	Peak Found	High	High	High	High	High	High	High	Peak Found	Peak Found	Peak Found	Peak Found	Peak Found	High
augustus_masked-Fvb6-2-processed-gene-220.9-mRNA-1 protein AED:0.11 eAED:0.11 QI:0	receptor-like protein kinase FERONIA	GDIDGGATKVAIK	1xGG [K9]	8.8682e-05	8.32812e-05	25	1358.73	8.00553e+06	3.73007e+06	2.146	0.157653		High	High	High	High	High	High	High	High	High	High	High	High	Peak Found	High	High	High	High	High
augustus_masked-Fvb6-2-processed-gene-220.9-mRNA-1 protein AED:0.11 eAED:0.11 QI:0	receptor-like protein kinase FERONIA	LLGVGGFGKVYK	1xGG [K]	0.000361593	8.32812e-05	44	1351.77	4.38254e+07	1.47756e+07	2.986	0.0168074		High	High	High	High	High	High	High	High	High	High	High	High	High	High	High	High	High	High
augustus_masked-Fvb6-2-processed-gene-220.9-mRNA-1 protein AED:0.11 eAED:0.11 QI:0	receptor-like protein kinase FERONIA	LLGVGGFGKVYKGDIDGGATK	1xGG [K]	8.21404e-09	8.32812e-05	25	2166.16	1.39129e+07	3.05193e+06	2.299	0.089942		High	High	High	High	High	High	Peak Found	Not Found	Peak Found	Peak Found	High	High	High	High	High	Peak Found	Peak Found	Peak Found
augustus_masked-Fvb6-2-processed-gene-220.9-mRNA-1 protein AED:0.11 eAED:0.11 QI:0	receptor-like protein kinase FERONIA	VYKGDIDGGATKVAIK	1xGG [K12]	4.37936e-06	8.32812e-05	20	1748.95	1.30984e+07	5.38148e+06	2.625	0.0366944		Peak Found	Peak Found	High	High	High	High	High	High	High	High	Peak Found	High	High	High	High	High	Peak Found	Peak Found
augustus_masked-Fvb6-2-processed-gene-220.9-mRNA-1 protein AED:0.11 eAED:0.11 QI:0	receptor-like protein kinase FERONIA	TTNILLDEKWVAK	1xGG [K]	0.000432038	8.32812e-05	6	1644.9	9.51353e+06	4.33921e+06	2.043	0.15935		Peak Found	Peak Found	High	Peak Found	Peak Found	High	High	High	High	Peak Found	Peak Found	Peak Found	Peak Found	Not Found	Peak Found	Peak Found	Peak Found	Peak Found
augustus_masked-Fvb6-2-processed-gene-220.9-mRNA-1 protein AED:0.11 eAED:0.11 QI:0	receptor-like protein kinase FERONIA	EHLYKTQKPPLPWK	1xGG [K]	0.000211979	8.32812e-05	14	1879.02	4.89295e+06	2.27013e+06	2.184	0.24087		High	High	Peak Found	High	High	Peak Found	High	High	High	High	Peak Found	Peak Found	Peak Found	Peak Found	Peak Found	Peak Found	High	High
augustus_masked-Fvb6-2-processed-gene-220.9-mRNA-1 protein AED:0.11 eAED:0.11 QI:0	receptor-like protein kinase FERONIA	VYKGDIDGGATK	1xGG [K3]	0.000677322	0.000202034	15	1337.67	2.41909e+06	2.6757e+06	0.913	1		Not Found	Not Found	Peak Found	Peak Found	High	High	High	High	High	High	High	High	High	Not Found	High	Not Found	High	High
augustus_masked-Fvb6-2-processed-gene-220.9-mRNA-1 protein AED:0.11 eAED:0.11 QI:0	receptor-like protein kinase FERONIA	EQVSLAEWAAHCHKK	1xCarbamidomethyl [C12]; 1xGG [K]	0.00128052	0.000202034	10	1907.92	692819	670131	1.748	0.711257		Peak Found	Peak Found	High	High	High	High	Peak Found	High	Peak Found	Peak Found	Peak Found	High	High	Peak Found	Peak Found	Peak Found	High	High
augustus_masked-Fvb6-2-processed-gene-220.9-mRNA-1 protein AED:0.11 eAED:0.11 QI:0	receptor-like protein kinase FERONIA	GDIDGGATKVAIKR	1xGG [K]	0.0015015	0.000202034	18	1514.83	2.1438e+06	1.26595e+06	2.673	0.204034		High	Peak Found	High	High	High	High	Peak Found	High	High	High	High	High	Peak Found	High	Peak Found	Peak Found	Peak Found	High
augustus_masked-Fvb6-2-processed-gene-220.9-mRNA-1 protein AED:0.11 eAED:0.11 QI:0	receptor-like protein kinase FERONIA	GKITPECFR	1xCarbamidomethyl [C7]; 1xGG [K2]	0.0267807	0.00204006	11	1221.6	6.55942e+06	2.77809e+06	4.292	0.00215976		High	Peak Found	Not Found	High	High	High	Peak Found	High	High	Peak Found	Peak Found	Peak Found	Peak Found	High	Not Found	Peak Found	Peak Found	Peak Found
augustus_masked-Fvb6-2-processed-gene-234.13-mRNA-1 protein AED:0.19 eAED:0.18 QI:717	probable protein phosphatase 2C 34	ELDLESDKKYDQR	1xGG [K]	2.38158e-06	8.32812e-05	60	1752.84	9.42832e+06	6.70366e+06	1.59	0.534304		High	High	High	High	High	High	High	High	High	High	High	High	High	High	High	High	High	High
augustus_masked-Fvb6-2-processed-gene-246.4-mRNA-1 protein AED:0.25 eAED:0.25 QI:0	CBL-interacting serine/threonine-protein kinase 14-lik	FHLEDFNLKEWR	1xGG [K9]	0.00016929	8.32812e-05	7	1747.86	1.54321e+06	1.76343e+06	1.455	0.772282		High	Peak Found	Peak Found	Peak Found	High	High	High	Not Found	High	High	Peak Found	High	Peak Found	Peak Found	Peak Found	Not Found	Not Found	Peak Found
augustus_masked-Fvb6-2-processed-gene-28.0-mRNA-1 protein AED:0.36 eAED:0.36 QI:0	uncharacterized protein LOC101302578	DLKSYSVNYGGSGSSGAYPNHQIVK	1xGG [K3]	0.00506835	0.00049899	1	2742.31					No Quan Values	Not Found	Not Found	Not Found	Not Found	Not Found	Not Found	High	Not Found	Not Found	Not Found	Not Found	Not Found	Not Found	Not Found	Not Found	Not Found	Not Found	Not Found
augustus_masked-Fvb6-2-processed-gene-292.3-mRNA-1 protein AED:0.30 eAED:0.30 QI:0	WAT1-related protein At3g28050-like	APLLQTYKTENV	1xGG [K8]	0.0258118	0.00199926	5	1490.78	9.52797e+06	6.94285e+06	1.39	0.787085		High	Not Found	Not Found	Peak Found	High	Peak Found	Not Found	Not Found	Not Found	High	Peak Found	Peak Found	High	High	Peak Found	Not Found	Not Found	Not Found
augustus_masked-Fvb6-2-processed-gene-317.1-mRNA-1 protein AED:0.13 eAED:0.13 QI:0	6-phosphogluconate dehydrogenase, decarboxylating 3	AGAPVDQTIKTLSVYLEK	1xGG [K10]	3.76957e-06	8.32812e-05	1	2047.11		7.99036e+06	0.01	4.55081e-17		Not Found	Not Found	Not Found	Not Found	Not Found	Not Found	Not Found	Not Found	Not Found	Not Found	Not Found	Not Found	Not Found	Not Found	Not Found	Peak Found	Peak Found	High
augustus_masked-Fvb6-2-processed-gene-317.1-mRNA-1 protein AED:0.13 eAED:0.13 QI:0	6-phosphogluconate dehydrogenase, decarboxylating 3	VSAQVPDSGPCVTYIGKGGSGNFVK	1xCarbamidomethyl [C11]; 1xGG [K]	0.00351933	0.00040153	3	2638.29					No Quan Values	Not Found	Not Found	Not Found	Not Found	Not Found	Not Found	Not Found	High	Not Found	Not Found	Not Found	Not Found	Not Found	Not Found	Not Found	High	Not Found	Not Found
augustus_masked-Fvb6-2-processed-gene-32.6-mRNA-1 protein AED:0.00 eAED:0.00 QI:0; augustus_masked-Fvb6-1-processed-gene-128.0-mRNA-1 protein AED:0.22 eAED:0.22 QI:0	uncharacterized protein LOC101291137	VYPSAKPATNGAAAPNPAFPATK	1xGG [K6]	7.10959e-07	8.32812e-05	39	2355.21	9.32821e+06	8.50893e+06	1.355	0.742817		High	High	High	High	High	High	High	High	High	High	High	High	High	High	High	High	High	High
augustus_masked-Fvb6-2-processed-gene-324.3-mRNA-1 protein AED:0.23 eAED:0.23 QI:482	pentatricopeptide repeat-containing protein At1g73710	VQPNNQLQKVPEK	1xGG [K9]	0.0277852	0.00211707	2	1635.88	1.04664e+06	563137	1.974	0.655666		High	Peak Found	Not Found	Not Found	Not Found	Peak Found	Peak Found	Not Found	High	Peak Found	Not Found	Not Found	Peak Found	Peak Found	Peak Found	Peak Found	Peak Found	Peak Found
augustus_masked-Fvb6-3-processed-gene-160.0-mRNA-1 protein AED:0.25 eAED:0.25 QI:0	probable CCR4-associated factor 1 homolog 6	DFGEDHEALHVVQQHVKA	1xGG [K17]	8.23683e-08	8.32812e-05	96	2173.04	8.10727e+08	6.56844e+08	1.648	0.536996		High	High	High	High	High	High	High	High	High	High	High	High	High	High	High	High	High	High
augustus_masked-Fvb6-3-processed-gene-160.0-mRNA-1 protein AED:0.25 eAED:0.25 QI:0	probable CCR4-associated factor 1 homolog 6	KSLAHGGLVR	1xGG [K1]	0.0430959	0.00290924	2	1151.66	396396	305265	1.358	0.942966		Not Found	Not Found	Not Found	Peak Found	Peak Found	Not Found	Peak Found	Peak Found	Peak Found	Peak Found	Peak Found	Not Found	Not Found	Not Found	Peak Found	High	High	Peak Found
augustus_masked-Fvb6-3-processed-gene-191.10-mRNA-1 protein AED:0.01 eAED:0.01 QI:955	60S acidic ribosomal protein P2-2-like	LASVPSGGGGAVAVAAPAGGGGSAAPAAAEAKKEEK	1xGG [K]	9.84212e-08	8.32812e-05	31	3175.63	7.30448e+06	5.64886e+06	1.598	0.478849		High	High	High	High	High	High	High	High	High	High	High	High	High	High	High	High	High	High
augustus_masked-Fvb6-3-processed-gene-191.10-mRNA-1 protein AED:0.01 eAED:0.01 QI:955	60S acidic ribosomal protein P2-2-like	LASVPSGGGGAVAVAAPAGGGGSAAPAAAEAKK	1xGG [K33]	1.79791e-06	8.32812e-05	3	2789.45	1.93841e+06		100	4.55081e-17		Not Found	Not Found	Not Found	Not Found	Not Found	Not Found	High	High	Peak Found	Not Found	Not Found	Not Found	Not Found	Not Found	Not Found	Not Found	High	Not Found
augustus_masked-Fvb6-3-processed-gene-191.10-mRNA-1 protein AED:0.01 eAED:0.01 QI:955	60S acidic ribosomal protein P2-2-like	EKLASVPSGGGGAVAVAAPAGGGGSAAPAAAEAKK	1xGG [K34]	3.28427e-05	8.32812e-05	1	3046.59					No Quan Values	High	Not Found	Not Found	Not Found	Not Found	Not Found	Not Found	Not Found	Not Found	Not Found	Not Found	Not Found	Not Found	Not Found	Not Found	Not Found	Not Found	Not Found
augustus_masked-Fvb6-3-processed-gene-191.10-mRNA-1 protein AED:0.01 eAED:0.01 QI:955	60S acidic ribosomal protein P2-2-like	EKLASVPSGGGGAVAVAAPAGGGGSAAPAAAEAK	1xGG [K2]	1.15739e-06	8.32812e-05	1	2918.5					No Quan Values	Not Found	Not Found	Not Found	Not Found	Not Found	Not Found	Not Found	Not Found	High	Not Found	Not Found	Not Found	Not Found	Not Found	Not Found	Not Found	Not Found	Not Found
augustus_masked-Fvb6-3-processed-gene-320.0-mRNA-1 protein AED:0.18 eAED:0.21 QI:0; maker-Fvb6-2-augustus-gene-177.31-mRNA-1 protein AED:0.16 eAED:0.16 QI:208	extensin-like	KLAASSGDSGANVKR	1xGG [K14]	2.64019e-06	8.32812e-05	14	1574.82	987252	874517	0.091	0.00329327		Not Found	Not Found	Not Found	High	High	Peak Found	High	Not Found	Not Found	High	High	High	High	High	High	High	Not Found	Not Found
augustus_masked-Fvb6-3-processed-gene-320.0-mRNA-1 protein AED:0.18 eAED:0.21 QI:0; maker-Fvb6-2-augustus-gene-177.31-mRNA-1 protein AED:0.16 eAED:0.16 QI:208	extensin-like	LAASSGDSGANVKR	1xGG [K13]	4.46221e-06	8.32812e-05	43	1446.73	1.15641e+07	1.18823e+07	0.889	0.988524		Not Found	Not Found	Not Found	High	High	High	High	High	High	High	High	High	High	High	High	High	High	High
augustus_masked-Fvb6-3-processed-gene-320.0-mRNA-1 protein AED:0.18 eAED:0.21 QI:0; maker-Fvb6-2-augustus-gene-177.31-mRNA-1 protein AED:0.16 eAED:0.16 QI:208	extensin-like	KLAASSGDSGANVK	1xGG [K1]	0.0146753	0.00123296	2	1418.72					No Quan Values	Not Found	Not Found	Not Found	Not Found	Not Found	Not Found	High	Not Found	High	Not Found	Not Found	Not Found	Not Found	Not Found	Not Found	Not Found	Not Found	Not Found
augustus_masked-Fvb6-3-processed-gene-83.14-mRNA-1 protein AED:0.06 eAED:0.06 QI:532	serine/threonine-protein phosphatase 4 regulatory subu	EVKEEEQYVPSVAETDGPSPVVEDDVSEEIEEKTK	1xGG [K]	5.19829e-05	8.32812e-05	5	4033.88					No Quan Values	Not Found	Not Found	Not Found	Not Found	Not Found	High	High	Not Found	High	Not Found	Not Found	Not Found	Not Found	Not Found	Not Found	High	High	Not Found
augustus_masked-Fvb6-3-processed-gene-83.14-mRNA-1 protein AED:0.06 eAED:0.06 QI:532	serine/threonine-protein phosphatase 4 regulatory subu	EVKEEEQYVPSVAETDGPSPVVEDDVSEEIEEK	1xGG [K3]	3.3372e-06	8.32812e-05	2	3804.73					No Quan Values	Not Found	Not Found	Not Found	Not Found	Not Found	Not Found	High	High	Not Found	Not Found	Not Found	Not Found	Not Found	Not Found	Not Found	Not Found	Not Found	Not Found
augustus_masked-Fvb6-3-processed-gene-83.14-mRNA-1 protein AED:0.06 eAED:0.06 QI:532; maker-Fvb6-4-augustus-gene-285.40-mRNA-1 protein AED:0.05 eAED:0.05 QI:332	serine/threonine-protein phosphatase 4 regulatory subu	EEEQYVPSVAETDGPSPVVEDDVSEEIEEKTK	1xGG [K30]	0.000816867	0.000202034	2	3677.67					No Quan Values	Not Found	Not Found	Not Found	Not Found	Not Found	Not Found	High	High	Not Found	Not Found	Not Found	Not Found	Not Found	Not Found	Not Found	Not Found	Not Found	Not Found
augustus_masked-Fvb6-4-processed-gene-184.0-mRNA-1 protein AED:0.35 eAED:0.46 QI:0	probable calcium-binding protein CML36	TELEALLKR	1xGG [K8]	0.0346298	0.00254905	4	1186.68		520429	0.01	4.55081e-17		Peak Found	Peak Found	Peak Found	Peak Found	Peak Found	High	Not Found	Not Found	Not Found	Peak Found	High	Peak Found	High	Peak Found	High	Peak Found	Peak Found	Peak Found
augustus_masked-Fvb6-4-processed-gene-184.0-mRNA-1 protein AED:0.35 eAED:0.46 QI:0	probable calcium-binding protein CML36	INSLSPKR	1xGG [K7]	0.104437	0.00854888	7	1028.58		4.71949e+06	0.01	4.55081e-17		Peak Found	Not Found	Not Found	High	Peak Found	High	Peak Found	Not Found	Not Found	Peak Found	High	High	Peak Found	Peak Found	High	Peak Found	Peak Found	High
augustus_masked-Fvb6-4-processed-gene-212.9-mRNA-1 protein AED:0.05 eAED:0.05 QI:337	serine incorporator 3	AGAGKPLLPLDKPEER	1xGG [K5]	0.0226839	0.0018153	1	1804.99					No Quan Values	Not Found	Not Found	Not Found	Not Found	Not Found	Not Found	Not Found	High	Not Found	Not Found	Not Found	Not Found	Not Found	Not Found	Not Found	Not Found	Not Found	Not Found
augustus_masked-Fvb6-4-processed-gene-247.3-mRNA-1 protein AED:0.19 eAED:0.47 QI:0	uncharacterized protein A4U43_C01F21160	FVTAVVGFGKK	1xGG [K]	0.00983465	0.000850757	13	1266.72	855225	1.29443e+06	0.316	0.151282		Not Found	Peak Found	Peak Found	High	Peak Found	High	High	High	High	Peak Found	High	Peak Found	High	High	High	Peak Found	High	Peak Found
augustus_masked-Fvb6-4-processed-gene-49.4-mRNA-1 protein AED:0.41 eAED:0.34 QI:0	WW domain-containing protein WWM1-like	ELLQSEKANGEKPVSYLVVTPK	1xGG [K]	5.21839e-07	8.32812e-05	29	2543.37	1.2197e+07	1.11145e+07	1.353	0.786929		High	High	High	High	High	High	High	High	High	High	High	High	High	High	High	High	High	High
augustus_masked-Fvb7-1-processed-gene-241.16-mRNA-1 protein AED:0.00 eAED:0.00 QI:174; augustus_masked-Fvb3-1-processed-gene-79.1-mRNA-1 protein AED:0.01 eAED:0.01 QI:168; augustus_masked-Fvb7-2-processed-gene-215.18-mRNA-1 protein AED:0.03 eAED:0.03 QI:167	TPA_exp: elongation factor 1-alpha	MGKEKFHINIVVIGHVDSGK	1xOxidation [M1]; 2xGG [K3; K5]	0.00361951	0.00040153	1	2452.28					No Quan Values	Not Found	Not Found	Not Found	Not Found	Not Found	Not Found	High	Not Found	Not Found	Not Found	Not Found	Not Found	Not Found	Not Found	Not Found	Not Found	Not Found	Not Found
augustus_masked-Fvb7-1-processed-gene-241.16-mRNA-1 protein AED:0.00 eAED:0.00 QI:174; augustus_masked-Fvb7-2-processed-gene-215.18-mRNA-1 protein AED:0.03 eAED:0.03 QI:167	TPA_exp: elongation factor 1-alpha	QTVAVGVIKAVEK	1xGG [K]	0.0059411	0.000542867	4	1455.85					No Quan Values	Not Found	Not Found	High	Not Found	Not Found	Not Found	High	Not Found	High	Not Found	Not Found	Not Found	Not Found	Not Found	Not Found	Not Found	Not Found	High
augustus_masked-Fvb7-1-processed-gene-241.16-mRNA-1 protein AED:0.00 eAED:0.00 QI:174; snap_masked-Fvb3-1-processed-gene-79.15-mRNA-1 protein AED:0.11 eAED:0.11 QI:83; augustus_masked-Fvb3-1-processed-gene-79.1-mRNA-1 protein AED:0.01 eAED:0.01 QI:168; augustus_masked-Fvb7-2-processed-gene-215.18-mRNA-1 protein AED:0.03 eAED:0.03 QI:167	TPA_exp: elongation factor 1-alpha	YDEIVKEVSSYLK	1xGG [K6]	0.000351572	8.32812e-05	2	1686.86	1.19713e+06		100	4.55081e-17		Not Found	Not Found	Not Found	Not Found	Not Found	Not Found	High	Peak Found	High	Not Found	Not Found	Not Found	Not Found	Not Found	Not Found	Not Found	Not Found	Not Found
augustus_masked-Fvb7-1-processed-gene-241.16-mRNA-1 protein AED:0.00 eAED:0.00 QI:174; snap_masked-Fvb3-1-processed-gene-79.15-mRNA-1 protein AED:0.11 eAED:0.11 QI:83; augustus_masked-Fvb3-1-processed-gene-79.1-mRNA-1 protein AED:0.01 eAED:0.01 QI:168; augustus_masked-Fvb7-2-processed-gene-215.18-mRNA-1 protein AED:0.03 eAED:0.03 QI:167	TPA_exp: elongation factor 1-alpha	LPLQDVYKIGGIGTVPVGR	1xGG [K8]	6.55962e-09	8.32812e-05	12	2096.19	3.18127e+07	2.14155e+07	1.437	0.738938		Not Found	Not Found	Not Found	Not Found	Not Found	Not Found	High	High	High	Not Found	Not Found	Not Found	Not Found	Not Found	Not Found	High	High	High
augustus_masked-Fvb7-1-processed-gene-241.16-mRNA-1 protein AED:0.00 eAED:0.00 QI:174; snap_masked-Fvb3-1-processed-gene-79.15-mRNA-1 protein AED:0.11 eAED:0.11 QI:83; augustus_masked-Fvb3-1-processed-gene-79.1-mRNA-1 protein AED:0.01 eAED:0.01 QI:168; augustus_masked-Fvb7-2-processed-gene-215.18-mRNA-1 protein AED:0.03 eAED:0.03 QI:167	TPA_exp: elongation factor 1-alpha	MLPTKPMVVETFSEYPPLGR	1xGG [K5]	0.00014036	8.32812e-05	33	2406.22	2.1724e+07	2.72712e+07	1.168	0.969198		High	Not Found	Peak Found	High	High	High	High	High	High	Peak Found	Peak Found	High	High	High	High	High	High	High
augustus_masked-Fvb7-1-processed-gene-241.16-mRNA-1 protein AED:0.00 eAED:0.00 QI:174; snap_masked-Fvb3-1-processed-gene-79.15-mRNA-1 protein AED:0.11 eAED:0.11 QI:83; augustus_masked-Fvb3-1-processed-gene-79.1-mRNA-1 protein AED:0.01 eAED:0.01 QI:168; augustus_masked-Fvb7-2-processed-gene-215.18-mRNA-1 protein AED:0.03 eAED:0.03 QI:167	TPA_exp: elongation factor 1-alpha	FGEILTKIDR	1xGG [K7]	0.0663381	0.0050031	1	1305.72	294599		100	4.55081e-17		Not Found	Not Found	Not Found	Not Found	Not Found	Not Found	High	Peak Found	Peak Found	Not Found	Not Found	Not Found	Not Found	Not Found	Not Found	Not Found	Not Found	Not Found
augustus_masked-Fvb7-1-processed-gene-241.16-mRNA-1 protein AED:0.00 eAED:0.00 QI:174; snap_masked-Fvb3-1-processed-gene-79.15-mRNA-1 protein AED:0.11 eAED:0.11 QI:83; augustus_masked-Fvb3-1-processed-gene-79.1-mRNA-1 protein AED:0.01 eAED:0.01 QI:168; augustus_masked-Fvb7-2-processed-gene-215.18-mRNA-1 protein AED:0.03 eAED:0.03 QI:167	TPA_exp: elongation factor 1-alpha	ARYDEIVKEVSSYLK	1xGG [K8]	0.0834165	0.00641203	2	1914	2.11855e+06	1.67281e+06	1.424	0.834767		Not Found	Not Found	Not Found	Not Found	Not Found	Not Found	Peak Found	High	High	Not Found	Not Found	Not Found	Not Found	Not Found	Not Found	Peak Found	Not Found	Peak Found
augustus_masked-Fvb7-1-processed-gene-241.16-mRNA-1 protein AED:0.00 eAED:0.00 QI:174; snap_masked-Fvb3-1-processed-gene-79.15-mRNA-1 protein AED:0.11 eAED:0.11 QI:83; augustus_masked-Fvb7-2-processed-gene-215.18-mRNA-1 protein AED:0.03 eAED:0.03 QI:167	TPA_exp: elongation factor 1-alpha	GYVASNSKDDPAK	1xGG [K8]	4.15131e-05	8.32812e-05	22	1465.69	2.84608e+06	2.33971e+06	0.607	0.643448		Not Found	Not Found	Not Found	High	High	High	High	High	High	High	High	High	High	High	High	High	High	High
augustus_masked-Fvb7-1-processed-gene-276.2-mRNA-1 protein AED:0.02 eAED:0.02 QI:195	putative glycerol-3-phosphate transporter 1 isoform X1	KSGAEVTAPLLISSR	1xGG [K1]	4.25795e-06	8.32812e-05	16	1642.91	951315	1.20555e+06	1.593	0.770123		High	Not Found	Not Found	High	Peak Found	Peak Found	High	High	High	High	High	High	Peak Found	Peak Found	Not Found	High	High	High
augustus_masked-Fvb7-1-processed-gene-303.4-mRNA-1 protein AED:0.13 eAED:0.11 QI:806	topless-related protein 1-like isoform X3	QNEQLSKYGDTK	1xGG [K7]	0.000354881	8.32812e-05	16	1524.73	816467	1.52363e+06	1.052	1		Peak Found	Not Found	Not Found	High	High	High	High	High	High	High	High	High	High	High	High	Peak Found	High	High
augustus_masked-Fvb7-1-processed-gene-303.4-mRNA-1 protein AED:0.13 eAED:0.11 QI:806	topless-related protein 1-like isoform X3	LPDSTTAGKVVR	1xGG [K9]	0.000540956	0.000159793	12	1357.74	803836	542116	1.483	0.855997		High	High	High	High	High	High	High	High	Peak Found	High	Peak Found	Peak Found	High	High	Peak Found	Peak Found	Not Found	High
augustus_masked-Fvb7-1-processed-gene-303.4-mRNA-1 protein AED:0.13 eAED:0.11 QI:806	topless-related protein 1-like isoform X3	LAFPSFKSSR	1xGG [K7]	0.0192051	0.00159048	10	1253.66	789273	784011	0.994	1		Peak Found	Peak Found	Peak Found	High	Peak Found	Peak Found	High	Peak Found	Peak Found	High	High	High	High	High	High	Peak Found	Peak Found	High
augustus_masked-Fvb7-1-processed-gene-36.8-mRNA-1 protein AED:0.06 eAED:-0.02 QI:0	cytosolic sulfotransferase 15-like	NFENKSLFR	1xGG [K5]	0.0427064	0.00288116	1	1268.64					No Quan Values	Not Found	Not Found	Not Found	Not Found	Not Found	Not Found	High	Not Found	Not Found	Not Found	Not Found	Not Found	Not Found	Not Found	Not Found	Not Found	Not Found	Not Found
augustus_masked-Fvb7-2-processed-gene-110.7-mRNA-1 protein AED:0.13 eAED:0.13 QI:356	F-box protein At4g00755	FNQPSSPENKFNANSTGDLER	1xGG [K10]	0.00300177	0.000365268	4	2466.13	840852	622556	0.121	0.00455243		Not Found	Not Found	Not Found	Not Found	Peak Found	Peak Found	Not Found	Not Found	Not Found	High	Peak Found	Peak Found	High	High	Peak Found	Not Found	Not Found	Not Found
augustus_masked-Fvb7-2-processed-gene-121.7-mRNA-1 protein AED:0.29 eAED:0.29 QI:264; maker-Fvb7-4-augustus-gene-106.52-mRNA-1 protein AED:0.17 eAED:0.17 QI:20	desiccation protectant protein Lea14 homolog	VHVKNPYDHSIPICEISYTLK	1xCarbamidomethyl [C14]; 1xGG [K4]	0.00195157	0.000260902	2	2627.33					No Quan Values	Not Found	Not Found	Not Found	Not Found	Not Found	Not Found	Not Found	Not Found	High	Not Found	Not Found	Not Found	Not Found	Not Found	Not Found	Not Found	Not Found	Not Found
augustus_masked-Fvb7-2-processed-gene-171.3-mRNA-1 protein AED:0.24 eAED:0.23 QI:231	RING-box protein 1a	QVCPLDNSEWEFQKYGH	1xCarbamidomethyl [C3]; 1xGG [K14]	0.000139051	8.32812e-05	10	2250.99	1.27683e+06	2.07939e+06	1.355	0.848492		Not Found	Not Found	Not Found	High	High	High	High	Peak Found	High	High	High	Peak Found	High	High	Peak Found	Not Found	Not Found	Not Found
augustus_masked-Fvb7-2-processed-gene-237.8-mRNA-1 protein AED:0.37 eAED:0.37 QI:0	18.1 kDa class I heat shock protein-like	APEPKPQVK	1xGG [K5]	0.0181668	0.00159048	4	1107.62	652228	218055	1.644	0.797363		Not Found	Not Found	Not Found	Peak Found	Not Found	Not Found	High	High	Peak Found	Peak Found	Peak Found	Not Found	Peak Found	Peak Found	Peak Found	High	Peak Found	Peak Found
augustus_masked-Fvb7-2-processed-gene-237.8-mRNA-1 protein AED:0.37 eAED:0.37 QI:0; augustus_masked-Fvb7-3-processed-gene-52.0-mRNA-1 protein AED:0.40 eAED:0.40 QI:0	18.1 kDa class I heat shock protein-like	VDQVKAAMENGVLTVTVPK	1xGG [K5]	7.01605e-05	8.32812e-05	5	2113.13	1.64075e+06	2.03004e+06	0.868	0.990121		Not Found	Peak Found	Not Found	Peak Found	Peak Found	Peak Found	High	High	High	Peak Found	Not Found	Peak Found	Not Found	Peak Found	Not Found	Not Found	Not Found	High
augustus_masked-Fvb7-2-processed-gene-251.12-mRNA-1 protein AED:0.05 eAED:0.05 QI:0	F-box protein CPR30-like	FSEPPASDLFKDTFR	1xGG [K11]	0.00164889	0.000202034	6	1870.9	826061	962110	0.01	4.55081e-17		Not Found	Not Found	High	Not Found	High	Not Found	Not Found	Peak Found	Not Found	Not Found	Not Found	Peak Found	High	High	High	Peak Found	Peak Found	Not Found
augustus_masked-Fvb7-2-processed-gene-255.15-mRNA-1 protein AED:0.20 eAED:0.20 QI:0; augustus_masked-Fvb7-3-processed-gene-46.3-mRNA-1 protein AED:0.21 eAED:0.21 QI:0	oleosin 1-like	YVTGSHPPGADKLDSAR	1xGG [K12]	1.74323e-07	8.32812e-05	17	1884.92	1.4851e+06	849392	1.572	0.80838		Peak Found	Peak Found	High	Peak Found	Peak Found	Peak Found	High	High	High	High	Peak Found	Peak Found	Peak Found	Peak Found	Peak Found	High	High	High
augustus_masked-Fvb7-2-processed-gene-40.3-mRNA-1 protein AED:0.11 eAED:0.11 QI:0	pentatricopeptide repeat-containing protein At1g11290	SKNILFVISKPDVFK	1xGG [K2]	3.36862e-06	8.32812e-05	24	1849.06	9.95352e+06	4.74276e+06	1.451	0.636371		High	Peak Found	Peak Found	Peak Found	High	High	High	High	High	High	High	High	High	High	Peak Found	High	High	High
augustus_masked-Fvb7-2-processed-gene-40.3-mRNA-1 protein AED:0.11 eAED:0.11 QI:0	pentatricopeptide repeat-containing protein At1g11290	IEDLSSQLQTQAAEQFKAPDLSHVISKPETSAISQDDEDVDETGVEPK	1xGG [K17]	7.97785e-06	8.32812e-05	1	5339.56					No Quan Values	Not Found	Not Found	Not Found	Not Found	Not Found	Not Found	Not Found	Not Found	Not Found	High	Not Found	Not Found	Not Found	Not Found	Not Found	Not Found	Not Found	Not Found
augustus_masked-Fvb7-2-processed-gene-40.3-mRNA-1 protein AED:0.11 eAED:0.11 QI:0	pentatricopeptide repeat-containing protein At1g11290	APDLSHVISKPETSAISQDDEDVDETGVEPK	1xGG [K10]	3.07905e-08	8.32812e-05	5	3422.61	1.72987e+06	1.14357e+06	14.559	2.12372e-05		Peak Found	Not Found	Not Found	Not Found	Not Found	High	Not Found	Peak Found	High	Not Found	Not Found	Not Found	Not Found	Not Found	High	Not Found	High	High
augustus_masked-Fvb7-2-processed-gene-68.6-mRNA-1 protein AED:0.11 eAED:0.11 QI:136	tubulin-folding cofactor A	GADPYDLKQQENVLAESR	1xGG [K8]	0.000222146	8.32812e-05	2	2147.04					No Quan Values	Not Found	Not Found	High	Not Found	Not Found	Not Found	Peak Found	Not Found	Peak Found	Not Found	Not Found	Not Found	High	Peak Found	Peak Found	Peak Found	Not Found	Peak Found
augustus_masked-Fvb7-2-processed-gene-9.14-mRNA-1 protein AED:0.09 eAED:0.09 QI:0	carotenoid 9,10(9',10')-cleavage dioxygenase 1	YAKDDLLIR	1xGG [K3]	0.0731238	0.00543376	1	1220.66					No Quan Values	Peak Found	Peak Found	Peak Found	Not Found	Not Found	Not Found	Peak Found	Peak Found	High	Not Found	Not Found	Not Found	Not Found	Not Found	Not Found	Peak Found	Peak Found	Peak Found
augustus_masked-Fvb7-2-processed-gene-9.14-mRNA-1 protein AED:0.09 eAED:0.09 QI:0; maker-Fvb7-1-augustus-gene-6.22-mRNA-1 protein AED:0.12 eAED:0.12 QI:0	carotenoid 9,10(9',10')-cleavage dioxygenase 1	IKDGKATYVSR	1xGG [K]	0.0117392	0.0010748	11	1351.73	751618	987600	1.077	1		Not Found	Not Found	Peak Found	Peak Found	Peak Found	Peak Found	High	High	High	High	High	Peak Found	Peak Found	Peak Found	Peak Found	High	High	High
augustus_masked-Fvb7-3-processed-gene-162.10-mRNA-1 protein AED:0.00 eAED:0.00 QI:0	charged multivesicular body protein 1-like	LDTQAKMTTINK	1xGG [K6]	6.44859e-05	8.32812e-05	7	1477.77	697005	321080	2.305	0.475969		Peak Found	Peak Found	Peak Found	Not Found	Not Found	Not Found	High	Peak Found	High	Not Found	Not Found	Not Found	Peak Found	Peak Found	Not Found	High	High	High
augustus_masked-Fvb7-3-processed-gene-162.10-mRNA-1 protein AED:0.00 eAED:0.00 QI:0	charged multivesicular body protein 1-like	AMEKGNVDGAR	1xGG [K4]	0.00361951	0.00040153	2	1261.6	484866	552427	0.742	0.924385		Not Found	Not Found	Not Found	Peak Found	Peak Found	Peak Found	High	High	Peak Found	Peak Found	Peak Found	Peak Found	Peak Found	Peak Found	Peak Found	Peak Found	Peak Found	Peak Found
augustus_masked-Fvb7-3-processed-gene-162.10-mRNA-1 protein AED:0.00 eAED:0.00 QI:0	charged multivesicular body protein 1-like	FTSKSLQR	1xGG [K4]	0.103548	0.00841495	7	1080.58	6.23525e+06	4.2932e+06	1.401	0.701325		Not Found	Not Found	Not Found	Peak Found	Peak Found	Peak Found	High	High	High	Peak Found	Peak Found	Peak Found	Peak Found	Peak Found	High	High	Peak Found	High
augustus_masked-Fvb7-3-processed-gene-17.0-mRNA-1 protein AED:0.03 eAED:0.03 QI:101; maker-Fvb7-1-augustus-gene-317.47-mRNA-1 protein AED:0.06 eAED:0.06 QI:122	60S ribosomal protein L9-1	SCALINQKCHVK	2xCarbamidomethyl [C2; C9]; 1xGG [K]	0.000243966	8.32812e-05	25	1571.78	4.35597e+06	3.97007e+06	1.067	0.9877		High	Peak Found	Peak Found	High	High	High	High	Peak Found	High	High	High	High	High	High	Peak Found	High	High	High
augustus_masked-Fvb7-3-processed-gene-17.0-mRNA-1 protein AED:0.03 eAED:0.03 QI:101; maker-Fvb7-1-augustus-gene-317.47-mRNA-1 protein AED:0.06 eAED:0.06 QI:122	60S ribosomal protein L9-1	TALSHVENLITGVTKGYR	1xGG [K15]	2.3003e-05	8.32812e-05	5	2073.11	5.01574e+06	2.94572e+06	1.703	0.520545		Peak Found	Peak Found	Peak Found	Not Found	Peak Found	Peak Found	High	Peak Found	Peak Found	High	Peak Found	Peak Found	Peak Found	Peak Found	High	Peak Found	Peak Found	High
augustus_masked-Fvb7-3-processed-gene-18.21-mRNA-1 protein AED:0.14 eAED:0.14 QI:247	yellow stripe-like protein	YYIGEIDASTVPLKR	1xGG [K14]	1.23929e-05	8.32812e-05	20	1838.96	4.74134e+06	3.35707e+06	1.412	0.711477		High	High	Peak Found	High	High	High	High	High	High	High	Peak Found	High	Peak Found	High	High	High	High	High
augustus_masked-Fvb7-3-processed-gene-18.21-mRNA-1 protein AED:0.14 eAED:0.14 QI:247	yellow stripe-like protein:	HNQTKDCWLIISGK	1xCarbamidomethyl [C7]; 1xGG [K5]	0.00123344	0.000202034	1	1813.9					No Quan Values	Not Found	Not Found	Not Found	Not Found	Not Found	Not Found	High	Not Found	Not Found	Not Found	Not Found	Not Found	Not Found	Not Found	Not Found	Not Found	Not Found	Not Found
augustus_masked-Fvb7-3-processed-gene-203.3-mRNA-1 protein AED:0.05 eAED:0.05 QI:30	cysteine proteinase inhibitor 12	QGGHAPGWQDVQPHDPQVQDAANHAVKSLQQK	1xGG [K27]	0.0663381	0.0050031	1	3585.73					No Quan Values	Not Found	Not Found	Not Found	Not Found	Not Found	Not Found	Not Found	Not Found	Not Found	Not Found	High	Not Found	Not Found	Not Found	Not Found	Not Found	Not Found	Not Found
augustus_masked-Fvb7-3-processed-gene-210.5-mRNA-1 protein AED:0.11 eAED:0.11 QI:0	dynamin-related protein 4C-like	AISDKLFQTHPLLSK	1xGG [K5]	8.15095e-05	8.32812e-05	6	1812	4.54913e+06	2.68401e+06	1.803	0.469889		Peak Found	Peak Found	Not Found	Peak Found	High	Peak Found	High	High	High	Peak Found	Peak Found	Peak Found	Peak Found	Peak Found	Peak Found	Peak Found	Peak Found	Peak Found
augustus_masked-Fvb7-3-processed-gene-212.9-mRNA-1 protein AED:0.15 eAED:0.15 QI:240	protein ENHANCED DISEASE RESISTANCE 2-like	GQDGTYTILQSPAVHKK	1xGG [K]	0.00879347	0.000808482	7	1957.01	2.20027e+06	1.46045e+06	1.872	0.567264		High	High	Peak Found	Peak Found	Peak Found	Peak Found	High	High	Peak Found	Not Found	Peak Found	Peak Found	Not Found	High	Peak Found	Peak Found	Peak Found	High
augustus_masked-Fvb7-3-processed-gene-52.0-mRNA-1 protein AED:0.40 eAED:0.40 QI:0	18.1 kDa class I heat shock protein-like	AEAPKPQVKSIDISGA	1xGG [K9]	0.0628896	0.00457465	7	1724.92	1.21241e+06	1.90556e+06	1.395	0.848379		Peak Found	High	Peak Found	High	Peak Found	High	High	Peak Found	High	Peak Found	Peak Found	Peak Found	Peak Found	Peak Found	Peak Found	Peak Found	Peak Found	High
augustus_masked-Fvb7-3-processed-gene-63.0-mRNA-1 protein AED:0.25 eAED:0.25 QI:209	phosphoinositide phospholipase C 2-like isoform X1	AAAEKAAAAANDLKR	1xGG [K5]	2.44271e-07	8.32812e-05	30	1584.85	6.95852e+06	4.36577e+06	1.595	0.494735		High	High	High	High	High	High	High	High	High	High	High	High	High	High	High	High	High	High
augustus_masked-Fvb7-3-processed-gene-63.0-mRNA-1 protein AED:0.25 eAED:0.25 QI:209	phosphoinositide phospholipase C 2-like isoform X1	GKSLAPDEEAWGR	1xGG [K2]	0.00088871	0.000202034	19	1529.73	4.45653e+06	3.04276e+06	1.226	0.911907		High	High	High	High	High	High	Peak Found	High	High	Peak Found	High	Peak Found	High	High	High	High	Peak Found	High
augustus_masked-Fvb7-3-processed-gene-63.0-mRNA-1 protein AED:0.25 eAED:0.25 QI:209	phosphoinositide phospholipase C 2-like isoform X1	AAAAANDLKR	1xGG [K9]	0.00764494	0.000630852	21	1114.6	2.09684e+06	765396	2.434	0.301022		Peak Found	Peak Found	Not Found	High	High	Not Found	High	High	High	High	High	High	Peak Found	Peak Found	High	High	High	High
augustus_masked-Fvb7-3-processed-gene-63.0-mRNA-1 protein AED:0.25 eAED:0.25 QI:209; maker-Fvb7-2-snap-gene-242.35-mRNA-1 protein AED:0.26 eAED:0.26 QI:0	phosphoinositide phospholipase C 2-like isoform X1	KPDFLLNTKEIFDPK	1xGG [K9]	4.47449e-05	8.32812e-05	18	1919.03	1.32747e+07	2.18095e+06	9.082	8.17108e-09		High	High	High	High	High	High	High	High	Peak Found	Peak Found	High	High	High	High	Peak Found	Not Found	Not Found	Not Found
augustus_masked-Fvb7-3-processed-gene-63.0-mRNA-1 protein AED:0.25 eAED:0.25 QI:209; maker-Fvb7-2-snap-gene-242.35-mRNA-1 protein AED:0.26 eAED:0.26 QI:0	phosphoinositide phospholipase C 2-like isoform X1	VIISTKPPQEYLEAKAAAEK	1xGG [K]	1.92512e-05	8.32812e-05	39	2300.25	1.22383e+07	1.06848e+07	1.145	0.960437		High	High	High	High	High	Peak Found	High	High	High	High	High	High	High	High	High	High	High	High
augustus_masked-Fvb7-3-processed-gene-63.0-mRNA-1 protein AED:0.25 eAED:0.25 QI:209; maker-Fvb7-2-snap-gene-242.35-mRNA-1 protein AED:0.26 eAED:0.26 QI:0	phosphoinositide phospholipase C 2-like isoform X1	VGIAGVAADTIMKK	1xGG [K14]	0.00436411	0.00040153	2	1487.83					No Quan Values	Not Found	Not Found	Not Found	Not Found	Not Found	Not Found	High	High	Not Found	Not Found	Not Found	Not Found	Not Found	Not Found	Not Found	Not Found	Not Found	Not Found
augustus_masked-Fvb7-3-processed-gene-73.0-mRNA-1 protein AED:0.18 eAED:0.17 QI:250; maker-Fvb7-2-snap-gene-292.98-mRNA-1 protein AED:0.27 eAED:0.27 QI:328	hypothetical protein AMTR_s00044p00088410	EISALAPSSMKIK	1xGG [K]	7.70531e-05	8.32812e-05	4	1488.81	1.48075e+06	1.53214e+06	0.936	1		Not Found	Not Found	Not Found	Peak Found	Not Found	Not Found	High	High	Peak Found	Not Found	Peak Found	Not Found	Not Found	Peak Found	Peak Found	High	High	Peak Found
augustus_masked-Fvb7-4-processed-gene-218.4-mRNA-1 protein AED:0.04 eAED:0.04 QI:0	cation/H(+) antiporter 15-like	FNSFWLFGDFNQQLK	1xGG [K15]	0.0585533	0.0041528	1	2004.96					No Quan Values	Not Found	Not Found	Not Found	Not Found	Not Found	Not Found	Not Found	Not Found	Not Found	Not Found	Not Found	Not Found	Not Found	Not Found	Not Found	Not Found	Not Found	High
augustus_masked-Fvb7-4-processed-gene-35.7-mRNA-1 protein AED:0.23 eAED:0.23 QI:0	oleosin 1-like	YVTGSQPPGADKLDSAR	1xGG [K12]	0.000305481	8.32812e-05	2	1875.92	804375	329784	2.439	0.332786		Not Found	Not Found	Not Found	Not Found	Not Found	Not Found	Peak Found	High	High	Not Found	Not Found	Not Found	Not Found	Not Found	Not Found	Not Found	Peak Found	Not Found
augustus_masked-Fvb7-4-processed-gene-45.11-mRNA-1 protein AED:0.14 eAED:0.14 QI:69	clathrin heavy chain 1	IEAQNEMKSK	1xGG [K]	0.00839272	0.000772694	7	1291.63	753953	399201	0.144	0.00564385		Not Found	Not Found	Not Found	Not Found	Not Found	Not Found	High	High	High	Not Found	Peak Found	Not Found	Not Found	Not Found	Not Found	High	High	High
augustus_masked-Fvb7-4-processed-gene-45.11-mRNA-1 protein AED:0.14 eAED:0.14 QI:69; augustus_masked-Fvb7-2-processed-gene-243.9-mRNA-1 protein AED:0.17 eAED:0.17 QI:74	clathrin heavy chain 1	IAQLCEKAGLYVR	1xCarbamidomethyl [C5]; 1xGG [K7]	0.000194837	8.32812e-05	10	1634.87	2.21947e+06	1.46871e+06	1.485	0.786032		Not Found	Not Found	Not Found	Peak Found	Peak Found	High	High	High	High	Peak Found	Peak Found	High	Peak Found	Peak Found	Peak Found	Peak Found	Peak Found	Peak Found
augustus_masked-Fvb7-4-processed-gene-45.11-mRNA-1 protein AED:0.14 eAED:0.14 QI:69; augustus_masked-Fvb7-2-processed-gene-243.9-mRNA-1 protein AED:0.17 eAED:0.17 QI:74	clathrin heavy chain 1	LHVIELGAQPGKPSFSK	1xGG [K12]	0.00983465	0.000850757	2	1922.05	610513	619925	1.045	1		Not Found	Not Found	Peak Found	Peak Found	Peak Found	Peak Found	Peak Found	Peak Found	High	Not Found	Peak Found	Peak Found	Not Found	High	Peak Found	Peak Found	Peak Found	Peak Found
maker-Fvb1-1-augustus-gene-129.21-mRNA-1 protein AED:0.14 eAED:0.14 QI:357	ethylene receptor	HTILKTTLVELGR	1xGG [K5]	0.00511595	0.00049899	5	1594.93	513547	483556	2.153	0.547804		Peak Found	Peak Found	Peak Found	Peak Found	High	Peak Found	High	High	High	Not Found	Peak Found	Peak Found	Peak Found	High	Peak Found	Peak Found	Not Found	Not Found
maker-Fvb1-1-augustus-gene-135.17-mRNA-1 protein AED:0.16 eAED:0.16 QI:0	uncharacterized protein LOC101298253	GGQVPDYSLDFSKIR	1xGG [K13]	0.0117392	0.0010748	1	1795.9	1.19276e+06	788103	1.556	0.820813		Peak Found	Peak Found	Not Found	Peak Found	High	Not Found	Peak Found	Peak Found	Peak Found	Peak Found	Not Found	Peak Found	Not Found	Not Found	Not Found	Peak Found	Peak Found	Peak Found
maker-Fvb1-1-augustus-gene-145.32-mRNA-1 protein AED:0.13 eAED:0.13 QI:166; maker-Fvb1-4-augustus-gene-124.46-mRNA-1 protein AED:0.02 eAED:0.02 QI:180	NADPH-dependent 1-acyldihydroxyacetone phosphate reduc	LYKPFDAAIR	1xGG [K3]	0.0343145	0.00251082	2	1307.71	3.2404e+06	1.19803e+06	2.622	0.170558		Not Found	Not Found	Not Found	Not Found	Not Found	Not Found	Peak Found	Peak Found	High	Not Found	Not Found	Not Found	Not Found	Not Found	Not Found	Peak Found	Not Found	High
maker-Fvb1-1-augustus-gene-156.28-mRNA-1 protein AED:0.14 eAED:0.14 QI:262	protein TRANSPARENT TESTA 12-like	VANELGAGNGKAAK	1xGG [K]	8.8682e-05	8.32812e-05	21	1413.74	2.8354e+06	381503	7.244	0.00186175		Not Found	Not Found	Not Found	High	High	High	High	High	High	Peak Found	Not Found	Peak Found	High	High	High	High	High	High
maker-Fvb1-1-augustus-gene-167.36-mRNA-1 protein AED:0.18 eAED:0.18 QI:26; maker-Fvb1-4-augustus-gene-100.56-mRNA-1 protein AED:0.33 eAED:0.33 QI:104	probable cytosolic oligopeptidase A	AIQESPDWKTLSDAQKR	1xGG [K9]	8.78549e-05	8.32812e-05	1	2087.05	1.11626e+06	766597	1.975	0.660851		Peak Found	Not Found	Not Found	Peak Found	Peak Found	Peak Found	Not Found	Not Found	Peak Found	High	Peak Found	Peak Found	Peak Found	Peak Found	Peak Found	Not Found	Not Found	Not Found
maker-Fvb1-1-augustus-gene-168.26-mRNA-1 protein AED:0.23 eAED:0.23 QI:412	auxin-responsive protein IAA9	NLTTASKNNDEVDGKPGR	1xGG [K7]	0.00112317	0.000202034	1	2029.99					No Quan Values	Not Found	Not Found	Not Found	Not Found	Not Found	Not Found	Not Found	Not Found	Not Found	Not Found	Not Found	Not Found	Not Found	High	Not Found	Not Found	Not Found	Not Found
maker-Fvb1-1-augustus-gene-170.20-mRNA-1 protein AED:0.02 eAED:0.02 QI:0	leucine-rich repeat receptor-like serine/threonine-pro	KGGHLHWDTR	1xGG [K1]	0.000492583	0.000159793	4	1320.66	702182	318599	0.897	1		Not Found	Not Found	Not Found	Peak Found	Peak Found	Peak Found	High	Peak Found	High	Peak Found	Peak Found	Peak Found	Peak Found	Peak Found	Peak Found	High	Peak Found	Peak Found
maker-Fvb1-1-augustus-gene-177.41-mRNA-1 protein AED:0.09 eAED:0.09 QI:134	mitochondrial outer membrane protein porin 2-like	LNNHGKLGALLQHEVIPK	1xGG [K6]	0.0145395	0.00123296	6	2095.18	1.85778e+06	1.86399e+06	0.997	1		High	Not Found	Not Found	Peak Found	Peak Found	Peak Found	Not Found	Not Found	Not Found	High	High	Peak Found	High	High	High	Not Found	Not Found	Not Found
maker-Fvb1-1-augustus-gene-180.28-mRNA-1 protein AED:0.06 eAED:0.06 QI:62	casein kinase II subunit alpha	LTAKEAMGHPYFSQVR	1xGG [K4]	0.00323511	0.00040153	6	1948.97	1.55192e+06	401656	6.329	0.0200655		Peak Found	Peak Found	Peak Found	Not Found	Not Found	Peak Found	High	High	High	Not Found	Not Found	Not Found	Not Found	Peak Found	Not Found	High	Peak Found	High
maker-Fvb1-1-augustus-gene-186.46-mRNA-1 protein AED:0.00 eAED:0.00 QI:92	dehydrin Xero 2	LPGGTHKTDDPYGTAPTTAPYGGQHQER	1xGG [K7]	0.000291501	8.32812e-05	1	3066.43					No Quan Values	Not Found	Not Found	Not Found	Not Found	Not Found	Not Found	Not Found	Not Found	Not Found	Not Found	Not Found	Not Found	High	Not Found	Not Found	Not Found	Not Found	Not Found
maker-Fvb1-1-augustus-gene-192.54-mRNA-1 protein AED:0.33 eAED:0.33 QI:159	protein RER1A	YKYVPFSVGK	1xGG [K2]	0.0093867	0.000808482	1	1301.69	640025	1.0326e+06	0.102	0.00421736		Not Found	Not Found	Not Found	Not Found	Not Found	Not Found	High	Peak Found	Peak Found	Not Found	Peak Found	Peak Found	Not Found	Not Found	Not Found	Peak Found	Peak Found	Peak Found
maker-Fvb1-1-augustus-gene-198.33-mRNA-1 protein AED:0.08 eAED:0.08 QI:159; maker-Fvb1-2-augustus-gene-100.30-mRNA-1 protein AED:0.08 eAED:0.08 QI:92	uncharacterized protein LOC101299992	SAGGDNKPNGVQESSVKSASDVSK	1xGG [K17]	0.000228479	8.32812e-05	3	2462.18					No Quan Values	Not Found	Not Found	Not Found	Not Found	Not Found	Not Found	Not Found	Not Found	Not Found	High	Not Found	Not Found	High	Not Found	High	Not Found	Not Found	Not Found
maker-Fvb1-1-augustus-gene-198.33-mRNA-1 protein AED:0.08 eAED:0.08 QI:159; maker-Fvb1-2-augustus-gene-100.30-mRNA-1 protein AED:0.08 eAED:0.08 QI:92	uncharacterized protein LOC101299992	EGSLVKAFK	1xGG [K6]	0.023976	0.00189718	2	1092.6	544110	1.03008e+06	100	4.55081e-17		Peak Found	Peak Found	Peak Found	Peak Found	High	Peak Found	High	Peak Found	Not Found	Not Found	Not Found	Not Found	Not Found	Not Found	Not Found	Peak Found	Peak Found	Peak Found
maker-Fvb1-1-augustus-gene-21.17-mRNA-1 protein AED:0.26 eAED:0.26 QI:117	glutamine synthetase nodule isozyme	HETADINTFKWGVANR	1xGG [K10]	4.35517e-08	8.32812e-05	32	1972.96	7.61919e+06	6.81413e+06	1.118	0.961354		High	High	High	High	High	High	High	High	High	High	High	High	High	High	High	High	High	High
maker-Fvb1-1-augustus-gene-21.17-mRNA-1 protein AED:0.26 eAED:0.26 QI:117	glutamine synthetase nodule isozyme	GNNILVMCDAYTPAGEPIPTNKR	1xCarbamidomethyl [C8]; 1xOxidation [M7]; 1xGG [K22]	0.00026543	8.32812e-05	2	2661.28	1.63759e+06		100	4.55081e-17		Peak Found	High	Peak Found	Not Found	Not Found	Peak Found	Not Found	Not Found	Not Found	Not Found	Not Found	Not Found	Not Found	Not Found	Not Found	Not Found	Not Found	Not Found
maker-Fvb1-1-augustus-gene-21.17-mRNA-1 protein AED:0.26 eAED:0.26 QI:117	glutamine synthetase nodule isozyme	GNNILVMCDAYTPAGEPIPTNKR	1xCarbamidomethyl [C8]; 1xGG [K22]	6.78414e-07	8.32812e-05	3	2645.28	2.80348e+06	778693	0.184	0.0169566		Not Found	Not Found	Not Found	Not Found	Not Found	Not Found	High	High	Peak Found	Not Found	Not Found	Not Found	Peak Found	Not Found	Not Found	High	Not Found	Peak Found
maker-Fvb1-1-augustus-gene-21.17-mRNA-1 protein AED:0.26 eAED:0.26 QI:117	glutamine synthetase nodule isozyme	LTGKHETADINTFK	1xGG [K4]	4.17889e-06	8.32812e-05	18	1688.86	2.86697e+06	2.32516e+06	1.61	0.599306		High	Peak Found	Peak Found	Peak Found	Peak Found	High	High	High	High	High	Peak Found	High	Peak Found	High	Peak Found	High	High	High
maker-Fvb1-1-augustus-gene-21.17-mRNA-1 protein AED:0.26 eAED:0.26 QI:117	glutamine synthetase nodule isozyme	TLPGPVSDPSKLPK	1xGG [K]	0.00168006	0.000202034	13	1549.86	7.49339e+06	4.90614e+06	1.252	0.816992		High	High	High	Peak Found	Peak Found	Peak Found	High	High	High	High	High	Peak Found	Peak Found	Peak Found	Peak Found	High	High	High
maker-Fvb1-1-augustus-gene-21.17-mRNA-1 protein AED:0.26 eAED:0.26 QI:117	glutamine synthetase nodule isozyme	NEGGYEIIKK	1xGG [K]	0.00457301	0.000453197	16	1264.65	2.67358e+06	2.18711e+06	0.92	1		Not Found	Not Found	Not Found	High	High	High	High	High	Peak Found	High	High	High	High	Peak Found	Peak Found	High	High	High
maker-Fvb1-1-augustus-gene-219.37-mRNA-1 protein AED:0.15 eAED:0.12 QI:130	26S proteasome non-ATPase regulatory subunit 4 homolog	DLLASMQNQSEPEQKKNEENKPPNDEK	1xGG [K15]	0.00023063	8.32812e-05	1	3254.52					No Quan Values	Not Found	Not Found	Not Found	Not Found	Not Found	Not Found	High	Not Found	Not Found	Not Found	Not Found	Not Found	Not Found	Not Found	Not Found	Not Found	Not Found	Not Found
maker-Fvb1-1-augustus-gene-219.37-mRNA-1 protein AED:0.15 eAED:0.12 QI:130	26S proteasome non-ATPase regulatory subunit 4 homolog	TQSNPENTVGVLTMAGKGVR	1xGG [K17]	1.85627e-08	8.32812e-05	37	2173.1	1.68424e+07	1.07607e+07	1.393	0.708852		High	High	High	High	High	High	High	High	High	High	High	High	High	High	High	High	High	High
maker-Fvb1-1-augustus-gene-219.37-mRNA-1 protein AED:0.15 eAED:0.12 QI:130	26S proteasome non-ATPase regulatory subunit 4 homolog	KTLEMIGR	1xGG [K1]	0.0178331	0.00159048	3	1061.58	2.74563e+06	1.73344e+06	1.573	0.674967		Not Found	Not Found	Not Found	Not Found	Not Found	Not Found	High	Peak Found	High	Not Found	Not Found	Not Found	Not Found	Not Found	Not Found	Peak Found	High	Peak Found
maker-Fvb1-1-augustus-gene-220.36-mRNA-1 protein AED:0.07 eAED:0.07 QI:145	proteasome subunit alpha type-7	NYKETSGQETIK	1xGG [K3]	0.000211979	8.32812e-05	31	1511.73	1.29292e+07	6.1898e+06	2.925	0.00984473		Not Found	Not Found	Not Found	High	High	High	High	High	High	High	High	High	High	High	High	High	Peak Found	Peak Found
maker-Fvb1-1-augustus-gene-220.36-mRNA-1 protein AED:0.07 eAED:0.07 QI:145	proteasome subunit alpha type-7	NYKETSGQETIKLAIR	1xGG [K12]	0.000424019	8.32812e-05	5	1965.04	983426	765864	0.104	0.00210769		Not Found	Not Found	Not Found	Peak Found	Peak Found	High	Not Found	Not Found	Not Found	Not Found	High	High	Not Found	High	High	Not Found	Not Found	Not Found
maker-Fvb1-1-augustus-gene-220.36-mRNA-1 protein AED:0.07 eAED:0.07 QI:145	proteasome subunit alpha type-7	ETSGQETIKLAIR	1xGG [K9]	0.0764167	0.00588992	2	1559.84	715743	279336	14.576	0.000375981		Not Found	Peak Found	Not Found	Not Found	Not Found	Not Found	High	Not Found	High	Not Found	Not Found	Not Found	Not Found	Not Found	Not Found	Not Found	Peak Found	Not Found
maker-Fvb1-1-augustus-gene-227.50-mRNA-1 protein AED:0.12 eAED:0.12 QI:417	uncharacterized transporter YBR287W isoform X2	RPNKDLDADGATHLLK	1xGG [K4]	6.45568e-08	8.32812e-05	40	1877.98	5.58521e+06	4.4174e+06	1.486	0.617718		High	High	High	High	High	High	High	High	High	High	High	High	High	High	High	High	High	High
maker-Fvb1-1-augustus-gene-227.50-mRNA-1 protein AED:0.12 eAED:0.12 QI:417	uncharacterized transporter YBR287W isoform X2	DLDADGATHLLKEGDEEQGSIVVSSK	1xGG [K12]	5.16972e-07	8.32812e-05	19	2827.36	3.49661e+06	3.88885e+06	1.905	0.390737		High	High	High	High	High	High	High	High	High	High	High	High	High	Peak Found	High	Peak Found	High	Peak Found
maker-Fvb1-1-augustus-gene-227.50-mRNA-1 protein AED:0.12 eAED:0.12 QI:417	uncharacterized transporter YBR287W isoform X2	EGDEEQGSIVVSSKSADHPPAIVTHEPDVSFAR	1xGG [K14]	2.63288e-07	8.32812e-05	11	3604.72	4.12572e+06	1.59442e+06	16.052	1.54134e-07		Peak Found	High	Peak Found	High	Not Found	Not Found	High	Peak Found	High	Not Found	Not Found	Not Found	Not Found	Not Found	Not Found	High	High	High
maker-Fvb1-1-augustus-gene-227.50-mRNA-1 protein AED:0.12 eAED:0.12 QI:417	uncharacterized transporter YBR287W isoform X2	ALQEAEKVAMK	1xGG [K7]	0.00895905	0.000808482	4	1331.7	669226	248659	2.691	0.404774		Not Found	Not Found	Not Found	Not Found	Not Found	Not Found	High	High	High	Not Found	Not Found	Not Found	Not Found	Not Found	Not Found	Not Found	High	Peak Found
maker-Fvb1-1-augustus-gene-236.49-mRNA-1 protein AED:0.32 eAED:0.32 QI:106	uncharacterized protein LOC101296510	LQECLSKYER	1xCarbamidomethyl [C4]; 1xGG [K7]	0.0669298	0.0050731	1	1439.69		490518	0.01	4.55081e-17		Not Found	Not Found	Not Found	Not Found	Not Found	Not Found	Not Found	Not Found	Not Found	Peak Found	Peak Found	Peak Found	Peak Found	High	Not Found	Not Found	Not Found	Not Found
maker-Fvb1-1-augustus-gene-247.44-mRNA-1 protein AED:0.08 eAED:0.08 QI:256	spartin-like	AINPASAVKTGVLK	1xGG [K9]	0.00929958	0.000808482	2	1482.86	1.34571e+06	508304	14.486	0.000559459		Not Found	Not Found	Not Found	High	Peak Found	Peak Found	Peak Found	Peak Found	Peak Found	Not Found	Not Found	Not Found	Not Found	Not Found	Not Found	Peak Found	Peak Found	High
maker-Fvb1-1-augustus-gene-247.44-mRNA-1 protein AED:0.08 eAED:0.08 QI:256	spartin-like	IEDYNNVLAKAIAGGTGQIVR	1xGG [K10]	0.016868	0.00148468	1	2316.23					No Quan Values	Not Found	Not Found	Not Found	Not Found	Not Found	Not Found	Not Found	High	Not Found	Not Found	Not Found	Not Found	Not Found	Not Found	Not Found	Not Found	Not Found	Not Found
maker-Fvb1-1-augustus-gene-247.44-mRNA-1 protein AED:0.08 eAED:0.08 QI:256	spartin-like	VGEELQWPLTKDEPVVK	1xGG [K]	0.0214604	0.00174715	3	2081.09	3.77291e+06	961704	3.655	0.049469		Peak Found	High	Peak Found	High	Peak Found	Peak Found	High	Peak Found	Peak Found	Not Found	Peak Found	Not Found	Peak Found	Peak Found	Peak Found	Peak Found	Peak Found	Not Found
maker-Fvb1-1-augustus-gene-250.52-mRNA-1 protein AED:0.10 eAED:0.10 QI:118	peroxiredoxin-2B	IILFGVPGAFTPTCSLKHVPGYIEK	1xCarbamidomethyl [C14]; 1xGG [K17]	8.57518e-07	8.32812e-05	6	2858.53		33119302	0.01	4.55081e-17		Not Found	Not Found	Not Found	Not Found	Not Found	Not Found	Not Found	Not Found	Not Found	Not Found	Not Found	Not Found	Not Found	Not Found	Not Found	High	High	High
maker-Fvb1-1-augustus-gene-250.52-mRNA-1 protein AED:0.10 eAED:0.10 QI:118	peroxiredoxin-2B	TYPENKHVLFLADGSAK	1xGG [K6]	3.12531e-06	8.32812e-05	4	2004.02	1.91659e+06	1.17186e+06	1.636	0.690919		Not Found	Not Found	Not Found	Not Found	Not Found	Not Found	High	High	High	Not Found	Not Found	Not Found	Not Found	Not Found	Not Found	High	Not Found	Not Found
maker-Fvb1-1-augustus-gene-250.52-mRNA-1 protein AED:0.10 eAED:0.10 QI:118; maker-Fvb1-4-augustus-gene-2.52-mRNA-1 protein AED:0.05 eAED:0.05 QI:561	peroxiredoxin-2B	VKAANVESGGEFTVSSADDILK	1xGG [K2]	4.20657e-07	8.32812e-05	4	2351.17	1.29458e+06	2.46066e+06	0.01	4.55081e-17		Not Found	Not Found	Not Found	Not Found	Not Found	Not Found	High	High	High	High	Peak Found	Not Found	Peak Found	Peak Found	Not Found	Peak Found	Peak Found	Peak Found
maker-Fvb1-1-augustus-gene-250.52-mRNA-1 protein AED:0.10 eAED:0.10 QI:118; maker-Fvb1-4-augustus-gene-2.52-mRNA-1 protein AED:0.05 eAED:0.05 QI:561	peroxiredoxin-2B	AWAKTYPENK	1xGG [K4]	0.00317513	0.00040153	33	1321.65	8.60634e+06	1.32453e+07	0.994	1		Not Found	Not Found	Peak Found	High	High	High	High	Peak Found	High	High	High	High	High	High	High	High	High	High
maker-Fvb1-1-augustus-gene-250.52-mRNA-1 protein AED:0.10 eAED:0.10 QI:118; maker-Fvb1-4-augustus-gene-2.52-mRNA-1 protein AED:0.05 eAED:0.05 QI:561	peroxiredoxin-2B	FALLVDDLKVK	1xGG [K]	0.0471824	0.00308099	3	1374.8	2.34289e+06	1.82802e+06	1.735	0.6164		High	High	Peak Found	Peak Found	High	Peak Found	Peak Found	Not Found	Not Found	Peak Found	Not Found	Peak Found	Not Found	Peak Found	Peak Found	Not Found	Not Found	Not Found
maker-Fvb1-1-augustus-gene-254.49-mRNA-1 protein AED:0.17 eAED:0.17 QI:147	protein CONTINUOUS VASCULAR RING 1-like	QISSAISPDQNTQAFKEVAIIR	1xGG [K16]	2.09453e-05	8.32812e-05	2	2530.33					No Quan Values	Not Found	Not Found	Not Found	Not Found	Not Found	Not Found	Not Found	High	Not Found	High	Not Found	Not Found	Not Found	Not Found	Not Found	Not Found	Not Found	Not Found
maker-Fvb1-1-augustus-gene-254.53-mRNA-1 protein AED:0.17 eAED:0.15 QI:162; maker-Fvb1-4-snap-gene-8.94-mRNA-1 protein AED:0.23 eAED:0.23 QI:192; augustus_masked-Fvb1-3-processed-gene-21.0-mRNA-1 protein AED:0.04 eAED:0.04 QI:12677	peroxisomal fatty acid beta-oxidation multifunctional	WSGVYGDFFKPSR	1xGG [K10]	3.40972e-05	8.32812e-05	27	1659.79	5.86426e+06	5.88856e+06	1.275	0.807148		High	Not Found	High	High	High	High	High	High	High	High	High	High	High	High	High	High	High	High
maker-Fvb1-1-augustus-gene-256.57-mRNA-1 protein AED:0.01 eAED:0.01 QI:159	probable histone H2A variant 3	SLINKSTKE	1xGG [K5]	0.0183359	0.00159048	51	1133.62	6.2941e+08	3.64265e+08	1.186	0.970665		High	High	High	High	High	High	High	High	High	High	High	High	High	High	High	High	High	High
maker-Fvb1-1-augustus-gene-256.57-mRNA-1 protein AED:0.01 eAED:0.01 QI:159	probable histone H2A variant 3	SLINKSTK	1xGG [K5]	0.054501	0.00388341	7	1004.57	5.87044e+07	3.37957e+07	1.38	0.811456		Peak Found	Peak Found	Peak Found	Peak Found	Peak Found	Peak Found	Peak Found	High	High	Peak Found	High	High	Peak Found	Peak Found	Peak Found	High	High	High
maker-Fvb1-1-augustus-gene-256.58-mRNA-1 protein AED:0.14 eAED:0.14 QI:373; maker-Fvb1-3-augustus-gene-18.42-mRNA-1 protein AED:0.35 eAED:0.35 QI:390	serine-threonine kinase receptor-associated protein	IVQTLDTKSSVTSSEVSQDGR	1xGG [K8]	3.03867e-06	8.32812e-05	16	2351.17	2.33987e+06	2.76372e+06	0.848	0.967585		High	Peak Found	High	Peak Found	High	High	High	High	High	Peak Found	High	High	High	High	High	High	High	High
maker-Fvb1-1-augustus-gene-261.61-mRNA-1 protein AED:0.15 eAED:0.15 QI:271	topless-related protein 4-like isoform X1	DNEQLSKYGDTK	1xGG [K7]	0.00263315	0.000365268	5	1511.7	589880	851565	0.555	0.692139		Not Found	Not Found	Not Found	Peak Found	Peak Found	Peak Found	Not Found	High	High	Peak Found	Peak Found	Peak Found	Peak Found	Peak Found	Peak Found	High	Peak Found	High
maker-Fvb1-1-augustus-gene-264.41-mRNA-1 protein AED:0.04 eAED:0.04 QI:149	LOW QUALITY PROTEIN: pyrophosphate-energized vacuolar	DSNSNSAGKNGYNDYLIEEEEGVNDNNVVQK	1xGG [K9]	1.93788e-06	8.32812e-05	17	3529.56	4.30714e+06	3.24913e+06	1.332	0.830876		Not Found	High	High	High	High	High	High	High	High	High	High	High	High	High	High	High	High	High
maker-Fvb1-1-augustus-gene-268.42-mRNA-1 protein AED:0.13 eAED:0.13 QI:83	DNA replication licensing factor MCM5	TAPVAVYTSGKGSSAAGLTASVIR	1xGG [K11]	4.61985e-07	8.32812e-05	4	2378.27					No Quan Values	Not Found	Not Found	Not Found	Not Found	Not Found	Not Found	Not Found	High	High	Not Found	Not Found	Not Found	Not Found	Not Found	Not Found	Not Found	High	High
maker-Fvb1-1-augustus-gene-269.46-mRNA-1 protein AED:0.03 eAED:0.03 QI:111	apolipoprotein D	KPHLDEEIYNELVQK	1xGG [K1]	0.0132488	0.00115365	2	1969					No Quan Values	Not Found	Not Found	High	Not Found	Not Found	Not Found	High	Not Found	Not Found	Not Found	Not Found	Not Found	Not Found	Not Found	Not Found	Not Found	Not Found	Not Found
maker-Fvb1-1-augustus-gene-269.46-mRNA-1 protein AED:0.03 eAED:0.03 QI:111; augustus_masked-Fvb1-2-processed-gene-47.15-mRNA-1 protein AED:0.07 eAED:0.07 QI:0	apolipoprotein D	TPQSESPPEDAPVDTKGIWWIK	1xGG [K16]	4.86823e-05	8.32812e-05	4	2595.27	3.28017e+06	3.44178e+06	0.01	4.55081e-17		High	Not Found	Peak Found	Not Found	Not Found	Not Found	High	High	High	Peak Found	Not Found	Not Found	Not Found	Peak Found	Not Found	Peak Found	Not Found	Peak Found
maker-Fvb1-1-augustus-gene-269.46-mRNA-1 protein AED:0.03 eAED:0.03 QI:111; augustus_masked-Fvb1-2-processed-gene-47.15-mRNA-1 protein AED:0.07 eAED:0.07 QI:0	apolipoprotein D	FQPKNGENTR	1xGG [K4]	0.0299057	0.00213083	2	1304.63	679268	193222	0.807	0.97072		Not Found	Not Found	Not Found	Peak Found	Peak Found	Not Found	High	Not Found	High	Peak Found	Not Found	Not Found	Not Found	Not Found	Peak Found	Not Found	Not Found	Not Found
maker-Fvb1-1-augustus-gene-270.38-mRNA-1 protein AED:0.19 eAED:0.19 QI:128	eukaryotic translation initiation factor 5A-2-like	LPTDDALLTQLKDGFAEGK	1xGG [K12]	3.0588e-07	8.32812e-05	8	2146.1	4.03066e+06	2.96599e+06	1.31	0.793867		Not Found	Not Found	Not Found	Not Found	Not Found	Not Found	High	High	High	Not Found	Not Found	Not Found	Not Found	Not Found	Not Found	High	High	High
maker-Fvb1-1-augustus-gene-270.38-mRNA-1 protein AED:0.19 eAED:0.19 QI:128	eukaryotic translation initiation factor 5A-2-like	CHFVAIDIFNGKK	1xCarbamidomethyl [C1]; 1xGG [K]	2.7486e-05	8.32812e-05	18	1662.84	2.75485e+06	2.86362e+06	0.943	1		High	High	High	High	High	Peak Found	High	High	High	Peak Found	Peak Found	High	Peak Found	Peak Found	Peak Found	High	High	High
maker-Fvb1-1-augustus-gene-270.38-mRNA-1 protein AED:0.19 eAED:0.19 QI:128	eukaryotic translation initiation factor 5A-2-like	NGYIVIKARPCK	1xCarbamidomethyl [C11]; 1xGG [K]	0.00300177	0.000365268	7	1532.84	1.68392e+06	3.1064e+06	0.653	0.798193		Peak Found	High	Peak Found	Peak Found	Peak Found	High	High	Peak Found	Peak Found	Peak Found	Peak Found	High	High	High	Not Found	High	Peak Found	Peak Found
maker-Fvb1-1-augustus-gene-270.38-mRNA-1 protein AED:0.19 eAED:0.19 QI:128	eukaryotic translation initiation factor 5A-2-like	ARPCKVVEVSTSK	1xCarbamidomethyl [C4]; 1xGG [K5]	0.0122985	0.00110876	2	1574.83	748648	606274	1.409	0.886756		Not Found	Not Found	Not Found	High	Peak Found	Peak Found	Not Found	Peak Found	High	Peak Found	Peak Found	Peak Found	Peak Found	Peak Found	Peak Found	Not Found	Not Found	Peak Found
maker-Fvb1-1-augustus-gene-270.38-mRNA-1 protein AED:0.19 eAED:0.19 QI:128; maker-Fvb4-2-augustus-gene-46.41-mRNA-1 protein AED:0.10 eAED:0.10 QI:148	eukaryotic translation initiation factor 5A-2-like	KLEDIVPSSHNCDVPHVNR	1xCarbamidomethyl [C12]; 1xGG [K1]	4.54664e-06	8.32812e-05	5	2330.13	1.55077e+06	995917	1.286	0.921655		Peak Found	Peak Found	Peak Found	Not Found	Not Found	Not Found	High	High	Peak Found	Peak Found	Peak Found	Not Found	Peak Found	Peak Found	High	High	Peak Found	Peak Found
maker-Fvb1-1-augustus-gene-270.38-mRNA-1 protein AED:0.19 eAED:0.19 QI:128; maker-Fvb4-2-augustus-gene-46.41-mRNA-1 protein AED:0.10 eAED:0.10 QI:148	eukaryotic translation initiation factor 5A-2-like	ADAGASKTYPQQAGTIRK	1xGG [K7]	2.35937e-06	8.32812e-05	24	1977.01	4.5717e+06	3.70926e+06	1.137	0.954609		High	High	High	High	High	High	Not Found	Not Found	Not Found	High	High	High	High	High	High	Not Found	Peak Found	Peak Found
maker-Fvb1-1-augustus-gene-270.38-mRNA-1 protein AED:0.19 eAED:0.19 QI:128; maker-Fvb4-2-augustus-gene-46.41-mRNA-1 protein AED:0.10 eAED:0.10 QI:148	eukaryotic translation initiation factor 5A-2-like	ADAGASKTYPQQAGTIR	1xGG [K7]	1.19828e-07	8.32812e-05	39	1848.92	3.27256e+07	2.59189e+07	1.48	0.706601		High	High	High	High	High	High	High	High	High	High	High	High	High	High	High	High	High	High
maker-Fvb1-1-augustus-gene-271.50-mRNA-1 protein AED:0.31 eAED:0.30 QI:179	Leucine aminopeptidase/peptidase B	LKLALVGK	1xGG [K2]	0.0826909	0.00634654	6	955.63	2.22606e+06	2.01327e+06	1.317	0.891754		Peak Found	Peak Found	Peak Found	High	Peak Found	Peak Found	Peak Found	High	High	High	Peak Found	Peak Found	High	Peak Found	Peak Found	Peak Found	High	Peak Found
maker-Fvb1-1-augustus-gene-271.50-mRNA-1 protein AED:0.31 eAED:0.30 QI:179; maker-Fvb1-2-snap-gene-48.65-mRNA-1 protein AED:0.22 eAED:0.22 QI:121	Leucine aminopeptidase/peptidase B	SVDILGLGTGPELEKK	1xGG [K]	5.81698e-05	8.32812e-05	24	1769.96	3.81939e+06	2.83565e+06	1.347	0.754484		High	High	High	High	High	High	High	High	Not Found	High	High	High	High	High	High	Not Found	Peak Found	Not Found
maker-Fvb1-1-augustus-gene-274.109-mRNA-1 protein AED:0.09 eAED:0.09 QI:144	E3 ubiquitin ligase BIG BROTHER-related	LVPSGGLKPNPGEQEENPTLNR	1xGG [K8]	3.47423e-05	8.32812e-05	3	2460.25	933473	720585	0.118	0.00705853		Not Found	Not Found	Not Found	Not Found	High	High	Not Found	Not Found	Not Found	Not Found	Not Found	Peak Found	High	Peak Found	Peak Found	Not Found	Not Found	Not Found
maker-Fvb1-1-augustus-gene-274.95-mRNA-1 protein AED:0.09 eAED:0.09 QI:452	ankyrin repeat-containing protein At5g02620-like	QTVSDIKHDVQSQLQQTR	1xGG [K7]	0.000215989	8.32812e-05	6	2225.13	1.38234e+06	300371	100	4.55081e-17		High	High	High	High	High	Peak Found	Peak Found	Peak Found	Peak Found	Peak Found	Peak Found	Peak Found	High	Peak Found	Peak Found	Peak Found	Peak Found	Peak Found
maker-Fvb1-1-augustus-gene-274.97-mRNA-1 protein AED:0.29 eAED:0.29 QI:4224	probable uridine nucleosidase 2	TDIPVAEGSHVTITQGTKLR	1xGG [K18]	0.00348656	0.00040153	1	2237.19					No Quan Values	Not Found	Not Found	Not Found	Not Found	Not Found	Not Found	Not Found	Not Found	Not Found	Not Found	Not Found	Not Found	Not Found	Not Found	Not Found	High	Not Found	Not Found
maker-Fvb1-1-augustus-gene-8.24-mRNA-1 protein AED:0.20 eAED:0.20 QI:302	isocitrate dehydrogenase [NADP]	LIPGWTKPICIGR	1xCarbamidomethyl [C10]; 1xGG [K7]	0.000141682	8.32812e-05	28	1624.9	9.09443e+06	8.54931e+06	1.218	0.898563		High	High	High	High	High	High	High	High	High	High	High	High	High	Peak Found	High	Peak Found	High	High
maker-Fvb1-1-augustus-gene-82.30-mRNA-1 protein AED:0.15 eAED:0.15 QI:374	glycogen synthase kinase-3 homolog MsK-3 isoform X1	AHELKGVPAEMIVK	1xGG [K5]	0.0408094	0.00273672	1	1635.89	1.3252e+06	3.20298e+06	1.072	0.994133		Not Found	Not Found	Not Found	Peak Found	Peak Found	Peak Found	High	Peak Found	Peak Found	Peak Found	Peak Found	Peak Found	Peak Found	Peak Found	Peak Found	Not Found	Not Found	Not Found
maker-Fvb1-1-augustus-gene-9.30-mRNA-1 protein AED:0.40 eAED:0.39 QI:444; maker-Fvb1-3-snap-gene-268.25-mRNA-1 protein AED:0.28 eAED:0.25 QI:0; maker-Fvb1-2-snap-gene-258.30-mRNA-1 protein AED:0.30 eAED:0.30 QI:333	UTP--glucose-1-phosphate uridylyltransferase	LVVEDNSPLPSKGQTGK	1xGG [K]	0.00965297	0.000808482	6	1882.99	1.01636e+06	453973	12.011	0.000599228		Peak Found	Peak Found	High	Not Found	High	Not Found	High	Peak Found	High	High	High	Not Found	Not Found	Not Found	Not Found	Peak Found	Not Found	Not Found
maker-Fvb1-1-augustus-gene-9.30-mRNA-1 protein AED:0.40 eAED:0.39 QI:444; maker-Fvb1-3-snap-gene-268.25-mRNA-1 protein AED:0.28 eAED:0.25 QI:0; maker-Fvb1-2-snap-gene-258.30-mRNA-1 protein AED:0.30 eAED:0.30 QI:333; maker-Fvb1-4-augustus-gene-180.30-mRNA-1 protein AED:0.18 eAED:0.18 QI:0	UTP--glucose-1-phosphate uridylyltransferase	KNPANPSIELGPEFKK	1xGG [K]	0.000129009	8.32812e-05	16	1883	3.97718e+06	3.83059e+06	1.038	1		Peak Found	High	High	Peak Found	High	Peak Found	High	High	High	High	High	Peak Found	High	High	Peak Found	Peak Found	High	Peak Found
maker-Fvb1-1-augustus-gene-9.30-mRNA-1 protein AED:0.40 eAED:0.39 QI:444; maker-Fvb1-3-snap-gene-268.25-mRNA-1 protein AED:0.28 eAED:0.25 QI:0; maker-Fvb1-2-snap-gene-258.30-mRNA-1 protein AED:0.30 eAED:0.30 QI:333; maker-Fvb1-4-augustus-gene-180.30-mRNA-1 protein AED:0.18 eAED:0.18 QI:0	UTP--glucose-1-phosphate uridylyltransferase	VAITAKPGVK	1xGG [K6]	0.00474728	0.00049899	18	1097.67	3.54884e+06	2.44073e+06	0.978	1		Not Found	Not Found	Not Found	High	High	High	High	High	High	High	Peak Found	High	High	High	High	High	High	High
maker-Fvb1-1-augustus-gene-90.33-mRNA-1 protein AED:0.13 eAED:0.13 QI:253	pto-interacting protein 1	NPAGNEGSFHASGNAPKGGQAVK	1xGG [K]	0.0902134	0.00729937	8	2309.1	336969	469837	1.391	0.926955		High	Peak Found	High	High	Not Found	Peak Found	Not Found	Peak Found	High	High	High	Peak Found	Not Found	Not Found	Not Found	High	Peak Found	High
maker-Fvb1-1-augustus-gene-90.33-mRNA-1 protein AED:0.13 eAED:0.13 QI:253; maker-Fvb1-4-augustus-gene-168.29-mRNA-1 protein AED:0.15 eAED:0.15 QI:155; maker-Fvb1-3-snap-gene-197.35-mRNA-1 protein AED:0.13 eAED:0.15 QI:0	pto-interacting protein 1	GVKGAQPGPVLTWAQR	1xGG [K3]	6.09602e-05	8.32812e-05	13	1778.97	2.32531e+06	1.49414e+06	1.703	0.668599		High	Peak Found	High	Peak Found	High	Peak Found	High	High	High	High	High	Peak Found	Peak Found	Peak Found	High	Peak Found	Peak Found	High
maker-Fvb1-1-augustus-gene-90.33-mRNA-1 protein AED:0.13 eAED:0.13 QI:253; maker-Fvb1-4-augustus-gene-168.29-mRNA-1 protein AED:0.15 eAED:0.15 QI:155; maker-Fvb1-3-snap-gene-197.35-mRNA-1 protein AED:0.13 eAED:0.15 QI:0	pto-interacting protein 1	KLDASKQPDEEYLAQVSMVSR	1xGG [K]	9.09629e-06	8.32812e-05	3	2508.24					No Quan Values	Not Found	Not Found	Not Found	Not Found	Not Found	Not Found	High	High	High	Not Found	Not Found	Not Found	Not Found	Not Found	Not Found	Not Found	Not Found	Not Found
maker-Fvb1-1-augustus-gene-90.33-mRNA-1 protein AED:0.13 eAED:0.13 QI:253; maker-Fvb1-4-augustus-gene-168.29-mRNA-1 protein AED:0.15 eAED:0.15 QI:155; maker-Fvb1-3-snap-gene-197.35-mRNA-1 protein AED:0.13 eAED:0.15 QI:0	pto-interacting protein 1	GLEYLHEKADPHIIHR	1xGG [K8]	1.92512e-05	8.32812e-05	19	2042.06	11026566	5.04062e+06	2.188	0.149552		High	High	Peak Found	High	High	High	High	High	High	Peak Found	High	Peak Found	Peak Found	High	High	High	High	High
maker-Fvb1-1-augustus-gene-90.33-mRNA-1 protein AED:0.13 eAED:0.13 QI:253; maker-Fvb1-4-augustus-gene-168.29-mRNA-1 protein AED:0.15 eAED:0.15 QI:155; maker-Fvb1-3-snap-gene-197.35-mRNA-1 protein AED:0.13 eAED:0.15 QI:0	pto-interacting protein 1	LKHDNFVQLLGYCVDGNSR	1xCarbamidomethyl [C13]; 1xGG [K2]	0.00048344	0.000159793	8	2349.14	4.24485e+06	4.43057e+06	1.538	0.634343		Peak Found	High	Peak Found	High	High	High	High	High	Peak Found	Peak Found	Peak Found	Peak Found	High	Peak Found	Peak Found	Not Found	Not Found	Not Found
maker-Fvb1-1-augustus-gene-90.33-mRNA-1 protein AED:0.13 eAED:0.13 QI:253; maker-Fvb1-4-augustus-gene-168.29-mRNA-1 protein AED:0.15 eAED:0.15 QI:155; maker-Fvb1-3-snap-gene-197.35-mRNA-1 protein AED:0.13 eAED:0.15 QI:0	pto-interacting protein 1	LGGEFPAKAVAK	1xGG [K]	0.000786829	0.000202034	17	1301.72	6.0714e+06	3.64671e+06	1.996	0.206721		Peak Found	High	High	High	High	High	High	High	High	High	High	High	Peak Found	High	Peak Found	High	Peak Found	High
maker-Fvb1-1-augustus-gene-90.33-mRNA-1 protein AED:0.13 eAED:0.13 QI:253; maker-Fvb1-4-augustus-gene-168.29-mRNA-1 protein AED:0.15 eAED:0.15 QI:155; maker-Fvb1-3-snap-gene-197.35-mRNA-1 protein AED:0.13 eAED:0.15 QI:0	pto-interacting protein 1	VYYGVLKSGEHAAIK	1xGG [K7]	0.020302	0.00162763	4	1748.93	1.1489e+06	370835	14.611	0.000460241		Peak Found	High	Peak Found	Not Found	Not Found	Not Found	High	Peak Found	Peak Found	High	Not Found	Not Found	Not Found	Not Found	High	Peak Found	Peak Found	Peak Found
maker-Fvb1-1-snap-gene-104.31-mRNA-1 protein AED:0.08 eAED:0.08 QI:526	TOM1-like protein 2	QVPEPAKNNLPNRDEGVAPR	1xGG [K7]	0.00224579	0.000365268	19	2315.19	1.01089e+07	6.95957e+06	1.506	0.602017		High	High	High	High	High	High	High	High	Peak Found	High	High	High	High	High	High	Peak Found	High	High
maker-Fvb1-1-snap-gene-110.17-mRNA-1 protein AED:0.29 eAED:0.29 QI:168	pentatricopeptide repeat-containing protein At1g11290-	VTQQNDKIPLNR	1xGG [K7]	0.0235375	0.00189718	4	1539.82	661409	472370	1.201	0.972277		Peak Found	Peak Found	Not Found	Peak Found	Peak Found	Peak Found	High	High	Peak Found	Peak Found	Peak Found	Peak Found	Peak Found	Peak Found	Peak Found	High	High	Peak Found
maker-Fvb1-1-snap-gene-111.28-mRNA-1 protein AED:0.16 eAED:0.16 QI:311	ribonucleoside-diphosphate reductase large subunit	FTVDTESLKEKPK	1xGG [K]	0.000354881	8.32812e-05	20	1635.86	3.33148e+06	1.50181e+06	1.612	0.656638		High	High	High	High	High	High	High	High	High	High	High	High	Peak Found	Peak Found	High	Peak Found	High	Peak Found
maker-Fvb1-1-snap-gene-151.39-mRNA-1 protein AED:0.28 eAED:0.28 QI:0	calmodulin-binding transcription activator 3-like	ITSLLKSDNDEWDK	1xGG [K6]	9.53266e-06	8.32812e-05	10	1777.86	2.22853e+06	1.50256e+06	1.19	0.961245		Not Found	Not Found	Not Found	Peak Found	Peak Found	Peak Found	High	High	High	High	High	Peak Found	Peak Found	Peak Found	Peak Found	High	High	High
maker-Fvb1-1-snap-gene-176.87-mRNA-1 protein AED:0.38 eAED:0.38 QI:0	ADP-ribosylation factor-like protein 8A	IDKPGALSKQALTDEMGLK	1xGG [K9]	2.21567e-05	8.32812e-05	6	2129.13	817619	850395	1.255	0.963183		Not Found	Peak Found	Peak Found	Not Found	Not Found	Peak Found	High	High	High	High	High	Peak Found	Peak Found	Peak Found	Peak Found	High	Peak Found	Peak Found
maker-Fvb1-1-snap-gene-216.66-mRNA-1 protein AED:0.06 eAED:0.06 QI:318	uncharacterized protein LOC101302782	ETLLSSEKQFQTIER	1xGG [K8]	0.000224237	8.32812e-05	2	1922.98	644428		100	4.55081e-17		Not Found	Peak Found	Not Found	High	High	Peak Found	Not Found	Not Found	Not Found	Not Found	Not Found	Not Found	Not Found	Not Found	Not Found	Not Found	Not Found	Not Found
maker-Fvb1-1-snap-gene-220.53-mRNA-1 protein AED:0.23 eAED:0.23 QI:473	rac-like GTP-binding protein ARAC1	TQQNVKGVFDAAIR	1xGG [K6]	0.000120818	8.32812e-05	8	1660.88	3.10155e+06	3.53022e+06	15.809	4.79319e-10		Peak Found	Not Found	Peak Found	Not Found	Not Found	Not Found	High	High	High	Not Found	Not Found	Not Found	Not Found	Not Found	Not Found	High	High	High
maker-Fvb1-1-snap-gene-257.61-mRNA-1 protein AED:0.21 eAED:0.21 QI:372	nudix hydrolase 19, chloroplastic	TQLLDNTHLPSCSPSFKVLPFR	1xCarbamidomethyl [C12]; 1xGG [K17]	0.000605312	0.000159793	5	2671.37					No Quan Values	Not Found	Not Found	Not Found	Not Found	Not Found	Not Found	High	High	High	Not Found	Not Found	Not Found	Not Found	Not Found	Not Found	Not Found	High	Not Found
maker-Fvb1-1-snap-gene-263.64-mRNA-1 protein AED:0.13 eAED:0.13 QI:625	N-alpha-acetyltransferase 35, NatC auxiliary subunit	KEVIVSAPK	1xGG [K1]	0.0288264	0.00213083	2	1084.64	1.18617e+06	877654	0.597	0.67023		Not Found	Not Found	Not Found	Not Found	Not Found	Peak Found	Peak Found	Peak Found	Peak Found	Not Found	Peak Found	Not Found	Not Found	Peak Found	Not Found	High	Peak Found	High
maker-Fvb1-1-snap-gene-269.59-mRNA-1 protein AED:0.22 eAED:0.22 QI:0	NADP-dependent glyceraldehyde-3-phosphate dehydrogenas	AELLHKAASILK	1xGG [K6]	0.000786829	0.000202034	6	1407.83	1.22501e+06	1.12146e+06	1.009	1		Peak Found	High	Peak Found	Peak Found	High	High	Peak Found	Peak Found	Peak Found	Peak Found	Peak Found	High	Peak Found	High	Peak Found	Peak Found	Not Found	Peak Found
maker-Fvb1-1-snap-gene-28.30-mRNA-1 protein AED:0.14 eAED:0.14 QI:107	uncharacterized protein LOC101307435	NGGVDVEEETKVIHR	1xGG [K11]	0.00184496	0.000260902	2	1795.89	5.65176e+06	713037	0.01	4.55081e-17		Peak Found	Peak Found	Peak Found	Not Found	Not Found	Not Found	Not Found	Not Found	Not Found	High	Not Found	High	Peak Found	Peak Found	Peak Found	Peak Found	Peak Found	Peak Found
maker-Fvb1-1-snap-gene-97.56-mRNA-1 protein AED:0.14 eAED:0.09 QI:172	leucine--tRNA ligase, cytoplasmic	VIQEALQNSSVGQSKDFK	1xGG [K]	0.0634524	0.00464725	2	2092.07					No Quan Values	Not Found	Not Found	Not Found	Not Found	Not Found	Not Found	High	Not Found	Not Found	Not Found	Not Found	Not Found	Not Found	Not Found	Not Found	High	Not Found	Not Found
maker-Fvb1-2-augustus-gene-105.30-mRNA-1 protein AED:0.10 eAED:0.10 QI:771	probable 2-oxoglutarate-dependent dioxygenase At3g4963	GIALALGGSPYEFEGKR	1xGG [K16]	0.000848051	0.000202034	2	1878.97	895312	1.02073e+06	2.081	0.616095		Not Found	Peak Found	Not Found	High	Peak Found	Peak Found	High	Not Found	Peak Found	Not Found	Peak Found	Not Found	Not Found	Not Found	Peak Found	Not Found	Not Found	Not Found
maker-Fvb1-2-augustus-gene-119.35-mRNA-1 protein AED:0.41 eAED:0.41 QI:495	uncharacterized protein At3g49720	NGNFPFSGAFNSKSK	1xGG [K]	0.00118809	0.000202034	2	1715.81					No Quan Values	Not Found	Not Found	Not Found	Not Found	Not Found	Not Found	High	High	Not Found	Not Found	Not Found	Not Found	Not Found	Not Found	Not Found	Not Found	Not Found	Not Found
maker-Fvb1-2-augustus-gene-159.39-mRNA-1 protein AED:0.02 eAED:0.02 QI:253	uncharacterized protein LOC101309065	LQNTQVGESMKGEIVPSTSR	1xGG [K11]	3.22329e-05	8.32812e-05	5	2275.13	618538	351805	1.758	0.751983		Not Found	Not Found	Not Found	Not Found	Not Found	Not Found	High	High	High	High	Not Found	Not Found	Not Found	Not Found	Not Found	Not Found	Peak Found	Not Found
maker-Fvb1-2-augustus-gene-161.25-mRNA-1 protein AED:0.05 eAED:0.05 QI:141; maker-Fvb7-4-augustus-gene-4.48-mRNA-1 protein AED:0.22 eAED:0.22 QI:82	60S ribosomal protein L13-1-like	KLAPTIGISVDHR	1xGG [K1]	2.92687e-06	8.32812e-05	16	1520.85	3.31667e+06	3.0856e+06	1.404	0.728017		Peak Found	High	Peak Found	High	High	High	High	High	High	Peak Found	High	High	Peak Found	Not Found	High	High	High	High
maker-Fvb1-2-augustus-gene-161.25-mRNA-1 protein AED:0.05 eAED:0.05 QI:141; maker-Fvb7-4-augustus-gene-4.48-mRNA-1 protein AED:0.22 eAED:0.22 QI:82	60S ribosomal protein L13-1-like	GFTLEELKAAGIPR	1xGG [K8]	1.70431e-05	8.32812e-05	31	1615.88	1.04669e+07	8.71552e+06	1.259	0.797677		High	High	High	High	High	High	High	High	High	High	High	High	High	High	High	High	High	High
maker-Fvb1-2-augustus-gene-229.13-mRNA-1 protein AED:0.03 eAED:0.03 QI:673	probable receptor protein kinase TMK1	LAPEGKGSIETR	1xGG [K6]	0.00736475	0.000630852	7	1371.72	894853	1.51389e+06	1.261	0.94374		Peak Found	Peak Found	Not Found	Not Found	Not Found	Peak Found	Not Found	Peak Found	Peak Found	High	High	High	High	Peak Found	High	Peak Found	Peak Found	High
maker-Fvb1-2-augustus-gene-229.13-mRNA-1 protein AED:0.03 eAED:0.03 QI:673; maker-Fvb4-3-snap-gene-22.45-mRNA-1 protein AED:0.05 eAED:0.05 QI:310	probable receptor protein kinase TMK1	SEIAVLTKVR	1xGG [K8]	0.00382848	0.00040153	21	1229.72	5.75691e+06	5.09697e+06	1.152	0.943822		High	High	High	High	High	High	Not Found	Not Found	Not Found	High	High	High	High	High	High	High	High	High
maker-Fvb1-2-augustus-gene-261.13-mRNA-1 protein AED:0.02 eAED:0.04 QI:0; maker-Fvb1-4-snap-gene-21.61-mRNA-1 protein AED:0.22 eAED:0.26 QI:0	40S ribosomal protein S11	FNVLKVIPAGSSSAFGK	1xGG [K5]	1.49475e-05	8.32812e-05	12	1836	4.59968e+06	5.0675e+06	11.018	3.69592e-07		High	Peak Found	Peak Found	Not Found	Not Found	Not Found	High	High	High	Not Found	Not Found	Not Found	Not Found	Not Found	Not Found	High	High	High
maker-Fvb1-2-augustus-gene-261.13-mRNA-1 protein AED:0.02 eAED:0.04 QI:0; maker-Fvb1-4-snap-gene-21.61-mRNA-1 protein AED:0.22 eAED:0.26 QI:0	40S ribosomal protein S11	VIPAGSSSAFGKK	1xGG [K]	0.00100378	0.000202034	19	1362.74	1.47167e+06	1.59055e+06	1.289	0.920658		High	Peak Found	Not Found	High	High	High	High	Peak Found	High	High	High	High	High	High	High	High	High	High
maker-Fvb1-2-augustus-gene-261.13-mRNA-1 protein AED:0.02 eAED:0.04 QI:0; maker-Fvb1-4-snap-gene-21.61-mRNA-1 protein AED:0.22 eAED:0.26 QI:0	40S ribosomal protein S11	SVGLGFKTPR	1xGG [K7]	0.0393504	0.00270219	3	1175.65	776094	804850	0.099	0.00325389		High	Not Found	Not Found	Peak Found	Peak Found	Peak Found	Not Found	Not Found	Not Found	Peak Found	High	Peak Found	Not Found	High	Peak Found	Not Found	Not Found	Not Found
maker-Fvb1-2-augustus-gene-32.65-mRNA-1 protein AED:0.45 eAED:0.45 QI:73	uncharacterized protein LOC101303354	MKSSKGESAFYAPIPANPDSGQPQQHVVVLTR	1xAcetyl [N-Term]; 2xGG [K2; K5]	1.21292e-06	8.32812e-05	3	3709.84					No Quan Values	Not Found	Not Found	Not Found	Not Found	High	Not Found	Not Found	Not Found	High	Not Found	Not Found	Not Found	Not Found	Not Found	Not Found	High	Not Found	Not Found
maker-Fvb1-2-augustus-gene-32.65-mRNA-1 protein AED:0.45 eAED:0.45 QI:73	uncharacterized protein LOC101303354	SSKGESAFYAPIPANPDSGQPQQHVVVLTR	1xGG [K3]	2.46832e-10	8.32812e-05	35	3294.65	2.43656e+07	1.77285e+07	1.677	0.315801		High	High	High	High	High	High	Peak Found	High	High	High	High	High	High	High	High	High	High	High
maker-Fvb1-2-augustus-gene-38.49-mRNA-1 protein AED:0.13 eAED:0.13 QI:79	NHP2-like protein 1	GANEATKTLNR	1xGG [K7]	0.00101322	0.000202034	14	1288.66	1.65226e+06	1.57773e+06	0.944	1		Not Found	Not Found	Not Found	High	High	Peak Found	High	High	High	High	Peak Found	High	Peak Found	High	High	High	High	High
maker-Fvb1-2-augustus-gene-4.59-mRNA-1 protein AED:0.14 eAED:0.14 QI:287; snap_masked-Fvb1-4-processed-gene-39.24-mRNA-1 protein AED:0.16 eAED:0.14 QI:325; maker-Fvb1-3-snap-gene-42.73-mRNA-1 protein AED:0.25 eAED:0.25 QI:319	aldehyde dehydrogenase family 7 member A1	IGLAPENPGGFINGKWK	1xGG [K]	6.93165e-06	8.32812e-05	8	1912.01	5.2391e+06	2.79913e+06	1.674	0.509034		Peak Found	Peak Found	Peak Found	Peak Found	Peak Found	Peak Found	High	High	High	High	Peak Found	Peak Found	Peak Found	High	Peak Found	High	High	High
maker-Fvb1-2-augustus-gene-4.59-mRNA-1 protein AED:0.14 eAED:0.14 QI:287; snap_masked-Fvb1-4-processed-gene-39.24-mRNA-1 protein AED:0.16 eAED:0.14 QI:325; maker-Fvb1-3-snap-gene-42.73-mRNA-1 protein AED:0.25 eAED:0.25 QI:319	aldehyde dehydrogenase family 7 member A1	IPLVSFTGSSKVGQHVQR	1xGG [K11]	0.000161542	8.32812e-05	1	2054.11					No Quan Values	Not Found	Not Found	Not Found	Not Found	Not Found	Not Found	High	Not Found	Not Found	Not Found	Not Found	Not Found	Not Found	Not Found	Not Found	Not Found	Not Found	Not Found
maker-Fvb1-2-augustus-gene-4.59-mRNA-1 protein AED:0.14 eAED:0.14 QI:287; snap_masked-Fvb1-4-processed-gene-39.24-mRNA-1 protein AED:0.16 eAED:0.14 QI:325; maker-Fvb1-3-snap-gene-42.73-mRNA-1 protein AED:0.25 eAED:0.25 QI:319	aldehyde dehydrogenase family 7 member A1	KPEILFK	1xGG [K1]	0.0299057	0.00213083	5	988.583	3.38339e+06	3.49352e+06	0.995	1		Peak Found	Peak Found	Not Found	Peak Found	Peak Found	Peak Found	Peak Found	High	High	Peak Found	High	High	Peak Found	Peak Found	High	Peak Found	Peak Found	Peak Found
maker-Fvb1-2-augustus-gene-46.56-mRNA-1 protein AED:0.26 eAED:0.26 QI:74	DNA replication licensing factor MCM5	TAPIAVYTSGKGSSAAGLTASVIR	1xGG [K11]	8.15095e-05	8.32812e-05	2	2392.28					No Quan Values	Not Found	Not Found	Not Found	Not Found	Not Found	Not Found	High	Not Found	High	Not Found	Not Found	Not Found	Not Found	Not Found	Not Found	Not Found	Not Found	Not Found
maker-Fvb1-2-augustus-gene-46.56-mRNA-1 protein AED:0.26 eAED:0.26 QI:74; maker-Fvb1-1-augustus-gene-268.42-mRNA-1 protein AED:0.13 eAED:0.13 QI:83	DNA replication licensing factor MCM5	VHASAGAAVGDKR	1xGG [K12]	0.000922636	0.000202034	9	1352.7	233488	417718	0.21	0.117742		Peak Found	Peak Found	High	High	High	High	High	Not Found	Not Found	High	Not Found	Peak Found	High	Peak Found	Peak Found	Not Found	Peak Found	High
maker-Fvb1-2-augustus-gene-52.52-mRNA-1 protein AED:0.12 eAED:0.12 QI:22; maker-Fvb1-1-snap-gene-274.142-mRNA-1 protein AED:0.07 eAED:0.07 QI:182	guanosine nucleotide diphosphate dissociation inhibito	CTKVVCDPSYLPNK	2xCarbamidomethyl [C1; C6]; 1xGG [K3]	0.00019122	8.32812e-05	18	1794.85	2.27573e+06	3.0169e+06	0.872	1		High	High	High	High	High	Peak Found	High	High	High	High	High	High	High	Peak Found	High	Peak Found	High	Peak Found
maker-Fvb1-2-augustus-gene-52.52-mRNA-1 protein AED:0.12 eAED:0.12 QI:22; maker-Fvb1-1-snap-gene-274.142-mRNA-1 protein AED:0.07 eAED:0.07 QI:182	guanosine nucleotide diphosphate dissociation inhibito	VIGVTSEGETAKCTK	1xCarbamidomethyl [C13]; 1xGG [K12]	5.00704e-05	8.32812e-05	27	1693.84	4.33129e+06	2.77852e+06	1.209	0.911605		High	High	Peak Found	High	High	High	High	High	High	High	High	High	High	High	High	High	High	High
maker-Fvb1-2-augustus-gene-52.52-mRNA-1 protein AED:0.12 eAED:0.12 QI:22; maker-Fvb1-1-snap-gene-274.142-mRNA-1 protein AED:0.07 eAED:0.07 QI:182	guanosine nucleotide diphosphate dissociation inhibito	AVDGGFVYNKGK	1xGG [K10]	0.00696352	0.000630852	2	1368.69		5.54645e+06	0.01	4.55081e-17		Not Found	Not Found	Not Found	Not Found	High	Not Found	Not Found	Not Found	Not Found	Peak Found	Peak Found	Peak Found	Peak Found	Peak Found	High	Not Found	Not Found	Not Found
maker-Fvb1-2-augustus-gene-52.52-mRNA-1 protein AED:0.12 eAED:0.12 QI:22; maker-Fvb1-1-snap-gene-274.142-mRNA-1 protein AED:0.07 eAED:0.07 QI:182	guanosine nucleotide diphosphate dissociation inhibito	SDMYLFCSSYSHNVAPKGK	1xCarbamidomethyl [C7]; 1xGG [K17]	0.0195641	0.00159048	1	2305.04	1.1112e+06	510319	2.177	0.553799		Not Found	Not Found	Not Found	Not Found	Not Found	Not Found	High	Not Found	Not Found	Not Found	Not Found	Not Found	Not Found	Not Found	Not Found	Peak Found	Peak Found	Peak Found
maker-Fvb1-2-augustus-gene-52.52-mRNA-1 protein AED:0.12 eAED:0.12 QI:22; maker-Fvb1-1-snap-gene-274.142-mRNA-1 protein AED:0.07 eAED:0.07 QI:182	guanosine nucleotide diphosphate dissociation inhibito	FRGDDKPPAQLGSSR	1xGG [K6]	0.0992017	0.0081762	2	1744.87	553774		100	4.55081e-17		Peak Found	Not Found	Not Found	Peak Found	Peak Found	Not Found	Peak Found	Peak Found	High	Not Found	Not Found	Not Found	Not Found	Not Found	Not Found	Not Found	Not Found	Not Found
maker-Fvb1-2-augustus-gene-58.44-mRNA-1 protein AED:0.29 eAED:0.29 QI:197	vacuolar protein sorting-associated protein 2 homolog	IQTLKSTQAMGEAMK	1xGG [K5]	0.00599687	0.000542867	2	1750.88	542243	551403	0.983	1		Peak Found	Peak Found	Peak Found	Peak Found	Peak Found	Not Found	High	High	Peak Found	Not Found	Peak Found	Peak Found	Not Found	Peak Found	Not Found	Peak Found	Peak Found	Peak Found
maker-Fvb1-2-augustus-gene-58.44-mRNA-1 protein AED:0.29 eAED:0.29 QI:197	vacuolar protein sorting-associated protein 2 homolog	GKVAQVEAAAPDDGGIDSDLQAR	1xGG [K2]	0.0188527	0.00159048	1	2397.16					No Quan Values	High	Not Found	Not Found	Not Found	Not Found	Not Found	Not Found	Not Found	Not Found	Not Found	Not Found	Not Found	Not Found	Not Found	Not Found	Not Found	Not Found	Not Found
maker-Fvb1-2-augustus-gene-58.47-mRNA-1 protein AED:0.13 eAED:0.13 QI:428; maker-Fvb1-3-augustus-gene-38.47-mRNA-1 protein AED:0.15 eAED:0.15 QI:451; maker-Fvb2-1-augustus-gene-132.22-mRNA-1 protein AED:0.16 eAED:0.15 QI:288	myosin-17-like	SSKFSSIGSR	1xGG [K3]	0.023976	0.00189718	2	1169.59					No Quan Values	Not Found	Not Found	Not Found	Not Found	Not Found	Not Found	Not Found	Not Found	High	Not Found	Not Found	Not Found	Not Found	Not Found	Not Found	Not Found	Not Found	High
maker-Fvb1-2-augustus-gene-61.54-mRNA-1 protein AED:0.10 eAED:0.10 QI:153	methylthioribose-1-phosphate isomerase	QIAAKVAASASEYK	1xGG [K5]	0.079846	0.00611608	2	1550.82	592835	314425	14.871	0.000547576		Not Found	Not Found	Peak Found	Not Found	Not Found	Not Found	High	Peak Found	High	Not Found	Not Found	Not Found	Not Found	Not Found	Not Found	Peak Found	Peak Found	Peak Found
maker-Fvb1-2-augustus-gene-64.52-mRNA-1 protein AED:0.11 eAED:0.11 QI:830	sucrose synthase	LAPETPYKTFEIK	1xGG [K8]	0.000801707	0.000202034	5	1650.87	3.75992e+06	1.70745e+06	100	4.55081e-17		Peak Found	Peak Found	Peak Found	High	Peak Found	Peak Found	High	High	High	Not Found	Not Found	Not Found	Not Found	Not Found	Not Found	Peak Found	High	Peak Found
maker-Fvb1-2-augustus-gene-64.52-mRNA-1 protein AED:0.11 eAED:0.11 QI:830; maker-Fvb1-1-snap-gene-233.74-mRNA-1 protein AED:0.11 eAED:0.11 QI:348	sucrose synthase	VKNITGLVEWYGK	1xGG [K2]	3.22329e-05	8.32812e-05	15	1620.87	3.12232e+06	3.36781e+06	1.429	0.660851		High	High	High	High	Peak Found	High	High	High	High	High	High	Peak Found	Peak Found	Peak Found	High	High	High	Peak Found
maker-Fvb1-2-augustus-gene-73.68-mRNA-1 protein AED:0.16 eAED:0.16 QI:734	uncharacterized protein LOC101311899	RINEEEHFLAAIKAAAR	1xGG [K13]	5.65572e-05	8.32812e-05	17	2053.09	6.79985e+06	5.07023e+06	1.437	0.61224		Peak Found	High	Peak Found	High	Peak Found	High	High	High	High	High	High	High	High	High	High	High	High	Peak Found
maker-Fvb1-2-augustus-gene-73.68-mRNA-1 protein AED:0.16 eAED:0.16 QI:734	uncharacterized protein LOC101311899	INEEEHFLAAIKAAAR	1xGG [K12]	1.40134e-08	8.32812e-05	68	1896.99	8.39683e+07	6.65668e+07	1.722	0.468805		High	High	High	High	High	High	High	High	High	High	High	High	High	High	High	High	High	High
maker-Fvb1-2-augustus-gene-75.55-mRNA-1 protein AED:0.10 eAED:0.10 QI:83	vacuolar protein sorting-associated protein 35A	ATKQVVALLSAPLEK	1xGG [K3]	6.2527e-06	8.32812e-05	23	1681.98	1.60557e+07	9.7992e+06	1.879	0.25496		High	High	High	High	High	High	High	High	High	High	High	High	High	High	High	High	High	High
maker-Fvb1-2-snap-gene-11.73-mRNA-1 protein AED:0.16 eAED:0.16 QI:0	histone acetyltransferase type B catalytic subunit	AVTNQVVVNFYRPDLKK	1xGG [K]	1.37385e-05	8.32812e-05	38	2105.15	1.21157e+07	8.54289e+06	1.685	0.356753		High	High	High	High	High	High	High	High	High	High	High	High	High	High	High	High	High	High
maker-Fvb1-2-snap-gene-11.73-mRNA-1 protein AED:0.16 eAED:0.16 QI:0; maker-Fvb1-3-snap-gene-32.72-mRNA-1 protein AED:0.14 eAED:0.14 QI:76	histone acetyltransferase type B catalytic subunit	GITDLKSALEK	1xGG [K6]	0.00176058	0.000260902	1	1288.71					No Quan Values	Not Found	Not Found	Not Found	Not Found	Not Found	Not Found	High	Not Found	Not Found	Not Found	Not Found	Not Found	Not Found	Not Found	Not Found	Not Found	Not Found	Not Found
maker-Fvb1-2-snap-gene-195.50-mRNA-1 protein AED:0.06 eAED:0.06 QI:1987; maker-Fvb1-1-snap-gene-97.56-mRNA-1 protein AED:0.14 eAED:0.09 QI:172	leucine--tRNA ligase, cytoplasmic	DALKTGFYDLQTAR	1xGG [K4]	2.41065e-05	8.32812e-05	40	1712.86	1.07503e+07	8.25859e+06	1.416	0.602017		High	High	High	High	High	High	High	High	High	High	High	High	High	High	High	High	High	High
maker-Fvb1-2-snap-gene-227.36-mRNA-1 protein AED:0.28 eAED:0.28 QI:81	uncharacterized protein LOC101307435	NGGVDVEVETKVIHR	1xGG [K11]	0.000154148	8.32812e-05	6	1765.92	2.92899e+06	3.03897e+06	0.797	0.956181		Peak Found	Not Found	Not Found	Peak Found	High	High	Peak Found	Peak Found	Peak Found	High	Peak Found	High	Peak Found	Peak Found	Peak Found	Peak Found	High	High
maker-Fvb1-2-snap-gene-227.36-mRNA-1 protein AED:0.28 eAED:0.28 QI:81; maker-Fvb1-1-snap-gene-28.30-mRNA-1 protein AED:0.14 eAED:0.14 QI:107	uncharacterized protein LOC101307435	IKTSIAQNGPLFPEASR	1xGG [K2]	3.3372e-06	8.32812e-05	17	1943.03	2.4595e+06	2.66634e+06	0.671	0.747378		High	High	High	High	Peak Found	High	High	High	High	Peak Found	Peak Found	High	Peak Found	Peak Found	Peak Found	High	High	High
maker-Fvb1-2-snap-gene-227.36-mRNA-1 protein AED:0.28 eAED:0.28 QI:81; maker-Fvb1-1-snap-gene-28.30-mRNA-1 protein AED:0.14 eAED:0.14 QI:107	uncharacterized protein LOC101307435	SLSLAKHSLSR	1xGG [K6]	0.00189752	0.000260902	11	1312.73	2.17234e+06	2.0531e+06	0.796	0.939023		Peak Found	Peak Found	Peak Found	Peak Found	High	High	High	High	Peak Found	High	High	Peak Found	Peak Found	High	High	High	High	High
maker-Fvb1-2-snap-gene-3.50-mRNA-1 protein AED:0.18 eAED:0.18 QI:0	pollen receptor-like kinase 3	LKLNPHPEGGFFSETFR	1xGG [K2]	0.0103038	0.000850757	1	2090.05					No Quan Values	Not Found	Not Found	Not Found	Not Found	Not Found	Not Found	Not Found	Not Found	High	Not Found	Not Found	Not Found	Not Found	Not Found	Not Found	Not Found	Not Found	Not Found
maker-Fvb1-2-snap-gene-3.50-mRNA-1 protein AED:0.18 eAED:0.18 QI:0; maker-Fvb1-4-snap-gene-39.80-mRNA-1 protein AED:0.29 eAED:0.29 QI:89	pollen receptor-like kinase 3	DYNISPDGALTKAAPR	1xGG [K12]	2.52629e-05	8.32812e-05	26	1802.9	3.17343e+06	2.23589e+06	2.688	0.088833		High	High	High	High	High	High	High	High	High	High	High	High	High	High	Peak Found	Not Found	High	High
maker-Fvb1-2-snap-gene-73.105-mRNA-1 protein AED:0.26 eAED:0.26 QI:111	phospholipase D delta	FTVIPKNDTAVWVQR	1xGG [K6]	0.00342192	0.00040153	1	1888.01	1.54493e+06		100	4.55081e-17		Peak Found	Peak Found	Not Found	Not Found	Not Found	Not Found	High	Peak Found	Peak Found	Not Found	Not Found	Not Found	Not Found	Not Found	Not Found	Not Found	Not Found	Not Found
maker-Fvb1-2-snap-gene-73.105-mRNA-1 protein AED:0.26 eAED:0.26 QI:111	phospholipase D delta	TVNGIAEENWKR	1xGG [K11]	0.00326552	0.00040153	3	1530.77	1.3186e+06	860561	1.359	0.899669		Not Found	Peak Found	High	Peak Found	Not Found	Peak Found	High	High	Peak Found	Peak Found	Not Found	Peak Found	Peak Found	Not Found	Peak Found	Peak Found	Peak Found	Peak Found
maker-Fvb1-2-snap-gene-75.76-mRNA-1 protein AED:0.26 eAED:0.25 QI:0	SKP1-like protein 1A	HVDAAKPDEKVTEEELK	1xGG [K10]	0.0372557	0.00259959	2	2052.02	613591	242569	2.53	0.433909		Not Found	Not Found	Not Found	Not Found	Not Found	Not Found	Peak Found	Not Found	High	Not Found	Not Found	Not Found	Not Found	Not Found	Not Found	High	Not Found	Peak Found
maker-Fvb1-3-augustus-gene-107.35-mRNA-1 protein AED:0.42 eAED:0.42 QI:475	uncharacterized protein At3g49720	NGNFPFAGAFNSKSK	1xGG [K13]	0.103548	0.00841495	1	1699.82	2.49058e+06		100	4.55081e-17		Not Found	Not Found	Peak Found	Peak Found	Peak Found	High	Not Found	Not Found	Not Found	Not Found	Not Found	Not Found	Not Found	Not Found	Not Found	Not Found	Not Found	Not Found
maker-Fvb1-3-augustus-gene-132.36-mRNA-1 protein AED:0.41 eAED:0.41 QI:122	annexin D1-like	ATAKLLTYPEK	1xGG [K4]	0.00278524	0.000365268	15	1348.75	1.33175e+06	831201	1.6	0.765396		High	Peak Found	Not Found	High	High	High	High	High	High	Peak Found	Peak Found	High	High	High	High	High	High	High
maker-Fvb1-3-augustus-gene-138.30-mRNA-1 protein AED:0.14 eAED:0.14 QI:220	inositol-3-phosphate synthase	KGTYQWIVKPK	1xGG [K1]	7.925e-05	8.32812e-05	1	1461.82	555933		100	4.55081e-17		Not Found	Not Found	Not Found	Not Found	Not Found	Not Found	High	Not Found	Peak Found	Not Found	Not Found	Not Found	Not Found	Not Found	Not Found	Not Found	Not Found	Not Found
maker-Fvb1-3-augustus-gene-138.30-mRNA-1 protein AED:0.14 eAED:0.14 QI:220	inositol-3-phosphate synthase	APLVPPGTPVVNALSKQR	1xGG [K16]	1.4493e-06	8.32812e-05	22	1958.12	1.09772e+07	1.00923e+07	1.752	0.277722		High	High	High	High	High	High	High	High	High	High	High	High	High	High	High	High	High	High
maker-Fvb1-3-augustus-gene-138.30-mRNA-1 protein AED:0.14 eAED:0.14 QI:220	inositol-3-phosphate synthase	SEAEAKFHSFHPVATILSYLTK	1xGG [K6]	0.000848051	0.000202034	2	2590.33					No Quan Values	Not Found	Not Found	Not Found	Not Found	Not Found	Not Found	Not Found	High	High	Not Found	Not Found	Not Found	Not Found	Not Found	Not Found	Not Found	Not Found	Not Found
maker-Fvb1-3-augustus-gene-138.30-mRNA-1 protein AED:0.14 eAED:0.14 QI:220	inositol-3-phosphate synthase	YEFKTDVHVPK	1xGG [K4]	0.00278524	0.000365268	2	1476.75					No Quan Values	Not Found	Not Found	Not Found	Not Found	Not Found	Not Found	High	Not Found	Not Found	Not Found	Not Found	Not Found	Not Found	Not Found	Not Found	Not Found	High	Not Found
maker-Fvb1-3-augustus-gene-138.30-mRNA-1 protein AED:0.14 eAED:0.14 QI:220	inositol-3-phosphate synthase	NTLIGGDDFKSGQTK	1xGG [K10]	0.0176686	0.00159048	1	1694.83					No Quan Values	Not Found	Not Found	Not Found	Not Found	Not Found	Not Found	High	Not Found	Not Found	Peak Found	Not Found	Not Found	Not Found	Not Found	Peak Found	Not Found	Not Found	Not Found
maker-Fvb1-3-augustus-gene-138.30-mRNA-1 protein AED:0.14 eAED:0.14 QI:220	inositol-3-phosphate synthase	YVPYVADSKR	1xGG [K9]	0.0307409	0.0022083	1	1311.67	417828	459624	1.064	1		Peak Found	Peak Found	Not Found	Peak Found	Peak Found	Peak Found	Peak Found	Not Found	Not Found	Peak Found	Peak Found	High	Peak Found	Peak Found	Peak Found	Peak Found	Peak Found	Peak Found
maker-Fvb1-3-augustus-gene-14.40-mRNA-1 protein AED:0.33 eAED:0.33 QI:166	BRCA1-associated protein	IDGKLGTDVNSHCR	1xCarbamidomethyl [C13]; 1xGG [K4]	1.9198e-06	8.32812e-05	220	1685.8	1.27752e+08	1.88878e+08	1.089	1		High	High	High	High	High	High	High	High	High	High	High	High	High	High	High	High	High	High
maker-Fvb1-3-augustus-gene-14.40-mRNA-1 protein AED:0.33 eAED:0.33 QI:166	BRCA1-associated protein	LNQSKIDGKLGTDVNSHCR	1xCarbamidomethyl [C18]; 2xGG [K5; K9]	0.000478933	8.32812e-05	5	2370.16	1.90352e+06	884678	2.703	0.224044		Peak Found	High	High	High	Peak Found	Peak Found	Peak Found	High	Peak Found	Peak Found	Peak Found	Peak Found	Peak Found	Peak Found	High	Not Found	Peak Found	Peak Found
maker-Fvb1-3-augustus-gene-14.40-mRNA-1 protein AED:0.33 eAED:0.33 QI:166	BRCA1-associated protein	ALGGDCESCEYSEDSGISGALYSSKVETIVDEYNR	2xCarbamidomethyl [C6; C9]; 1xGG [K25]	6.23542e-07	8.32812e-05	6	3974.72	2.19993e+07	1.06372e+07	1.864	0.223985		Not Found	Not Found	Not Found	Not Found	Not Found	Not Found	High	High	High	Not Found	Not Found	Not Found	Not Found	Not Found	Not Found	High	High	High
maker-Fvb1-3-augustus-gene-14.40-mRNA-1 protein AED:0.33 eAED:0.33 QI:166	BRCA1-associated protein	GGTLLPVPSKQPSSAK	1xGG [K10]	0.0750834	0.00571675	8	1680.93	2.69494e+06	1.3282e+06	2.224	0.395501		Peak Found	High	High	Peak Found	Peak Found	High	High	Peak Found	Peak Found	Peak Found	Peak Found	Peak Found	Peak Found	Peak Found	High	Peak Found	High	High
maker-Fvb1-3-augustus-gene-142.29-mRNA-1 protein AED:0.05 eAED:0.05 QI:426	reticulocyte binding protein 2 homolog b	AAVATNEPAVKR	1xGG [K11]	0.0463365	0.00304994	2	1340.73	249571	413981	1.286	0.974859		Peak Found	Peak Found	Not Found	High	Peak Found	Not Found	Peak Found	Not Found	Peak Found	Peak Found	High	Not Found	Peak Found	Peak Found	Not Found	Not Found	Peak Found	Not Found
maker-Fvb1-3-augustus-gene-159.37-mRNA-1 protein AED:0.06 eAED:0.06 QI:177	uncharacterized bolA-like protein C8C9.11	ALTPEQWKQQLEAEK	1xGG [K8]	0.00428324	0.00040153	3	1912.98	2.07689e+06	419784	0.01	4.55081e-17		Not Found	Not Found	Not Found	High	High	Peak Found	Not Found	Peak Found	Not Found	Peak Found	Peak Found	High	Peak Found	Peak Found	Peak Found	Peak Found	Peak Found	Peak Found
maker-Fvb1-3-augustus-gene-223.18-mRNA-1 protein AED:0.38 eAED:0.38 QI:0	ubiquitin-conjugating enzyme E2 22	IFHPNIANNGEICVNTLKK	1xCarbamidomethyl [C13]; 1xGG [K18]	0.0014875	0.000202034	2	2296.19	551239		100	4.55081e-17		Not Found	Not Found	Not Found	Not Found	Not Found	High	High	Not Found	Not Found	Not Found	Not Found	Not Found	Not Found	Not Found	Not Found	Not Found	Not Found	Not Found
maker-Fvb1-3-augustus-gene-23.47-mRNA-1 protein AED:0.46 eAED:0.45 QI:68	uncharacterized protein LOC101303354	SSKGESAFYAPIPAIPDSGQPQQHVVVLTR	1xGG [K3]	1.26408e-08	8.32812e-05	22	3293.69	6.49345e+06	8.04468e+06	1.204	0.884585		High	High	High	High	High	High	High	High	High	High	Peak Found	High	High	Peak Found	High	Not Found	High	High
maker-Fvb1-3-augustus-gene-235.27-mRNA-1 protein AED:0.01 eAED:0.01 QI:492; maker-Fvb1-2-augustus-gene-217.19-mRNA-1 protein AED:0.01 eAED:0.01 QI:178	2-hydroxyacyl-CoA lyase	SLAIGKCDVALVVGAR	1xCarbamidomethyl [C7]; 1xGG [K6]	0.0155163	0.0014057	1	1742.96					No Quan Values	Not Found	Not Found	Not Found	Not Found	Not Found	Not Found	High	Not Found	Not Found	Not Found	Not Found	Not Found	Not Found	Not Found	Not Found	Not Found	Not Found	Not Found
maker-Fvb1-3-augustus-gene-255.30-mRNA-1 protein AED:0.15 eAED:0.15 QI:210; maker-Fvb1-1-augustus-gene-8.24-mRNA-1 protein AED:0.20 eAED:0.20 QI:302	isocitrate dehydrogenase [NADP]	DLALILHGPKLAR	1xGG [K10]	0.000208044	8.32812e-05	36	1530.91	8.10353e+07	6.12812e+07	1.607	0.577549		High	High	High	High	High	High	High	High	High	High	High	High	High	High	High	High	High	High
maker-Fvb1-3-augustus-gene-255.30-mRNA-1 protein AED:0.15 eAED:0.15 QI:210; maker-Fvb1-1-augustus-gene-8.24-mRNA-1 protein AED:0.20 eAED:0.20 QI:302	isocitrate dehydrogenase [NADP]	SKYEAAGIWYEHR	1xGG [K2]	0.00056161	0.000159793	5	1723.82	578385		100	4.55081e-17		Peak Found	Not Found	Peak Found	Not Found	Not Found	Not Found	High	High	High	Not Found	Not Found	Not Found	Not Found	Not Found	Not Found	Not Found	High	High
maker-Fvb1-3-augustus-gene-255.30-mRNA-1 protein AED:0.15 eAED:0.15 QI:210; maker-Fvb1-1-augustus-gene-8.24-mRNA-1 protein AED:0.20 eAED:0.20 QI:302	isocitrate dehydrogenase [NADP]	ATDTVIKGPGK	1xGG [K7]	0.0442848	0.00290924	6	1200.66		376280	0.01	4.55081e-17		Not Found	Not Found	Not Found	Peak Found	Peak Found	Peak Found	Peak Found	High	Peak Found	High	High	Peak Found	Peak Found	Peak Found	Peak Found	High	High	Peak Found
maker-Fvb1-3-augustus-gene-255.30-mRNA-1 protein AED:0.15 eAED:0.15 QI:210; snap_masked-Fvb6-4-processed-gene-7.16-mRNA-1 protein AED:0.23 eAED:0.21 QI:158; maker-Fvb1-1-augustus-gene-8.24-mRNA-1 protein AED:0.20 eAED:0.20 QI:302	isocitrate dehydrogenase [NADP]	EPILCKNIPR	1xCarbamidomethyl [C5]; 1xGG [K6]	0.0375972	0.00259959	1	1353.73					No Quan Values	Not Found	Not Found	Not Found	Not Found	Not Found	Not Found	Not Found	Not Found	High	Not Found	Not Found	Not Found	Not Found	Not Found	Not Found	Not Found	Not Found	Not Found
maker-Fvb1-3-augustus-gene-28.42-mRNA-1 protein AED:0.14 eAED:0.14 QI:364	NADP-dependent malic enzyme	IWLVDSKGLIVNSR	1xGG [K7]	0.00169586	0.000202034	4	1713.96	3.46341e+06	2.90462e+06	0.859	1		Peak Found	Peak Found	Peak Found	Peak Found	Peak Found	Peak Found	High	Not Found	Peak Found	High	Peak Found	High	Not Found	Peak Found	Peak Found	Peak Found	Peak Found	High
maker-Fvb1-3-augustus-gene-31.47-mRNA-1 protein AED:0.39 eAED:0.39 QI:270	vacuolar protein sorting-associated protein 32 homolog	TGAAAMKAMQK	1xGG [K7]	0.0530512	0.00362428	5	1221.61	529888	460530	0.857	0.990121		Not Found	Not Found	Not Found	Not Found	Not Found	Peak Found	High	High	Not Found	Peak Found	Peak Found	Peak Found	Not Found	Peak Found	Not Found	High	High	High
maker-Fvb1-3-augustus-gene-51.59-mRNA-1 protein AED:0.15 eAED:0.15 QI:123; maker-Fvb1-1-augustus-gene-233.63-mRNA-1 protein AED:0.17 eAED:0.17 QI:62	eukaryotic translation initiation factor 3 subunit K	FLEHHVANSGWALEKGHGK	1xGG [K15]	1.20493e-05	8.32812e-05	9	2231.11	1.04923e+06	601887	1.743	0.741901		Not Found	Not Found	Not Found	Not Found	Not Found	Not Found	High	High	High	Not Found	Not Found	Not Found	Not Found	Not Found	Not Found	Peak Found	High	High
maker-Fvb1-3-augustus-gene-58.46-mRNA-1 protein AED:0.14 eAED:0.13 QI:276; maker-Fvb1-2-snap-gene-73.105-mRNA-1 protein AED:0.26 eAED:0.26 QI:111	phospholipase D delta	NPAYKHGIAGDPER	1xGG [K5]	0.00291867	0.000365268	8	1638.8	906652	938695	1.104	1		Not Found	Not Found	Not Found	High	Peak Found	Peak Found	High	High	High	High	Peak Found	Peak Found	Peak Found	High	High	Not Found	Peak Found	High
maker-Fvb1-3-augustus-gene-58.46-mRNA-1 protein AED:0.14 eAED:0.13 QI:276; maker-Fvb1-2-snap-gene-73.105-mRNA-1 protein AED:0.26 eAED:0.26 QI:111	phospholipase D delta	NPAYKHGIAGDPERK	1xGG [K5]	0.0248773	0.00197446	1	1766.89					No Quan Values	Not Found	Not Found	Not Found	Not Found	High	Not Found	Not Found	Not Found	Not Found	Not Found	Not Found	Not Found	Not Found	Not Found	Not Found	Not Found	Not Found	Not Found
maker-Fvb1-3-augustus-gene-58.46-mRNA-1 protein AED:0.14 eAED:0.13 QI:276; maker-Fvb1-2-snap-gene-73.105-mRNA-1 protein AED:0.26 eAED:0.26 QI:111	phospholipase D delta	DVDTVFKEDFHQPTFPAGTKAPR	1xGG [K20]	0.0299057	0.00213083	1	2717.33					No Quan Values	Not Found	Not Found	Not Found	Not Found	Not Found	Not Found	Not Found	Not Found	High	Not Found	Not Found	Not Found	Not Found	Not Found	Not Found	Not Found	Not Found	Not Found
maker-Fvb1-3-augustus-gene-59.42-mRNA-1 protein AED:0.19 eAED:0.19 QI:192; maker-Fvb1-4-augustus-gene-52.69-mRNA-1 protein AED:0.12 eAED:0.12 QI:140	aconitate hydratase 1	TSLAPGSGVVTKYLEK	1xGG [K12]	0.000246263	8.32812e-05	1	1763.95	742960	690702	1.146	0.993091		Not Found	Not Found	Not Found	Peak Found	Not Found	Not Found	Peak Found	Peak Found	High	Not Found	Peak Found	Peak Found	Peak Found	Peak Found	Peak Found	Not Found	Not Found	Not Found
maker-Fvb1-3-augustus-gene-77.41-mRNA-1 protein AED:0.19 eAED:0.19 QI:75	pentatricopeptide repeat-containing protein At4g36680,	IEKNSVAASTGK	1xGG [K3]	0.0040495	0.00040153	2	1318.7					No Quan Values	Not Found	Not Found	Not Found	Not Found	Not Found	Not Found	High	Not Found	Not Found	Not Found	Not Found	Not Found	Not Found	Not Found	Not Found	High	Not Found	Not Found
maker-Fvb1-3-augustus-gene-79.43-mRNA-1 protein AED:0.04 eAED:0.04 QI:79; maker-Fvb1-4-augustus-gene-68.29-mRNA-1 protein AED:0.11 eAED:0.11 QI:87	probable Xaa-Pro aminopeptidase P	VPLWKYGLDYR	1xGG [K5]	0.00308724	0.000365268	7	1523.8	1.12987e+08	1.84846e+08	0.546	0.257125		Peak Found	Peak Found	High	High	Peak Found	High	Peak Found	Peak Found	Peak Found	Peak Found	High	High	Peak Found	High	Peak Found	Peak Found	Peak Found	Peak Found
maker-Fvb1-3-snap-gene-114.53-mRNA-1 protein AED:0.07 eAED:0.07 QI:93; maker-Fvb1-2-snap-gene-124.43-mRNA-1 protein AED:0.09 eAED:0.09 QI:0	eukaryotic translation initiation factor 2 subunit bet	SVAQIKQGFVAR	1xGG [K6]	0.00051139	0.000159793	7	1417.79	2.38809e+06	2.51464e+06	1.573	0.728017		High	High	Peak Found	Peak Found	High	Peak Found	Peak Found	Peak Found	Peak Found	Peak Found	High	Peak Found	Peak Found	High	Peak Found	Peak Found	High	Peak Found
maker-Fvb1-3-snap-gene-13.58-mRNA-1 protein AED:0.24 eAED:0.24 QI:139; maker-Fvb1-4-snap-gene-16.60-mRNA-1 protein AED:0.29 eAED:0.29 QI:80	probable galactinol--sucrose galactosyltransferase 6 isoform X1	NAFHETKSEAITGYVR	1xGG [K7]	1.03143e-07	8.32812e-05	33	1936.95	1.78033e+06	1.30399e+07	0.303	0.00940751		High	High	Peak Found	High	High	High	High	High	High	High	High	High	High	High	High	High	High	High
maker-Fvb1-3-snap-gene-13.58-mRNA-1 protein AED:0.24 eAED:0.24 QI:139; maker-Fvb1-4-snap-gene-16.60-mRNA-1 protein AED:0.29 eAED:0.29 QI:80	probable galactinol--sucrose galactosyltransferase 6 isoform X1	AISGGPVYVSDAPGKHDFELLKK	1xGG [K15]	0.0162535	0.00148468	3	2542.33					No Quan Values	High	High	Not Found	Not Found	Not Found	Not Found	Not Found	High	Not Found	Not Found	Not Found	Not Found	Not Found	Not Found	Not Found	Not Found	Not Found	Not Found
maker-Fvb1-3-snap-gene-197.35-mRNA-1 protein AED:0.13 eAED:0.15 QI:0	pto-interacting protein 1	NPAGNEGSLHASGNAPKGGQAVK	1xGG [K]	1.19039e-06	8.32812e-05	22	2275.12	1.69716e+06	1.4056e+06	1.125	0.990121		High	Peak Found	High	High	High	High	High	High	High	High	High	High	High	High	High	High	High	High
maker-Fvb1-3-snap-gene-203.28-mRNA-1 protein AED:0.26 eAED:0.26 QI:137	long chain acyl-CoA synthetase 1-like	IVDGKIGPYVWK	1xGG [K5]	0.00847139	0.000772694	1	1488.82					No Quan Values	Not Found	Not Found	Not Found	Not Found	Not Found	Not Found	High	Not Found	Not Found	Not Found	Not Found	Not Found	Not Found	Not Found	Not Found	Not Found	Not Found	Not Found
maker-Fvb1-3-snap-gene-24.45-mRNA-1 protein AED:0.16 eAED:0.16 QI:0; maker-Fvb1-4-augustus-gene-4.48-mRNA-1 protein AED:0.12 eAED:0.12 QI:206	coatomer subunit beta'-3-like	ELGTCDLYPQNLKHNPNGR	1xCarbamidomethyl [C5]; 1xGG [K13]	0.000622563	0.000159793	5	2340.11	1.33881e+06	955126	1.776	0.703161		High	High	Peak Found	High	High	Peak Found	Peak Found	Not Found	Peak Found	Peak Found	Peak Found	Peak Found	High	Peak Found	Peak Found	Peak Found	Peak Found	Peak Found
maker-Fvb1-3-snap-gene-24.45-mRNA-1 protein AED:0.16 eAED:0.16 QI:0; maker-Fvb1-4-augustus-gene-4.48-mRNA-1 protein AED:0.12 eAED:0.12 QI:206	coatomer subunit beta'-3-like	EIATKAQSESK	1xGG [K5]	0.00186231	0.000260902	1	1305.66					No Quan Values	Not Found	Not Found	Not Found	Not Found	Not Found	Not Found	High	Not Found	Not Found	Not Found	Not Found	Not Found	Not Found	Not Found	Not Found	Not Found	Not Found	Not Found
maker-Fvb1-3-snap-gene-268.25-mRNA-1 protein AED:0.28 eAED:0.25 QI:0; maker-Fvb1-2-snap-gene-258.30-mRNA-1 protein AED:0.30 eAED:0.30 QI:333; maker-Fvb1-4-augustus-gene-180.30-mRNA-1 protein AED:0.18 eAED:0.18 QI:0	UTP--glucose-1-phosphate uridylyltransferase	YTKSNVQIHTFNQSQYPR	1xGG [K3]	3.78404e-08	8.32812e-05	61	2325.14	2.97385e+07	2.46752e+07	1.205	0.964934		High	High	High	High	High	High	High	High	High	High	High	High	High	High	High	High	High	High
maker-Fvb1-3-snap-gene-268.25-mRNA-1 protein AED:0.28 eAED:0.25 QI:0; maker-Fvb1-2-snap-gene-258.30-mRNA-1 protein AED:0.30 eAED:0.30 QI:333; maker-Fvb1-4-augustus-gene-180.30-mRNA-1 protein AED:0.18 eAED:0.18 QI:0	UTP--glucose-1-phosphate uridylyltransferase	TLADVKGGTLISYEGR	1xGG [K6]	3.87705e-06	8.32812e-05	26	1793.94	3.63543e+06	3.57588e+06	1.017	1		High	High	High	High	High	High	High	High	High	High	High	High	High	High	High	High	High	High
maker-Fvb1-3-snap-gene-32.72-mRNA-1 protein AED:0.14 eAED:0.14 QI:76	histone acetyltransferase type B catalytic subunit	MAKAVTNQVVDNFYRPDLK	1xGG [K3]	0.000448535	8.32812e-05	4	2323.19	4.35799e+06	1.06263e+06	0.142	0.000273416		Not Found	Not Found	Not Found	Not Found	High	Not Found	Peak Found	High	High	Peak Found	Not Found	Not Found	Not Found	Not Found	Not Found	Peak Found	Peak Found	High
maker-Fvb1-3-snap-gene-32.72-mRNA-1 protein AED:0.14 eAED:0.14 QI:76	histone acetyltransferase type B catalytic subunit	AVTNQVVDNFYRPDLKK	1xGG [K]	1.2016e-06	8.32812e-05	63	2121.11	5.61238e+07	4.60754e+07	1.704	0.485353		High	High	High	High	High	High	High	High	High	High	High	High	High	High	High	High	High	High
maker-Fvb1-3-snap-gene-32.72-mRNA-1 protein AED:0.14 eAED:0.14 QI:76	histone acetyltransferase type B catalytic subunit	AQSVVLATTKTR	1xGG [K10]	0.0010519	0.000202034	9	1388.79	821723	758237	1.128	1		Not Found	Not Found	Not Found	High	Peak Found	High	Peak Found	Not Found	High	High	High	Not Found	High	High	High	Peak Found	Peak Found	High
maker-Fvb1-4-augustus-gene-10.57-mRNA-1 protein AED:0.07 eAED:0.07 QI:169	26S protease regulatory subunit 8 homolog A	VHPEGKYVVDIDKNIDITK	1xGG [K6]	7.925e-05	8.32812e-05	12	2297.21	3.38136e+06	1.49891e+06	0.781	0.943168		Peak Found	Peak Found	High	Peak Found	High	High	High	Peak Found	High	High	High	High	High	Peak Found	High	Peak Found	Peak Found	Peak Found
maker-Fvb1-4-augustus-gene-10.57-mRNA-1 protein AED:0.07 eAED:0.07 QI:169	26S protease regulatory subunit 8 homolog A	VHPEGKYVVDIDK	1xGG [K6]	0.00342192	0.00040153	3	1612.83	650008	838252	0.451	0.535055		Not Found	Not Found	Not Found	Peak Found	Not Found	Peak Found	High	Not Found	Not Found	High	Peak Found	High	Not Found	Peak Found	Peak Found	Not Found	Not Found	Not Found
maker-Fvb1-4-augustus-gene-107.38-mRNA-1 protein AED:0.09 eAED:0.09 QI:211	kinesin-like protein KCA2	SALESVDHKR	1xGG [K9]	0.0011127	0.000202034	18	1255.64	2.19583e+06	1.19438e+06	1.287	0.90033		Not Found	Not Found	Not Found	High	High	High	High	High	High	Peak Found	Peak Found	High	High	Peak Found	High	High	High	High
maker-Fvb1-4-augustus-gene-111.24-mRNA-1 protein AED:0.06 eAED:0.06 QI:279	sarcoplasmic/endoplasmic reticulum calcium ATPase 2-li	LLSSKHLVVSQASLTGESWTTEK	1xGG [K5]	1.08505e-09	8.32812e-05	42	2615.37	1.7383e+07	1.41398e+07	1.229	0.895423		High	High	High	High	High	High	High	High	High	High	High	High	High	High	High	High	High	High
maker-Fvb1-4-augustus-gene-118.35-mRNA-1 protein AED:0.24 eAED:0.24 QI:103; maker-Fvb1-3-augustus-gene-132.36-mRNA-1 protein AED:0.41 eAED:0.41 QI:122	annexin D1-like	NSVTLAHAIQKDTR	1xGG [K11]	1.30734e-06	8.32812e-05	42	1667.88	5.87668e+06	6.77989e+06	1.138	0.919491		High	High	High	High	High	High	High	High	High	High	High	High	High	High	High	High	High	High
maker-Fvb1-4-augustus-gene-118.35-mRNA-1 protein AED:0.24 eAED:0.24 QI:103; maker-Fvb1-3-augustus-gene-132.36-mRNA-1 protein AED:0.41 eAED:0.41 QI:122	annexin D1-like	RNSVTLAHAIQKDTR	1xGG [K12]	0.00793575	0.000772694	4	1823.98	889378	758255	0.941	1		High	Not Found	Not Found	Peak Found	Peak Found	Peak Found	Peak Found	Peak Found	Peak Found	Peak Found	Peak Found	Peak Found	High	Not Found	Not Found	High	High	Peak Found
maker-Fvb1-4-augustus-gene-118.35-mRNA-1 protein AED:0.24 eAED:0.24 QI:103; maker-Fvb1-3-augustus-gene-132.36-mRNA-1 protein AED:0.41 eAED:0.41 QI:122	annexin D1-like	LLTYPEKYFEK	1xGG [K]	0.0093867	0.000808482	8	1544.8	8.12717e+06	3.39772e+06	2.502	0.0646934		Peak Found	Peak Found	High	High	Peak Found	High	High	High	High	Peak Found	Peak Found	Peak Found	Peak Found	Peak Found	Peak Found	High	Peak Found	Peak Found
maker-Fvb1-4-augustus-gene-118.35-mRNA-1 protein AED:0.24 eAED:0.24 QI:103; maker-Fvb1-3-augustus-gene-132.36-mRNA-1 protein AED:0.41 eAED:0.41 QI:122	annexin D1-like	ADKDDEFLKLLR	1xGG [K9]	0.0109983	0.000942458	2	1576.83	1.31355e+06	850036	1.916	0.580732		Peak Found	Not Found	High	Peak Found	Peak Found	High	Peak Found	Peak Found	Peak Found	Not Found	Not Found	Not Found	Peak Found	Not Found	Peak Found	Not Found	Not Found	Peak Found
maker-Fvb1-4-augustus-gene-138.40-mRNA-1 protein AED:0.04 eAED:0.04 QI:159	actin-7	LAYVALDYEQELETSKSSSSVEK	1xGG [K16]	3.53022e-06	8.32812e-05	18	2690.3	1.08586e+07	1.64166e+07	0.94	0.999741		Not Found	High	Peak Found	High	High	High	High	High	High	High	High	Peak Found	High	Peak Found	High	High	High	Not Found
maker-Fvb1-4-augustus-gene-138.40-mRNA-1 protein AED:0.04 eAED:0.04 QI:159	actin-7	SSSSVEKNYELPDGQVITIGAER	1xGG [K7]	0.00138014	0.000202034	1	2593.27					No Quan Values	Not Found	Not Found	Not Found	Not Found	Not Found	Not Found	Not Found	Not Found	High	Not Found	Not Found	Not Found	Not Found	Not Found	Not Found	Not Found	Not Found	Not Found
maker-Fvb1-4-augustus-gene-138.40-mRNA-1 protein AED:0.04 eAED:0.04 QI:159; augustus_masked-Fvb7-3-processed-gene-73.0-mRNA-1 protein AED:0.18 eAED:0.17 QI:250; maker-Fvb6-3-augustus-gene-332.30-mRNA-1 protein AED:0.09 eAED:0.09 QI:0; maker-Fvb7-2-snap-gene-292.98-mRNA-1 protein AED:0.27 eAED:0.27 QI:328	actin-7	HTGVMVGMGQKDAYVGDEAQSK	1xGG [K11]	3.90273e-07	8.32812e-05	15	2422.11	1.30612e+06	1.43886e+06	1.099	1		Peak Found	Peak Found	Peak Found	Not Found	High	High	High	High	High	Peak Found	High	High	High	Peak Found	High	High	High	High
maker-Fvb1-4-augustus-gene-138.40-mRNA-1 protein AED:0.04 eAED:0.04 QI:159; augustus_masked-Fvb7-3-processed-gene-73.0-mRNA-1 protein AED:0.18 eAED:0.17 QI:250; maker-Fvb6-3-augustus-gene-332.30-mRNA-1 protein AED:0.09 eAED:0.09 QI:0; maker-Fvb7-2-snap-gene-292.98-mRNA-1 protein AED:0.27 eAED:0.27 QI:328	actin-7	HTGVMVGMGQKDAYVGDEAQSKR	1xGG [K11]	0.000141682	8.32812e-05	6	2578.21	730392	688417	1.291	0.940592		Not Found	Peak Found	Not Found	High	High	Peak Found	High	High	Peak Found	Peak Found	High	High	Peak Found	Peak Found	Peak Found	Peak Found	Peak Found	Peak Found
maker-Fvb1-4-augustus-gene-138.40-mRNA-1 protein AED:0.04 eAED:0.04 QI:159; augustus_masked-Fvb7-3-processed-gene-73.0-mRNA-1 protein AED:0.18 eAED:0.17 QI:250; maker-Fvb6-3-augustus-gene-332.30-mRNA-1 protein AED:0.09 eAED:0.09 QI:0; maker-Fvb7-2-snap-gene-292.98-mRNA-1 protein AED:0.27 eAED:0.27 QI:328	actin-7	DAYVGDEAQSKR	1xGG [K11]	0.000497219	0.000159793	29	1452.67	6.72085e+06	4.88954e+06	0.599	0.547708		Not Found	Not Found	Not Found	High	High	High	High	High	High	High	High	High	High	High	High	High	High	High
maker-Fvb1-4-augustus-gene-138.40-mRNA-1 protein AED:0.04 eAED:0.04 QI:159; augustus_masked-Fvb7-3-processed-gene-73.0-mRNA-1 protein AED:0.18 eAED:0.17 QI:250; maker-Fvb6-3-augustus-gene-332.30-mRNA-1 protein AED:0.09 eAED:0.09 QI:0; maker-Fvb7-2-snap-gene-292.98-mRNA-1 protein AED:0.27 eAED:0.27 QI:328	actin-7	HTGVMVGMGQKDAYVGDEAQSKR	2xGG [K11; K22]	0.00140623	0.000202034	1	2692.26					No Quan Values	Not Found	Not Found	Not Found	Not Found	Not Found	Not Found	Not Found	Not Found	High	Not Found	Not Found	Not Found	Not Found	Not Found	Not Found	Not Found	Not Found	Not Found
maker-Fvb1-4-augustus-gene-138.40-mRNA-1 protein AED:0.04 eAED:0.04 QI:159; augustus_masked-Fvb7-3-processed-gene-73.0-mRNA-1 protein AED:0.18 eAED:0.17 QI:250; maker-Fvb6-3-augustus-gene-332.30-mRNA-1 protein AED:0.09 eAED:0.09 QI:0; maker-Fvb7-2-snap-gene-292.98-mRNA-1 protein AED:0.27 eAED:0.27 QI:328	actin-7	IKVVAPPER	1xGG [K2]	0.00355241	0.00040153	18	1122.66	2.70703e+06	2.67791e+06	1	1		High	High	Peak Found	High	High	High	High	High	High	High	High	High	High	Peak Found	High	High	High	High
maker-Fvb1-4-augustus-gene-138.40-mRNA-1 protein AED:0.04 eAED:0.04 QI:159; augustus_masked-Fvb7-3-processed-gene-73.0-mRNA-1 protein AED:0.18 eAED:0.17 QI:250; maker-Fvb7-2-snap-gene-292.98-mRNA-1 protein AED:0.27 eAED:0.27 QI:328	actin-7	VAPEEHPVLLTEAPLNPKANR	1xGG [K18]	9.21721e-08	8.32812e-05	33	2409.29	7.57319e+06	1.27631e+07	0.94	1		High	Peak Found	High	High	High	High	High	High	High	High	High	High	High	High	High	High	High	High
maker-Fvb1-4-augustus-gene-138.40-mRNA-1 protein AED:0.04 eAED:0.04 QI:159; maker-Fvb6-3-augustus-gene-332.30-mRNA-1 protein AED:0.09 eAED:0.09 QI:0	actin-7	EITALAPSSMKIK	1xGG [K]	0.0003754	8.32812e-05	41	1502.82	1.13913e+07	2.50968e+07	0.411	0.0171789		Peak Found	Peak Found	High	High	High	High	High	High	High	High	High	High	High	Peak Found	Peak Found	High	High	High
maker-Fvb1-4-augustus-gene-138.40-mRNA-1 protein AED:0.04 eAED:0.04 QI:159; maker-Fvb6-3-augustus-gene-332.30-mRNA-1 protein AED:0.09 eAED:0.09 QI:0	actin-7	EITALAPSSMKIK	1xOxidation [M10]; 1xGG [K]	0.0027593	0.000365268	68	1518.82	9.50497e+06	3.63269e+06	3.415	0.00705304		High	High	High	High	High	High	Peak Found	Not Found	Peak Found	High	High	High	High	High	High	Peak Found	Peak Found	Peak Found
maker-Fvb1-4-augustus-gene-146.26-mRNA-1 protein AED:0.13 eAED:0.13 QI:832	ABC transporter G family member 3 isoform X1	EGPLLKSK	1xGG [K6]	0.101789	0.008323	2	985.568	2.82137e+06	743477	3.317	0.122671		Not Found	Not Found	Not Found	High	Peak Found	Not Found	Peak Found	Peak Found	Peak Found	Peak Found	Peak Found	Peak Found	Peak Found	Not Found	Peak Found	Peak Found	Peak Found	High
maker-Fvb1-4-augustus-gene-157.39-mRNA-1 protein AED:0.07 eAED:0.07 QI:488	TOM1-like protein 2	LVPEPAKNNLPNRDEGVAPR	1xGG [K7]	0.032779	0.00235944	4	2300.21	3.24808e+06	2.66084e+06	1.825	0.506939		Peak Found	High	Peak Found	Peak Found	Peak Found	Peak Found	Peak Found	High	High	Peak Found	High	Peak Found	Peak Found	Peak Found	Peak Found	Peak Found	Peak Found	Peak Found
maker-Fvb1-4-augustus-gene-169.18-mRNA-1 protein AED:0.37 eAED:0.35 QI:232; maker-Fvb1-3-augustus-gene-197.32-mRNA-1 protein AED:0.33 eAED:0.33 QI:123	uncharacterized protein LOC101294794	TIKLQSHYAQEEIQLR	1xGG [K3]	1.07082e-07	8.32812e-05	40	2071.09	1.56646e+07	1.04379e+07	1.501	0.592969		High	High	Peak Found	High	High	High	High	High	High	High	High	High	High	High	High	High	High	High
maker-Fvb1-4-augustus-gene-183.28-mRNA-1 protein AED:0.05 eAED:0.05 QI:0	calmodulin-7, partial	EAFSLFDKDGDGCITTKELGTVMR	1xCarbamidomethyl [C13]; 1xGG [K17]	1.58729e-07	8.32812e-05	16	2804.32	6.4663e+06	4.95738e+06	1.842	0.300162		High	High	High	Peak Found	Not Found	Peak Found	High	High	High	Not Found	Not Found	Not Found	Peak Found	High	Peak Found	High	High	High
maker-Fvb1-4-augustus-gene-183.28-mRNA-1 protein AED:0.05 eAED:0.05 QI:0	calmodulin-7, partial	DTDSEEELKEAFR	1xGG [K9]	0.000323144	8.32812e-05	9	1682.75	795889	520128	0.107	0.00269005		Not Found	Not Found	Not Found	High	High	Not Found	High	Peak Found	High	Not Found	Not Found	Not Found	Not Found	Peak Found	High	Peak Found	High	High
maker-Fvb1-4-augustus-gene-183.28-mRNA-1 protein AED:0.05 eAED:0.05 QI:0	calmodulin-7, partial	MKDTDSEEELKEAFR	1xGG [K11]	0.00116605	0.000202034	1	1941.89	420326	377183	0.12	0.0144419		Not Found	Not Found	Not Found	Not Found	Not Found	Not Found	High	Peak Found	Peak Found	Not Found	Not Found	Not Found	Not Found	Not Found	Peak Found	Peak Found	Peak Found	Peak Found
maker-Fvb1-4-augustus-gene-19.49-mRNA-1 protein AED:0.09 eAED:0.09 QI:167	NEDD8 ultimate buster 1 isoform X1	NENDSEKALDDLTNPETNSSIQQHLESR	1xGG [K7]	7.43004e-08	8.32812e-05	13	3298.51	1.69496e+06	721804	2.348	0.341339		Not Found	Not Found	Peak Found	Not Found	Not Found	Not Found	High	High	High	Not Found	High	Not Found	Peak Found	Not Found	Not Found	High	High	Peak Found
maker-Fvb1-4-augustus-gene-2.52-mRNA-1 protein AED:0.05 eAED:0.05 QI:561	peroxiredoxin-2B	TYPENKNVLFLADGSAK	1xGG [K6]	1.41303e-05	8.32812e-05	21	1981	6.63056e+06	5.96613e+06	1.345	0.722351		High	High	High	High	High	Peak Found	High	High	High	High	High	High	Peak Found	Peak Found	Peak Found	High	High	Peak Found
maker-Fvb1-4-augustus-gene-2.52-mRNA-1 protein AED:0.05 eAED:0.05 QI:561	peroxiredoxin-2B	YTHELGLELDLSEKGLGTR	1xGG [K14]	2.77746e-08	8.32812e-05	29	2245.15	5.60636e+06	5.75263e+06	0.088	5.5518e-08		Not Found	High	High	High	High	High	High	High	High	High	High	High	High	High	High	Not Found	Not Found	Not Found
maker-Fvb1-4-augustus-gene-214.42-mRNA-1 protein AED:0.10 eAED:0.10 QI:114	splicing factor 3B subunit 3-like	IHQETFGKSGCR	1xCarbamidomethyl [C11]; 1xGG [K8]	0.0181668	0.00159048	4	1533.72	970709	650537	1.005	1		Not Found	Not Found	Not Found	Peak Found	Peak Found	Peak Found	High	High	High	Peak Found	Peak Found	Peak Found	Peak Found	Peak Found	Peak Found	Peak Found	Not Found	Peak Found
maker-Fvb1-4-augustus-gene-221.9-mRNA-1 protein AED:0.11 eAED:0.11 QI:195	LOW QUALITY PROTEIN: 5-methyltetrahydropteroyltrigluta	VTNESVQKAAAALK	1xGG [K8]	3.7447e-05	8.32812e-05	17	1543.84	2.25567e+07	1.95544e+07	1.229	0.885407		High	High	High	High	Peak Found	High	High	High	High	Peak Found	High	High	High	Peak Found	Peak Found	High	High	High
maker-Fvb1-4-augustus-gene-221.9-mRNA-1 protein AED:0.11 eAED:0.11 QI:195; augustus_masked-Fvb1-2-processed-gene-275.1-mRNA-1 protein AED:0.11 eAED:0.11 QI:173	LOW QUALITY PROTEIN: 5-methyltetrahydropteroyltrigluta	TLDLIKSDFPK	1xGG [K6]	0.000872218	0.000202034	29	1390.76	6.69746e+07	4.04369e+07	1.477	0.712112		High	High	High	High	High	High	High	High	High	High	High	High	High	Peak Found	High	High	High	High
maker-Fvb1-4-augustus-gene-26.39-mRNA-1 protein AED:0.30 eAED:0.30 QI:382	receptor-like protein kinase HSL1	LGIMCTEKNPSNRPSMR	1xCarbamidomethyl [C5]; 1xOxidation [M16]; 1xGG [K8]	0.0290926	0.00213083	2	2121					No Quan Values	Not Found	Not Found	Not Found	Not Found	Not Found	Not Found	Not Found	Not Found	Not Found	Not Found	Not Found	Not Found	High	High	Not Found	Not Found	Not Found	Not Found
maker-Fvb1-4-augustus-gene-29.48-mRNA-1 protein AED:0.01 eAED:0.01 QI:0	60S ribosomal protein L28-1	MAKAVTNQVVANFYRPDLK	1xGG [K3]	3.07574e-05	8.32812e-05	4	2279.2	1.04562e+06	617049	1.695	0.764165		Peak Found	Peak Found	Peak Found	Peak Found	Peak Found	Peak Found	High	Peak Found	High	High	Peak Found	Peak Found	Not Found	Peak Found	Peak Found	Peak Found	Peak Found	Peak Found
maker-Fvb1-4-augustus-gene-29.48-mRNA-1 protein AED:0.01 eAED:0.01 QI:0	60S ribosomal protein L28-1	AVTNQVVANFYRPDLKK	1xGG [K]	1.49063e-06	8.32812e-05	47	2077.12	3.11654e+07	2.43144e+07	1.341	0.846867		High	High	High	High	High	High	High	High	High	High	High	High	High	High	High	High	High	High
maker-Fvb1-4-augustus-gene-29.48-mRNA-1 protein AED:0.01 eAED:0.01 QI:0; maker-Fvb1-2-snap-gene-11.73-mRNA-1 protein AED:0.16 eAED:0.16 QI:0	60S ribosomal protein L28-1	TVSIQAGGKDQSVVLATTKTR	1xGG [K19]	3.56346e-06	8.32812e-05	16	2274.24	3.88371e+06	2.68813e+06	1.524	0.598783		High	High	High	High	High	High	Not Found	Not Found	Not Found	High	High	Peak Found	High	High	High	Not Found	Not Found	Not Found
maker-Fvb1-4-augustus-gene-29.48-mRNA-1 protein AED:0.01 eAED:0.01 QI:0; maker-Fvb1-2-snap-gene-11.73-mRNA-1 protein AED:0.16 eAED:0.16 QI:0	60S ribosomal protein L28-1	DQSVVLATTKTR	1xGG [K10]	0.000872218	0.000202034	41	1432.78	7.63396e+06	6.55782e+06	1.164	0.913472		High	High	High	High	High	High	High	High	High	High	High	High	High	High	High	High	High	High
maker-Fvb1-4-augustus-gene-29.48-mRNA-1 protein AED:0.01 eAED:0.01 QI:0; maker-Fvb1-2-snap-gene-11.73-mRNA-1 protein AED:0.16 eAED:0.16 QI:0; maker-Fvb1-3-snap-gene-32.72-mRNA-1 protein AED:0.14 eAED:0.14 QI:76	60S ribosomal protein L28-1	KTVSIQAGGK	1xGG [K1]	0.000622563	0.000159793	9	1102.62	1.97506e+06	1.22297e+06	0.844	0.975549		Not Found	Not Found	Not Found	Not Found	High	Not Found	High	High	High	Peak Found	Peak Found	High	Not Found	Not Found	Peak Found	High	High	High
maker-Fvb1-4-augustus-gene-29.48-mRNA-1 protein AED:0.01 eAED:0.01 QI:0; maker-Fvb1-2-snap-gene-11.73-mRNA-1 protein AED:0.16 eAED:0.16 QI:0; maker-Fvb1-3-snap-gene-32.72-mRNA-1 protein AED:0.14 eAED:0.14 QI:76	60S ribosomal protein L28-1	QNKPASMVHKSVMR	1xGG [K10]	0.00171182	0.000260902	4	1726.88	737104	776460	0.857	0.98896		Not Found	Not Found	Peak Found	Not Found	Peak Found	Peak Found	Not Found	High	Peak Found	Peak Found	High	High	Peak Found	Peak Found	Peak Found	Peak Found	High	Peak Found
maker-Fvb1-4-augustus-gene-29.48-mRNA-1 protein AED:0.01 eAED:0.01 QI:0; maker-Fvb1-2-snap-gene-11.73-mRNA-1 protein AED:0.16 eAED:0.16 QI:0; maker-Fvb1-3-snap-gene-32.72-mRNA-1 protein AED:0.14 eAED:0.14 QI:76	60S ribosomal protein L28-1	QNKPASMVHK	1xGG [K3]	0.0111012	0.000988744	1	1253.64	290956	138818	0.981	1		Not Found	Not Found	Not Found	Peak Found	Peak Found	Not Found	Peak Found	Peak Found	Peak Found	High	Peak Found	Not Found	Peak Found	Peak Found	Peak Found	Peak Found	Peak Found	Peak Found
maker-Fvb1-4-augustus-gene-29.48-mRNA-1 protein AED:0.01 eAED:0.01 QI:0; maker-Fvb1-2-snap-gene-11.73-mRNA-1 protein AED:0.16 eAED:0.16 QI:0; maker-Fvb1-3-snap-gene-32.72-mRNA-1 protein AED:0.14 eAED:0.14 QI:76	60S ribosomal protein L28-1	KQNKPASMVHKSVMR	1xGG [K11]	0.0185066	0.00159048	5	1854.98	426754	381433	0.714	0.924253		Not Found	Not Found	Not Found	Peak Found	Peak Found	Peak Found	Not Found	High	High	Peak Found	Peak Found	Peak Found	Peak Found	Peak Found	Peak Found	High	High	Peak Found
maker-Fvb1-4-augustus-gene-39.46-mRNA-1 protein AED:0.02 eAED:0.02 QI:277; maker-Fvb1-2-augustus-gene-61.43-mRNA-1 protein AED:0.02 eAED:0.02 QI:306	subtilisin-like protease	SLYKVIVSGPPGVR	1xGG [K4]	0.00265791	0.000365268	4	1585.91	1.90569e+06		100	4.55081e-17		Not Found	Not Found	Peak Found	Not Found	Not Found	Not Found	High	High	High	Not Found	Not Found	Not Found	Not Found	Not Found	High	Not Found	Not Found	Not Found
maker-Fvb1-4-augustus-gene-41.48-mRNA-1 protein AED:0.09 eAED:0.09 QI:26	RRP12-like protein	FILLAGGTKPAASEGPTGSR	1xGG [K9]	0.009043	0.000808482	2	2044.08	664116		100	4.55081e-17		Not Found	Not Found	Not Found	Not Found	Not Found	Not Found	High	Not Found	Peak Found	Not Found	Not Found	Not Found	Not Found	Not Found	Not Found	Not Found	Not Found	Not Found
maker-Fvb1-4-augustus-gene-43.61-mRNA-1 protein AED:0.17 eAED:0.17 QI:316; maker-Fvb1-2-augustus-gene-66.32-mRNA-1 protein AED:0.19 eAED:0.19 QI:352	alpha-aminoadipic semialdehyde synthase	IISLGYSKEQESAVR	1xGG [K8]	0.020115	0.00162763	1	1793.94	667857	555627	0.01	4.55081e-17		Not Found	Not Found	Not Found	Not Found	Peak Found	Peak Found	Not Found	Not Found	Not Found	Peak Found	Peak Found	Peak Found	Peak Found	Peak Found	High	Peak Found	Not Found	Not Found
maker-Fvb1-4-augustus-gene-50.68-mRNA-1 protein AED:0.18 eAED:0.16 QI:0	protein S-acyltransferase 10	QPASSKGSVVVTVEGSQLGRPLLK	1xGG [K6]	0.00016929	8.32812e-05	3	2551.42		1.43153e+06	0.01	4.55081e-17		Not Found	Not Found	High	Not Found	High	Not Found	Not Found	Not Found	Not Found	Not Found	Not Found	High	Not Found	Not Found	Not Found	Not Found	Not Found	Not Found
maker-Fvb1-4-augustus-gene-50.68-mRNA-1 protein AED:0.18 eAED:0.16 QI:0	protein S-acyltransferase 10	GSVVVTVEGSQLGRPLLKDNGTPWSK	1xGG [K18]	0.00541107	0.00049899	5	2838.51					No Quan Values	Not Found	Not Found	High	Not Found	Not Found	High	Not Found	Not Found	Not Found	Not Found	High	Not Found	Not Found	High	High	Not Found	Not Found	Not Found
maker-Fvb1-4-augustus-gene-58.61-mRNA-1 protein AED:0.19 eAED:0.19 QI:225	UPF0183 protein At3g51130	LVEIFDIKR	1xGG [K8]	0.0718439	0.0053271	4	1246.72	671897	495050	0.01	4.55081e-17		Not Found	Not Found	Not Found	Not Found	Not Found	Not Found	High	High	High	Peak Found	Not Found	Peak Found	Peak Found	Not Found	Peak Found	Peak Found	High	Peak Found
maker-Fvb1-4-snap-gene-21.61-mRNA-1 protein AED:0.22 eAED:0.26 QI:0	large proline-rich protein bag6-A	GKVLKDDQLLSAYHVEDGHTLHLVVR	1xGG [K]	4.75157e-07	8.32812e-05	19	3056.63	5.81578e+06	1.09877e+07	1.121	0.988313		Peak Found	High	Peak Found	Peak Found	High	High	High	High	High	Peak Found	Peak Found	High	High	High	High	Peak Found	Not Found	Not Found
maker-Fvb1-4-snap-gene-212.32-mRNA-1 protein AED:0.17 eAED:0.17 QI:0	THO complex subunit 4D	SDAFAALKR	1xGG [K8]	0.0170252	0.00152916	2	1092.58	554980		100	4.55081e-17		Not Found	Not Found	Not Found	Not Found	Not Found	Not Found	High	Not Found	High	Not Found	Not Found	Not Found	Not Found	Not Found	Not Found	Not Found	Not Found	Not Found
maker-Fvb1-4-snap-gene-24.73-mRNA-1 protein AED:0.07 eAED:0.07 QI:215	VAMP-like protein YKT61	IILHKTIDSVLAR	1xGG [K5]	1.0179e-05	8.32812e-05	30	1592.95	3.16117e+06	2.71633e+06	1.347	0.839779		High	High	Peak Found	High	High	Peak Found	High	High	High	High	High	High	High	High	High	High	High	High
maker-Fvb1-4-snap-gene-24.73-mRNA-1 protein AED:0.07 eAED:0.07 QI:215	VAMP-like protein YKT61	FQDPAEADKLLKIQR	1xGG [K12]	0.000832313	0.000202034	11	1886.01	2.91277e+06	1.79569e+06	1.622	0.683117		Peak Found	High	High	High	Peak Found	High	Peak Found	Peak Found	High	Peak Found	High	Peak Found	High	High	Peak Found	Peak Found	Peak Found	Peak Found
maker-Fvb1-4-snap-gene-24.73-mRNA-1 protein AED:0.07 eAED:0.07 QI:215	VAMP-like protein YKT61	ELDETKIILHK	1xGG [K6]	0.03046	0.00213083	3	1452.81	1.18219e+06	1.10682e+06	1.244	0.966905		Peak Found	Peak Found	Peak Found	High	Peak Found	Peak Found	High	Peak Found	High	Peak Found	Peak Found	Peak Found	Peak Found	Peak Found	Peak Found	Not Found	Not Found	Not Found
maker-Fvb1-4-snap-gene-25.57-mRNA-1 protein AED:0.13 eAED:0.13 QI:290	NADP-dependent malic enzyme	IWLVDSKGLIVSSR	1xGG [K7]	0.000628422	0.000159793	1	1686.95					No Quan Values	Not Found	Not Found	Not Found	Not Found	Not Found	Not Found	High	Not Found	Not Found	Not Found	Not Found	Not Found	Not Found	Not Found	Not Found	Not Found	Not Found	Not Found
maker-Fvb1-4-snap-gene-3.75-mRNA-1 protein AED:0.23 eAED:0.23 QI:76; maker-Fvb1-2-snap-gene-30.82-mRNA-1 protein AED:0.19 eAED:0.19 QI:140	3-hydroxyisobutyryl-CoA hydrolase-like protein 3, mito	TILAKFSSNPDSESQLK	1xGG [K5]	1.38296e-06	8.32812e-05	18	1979.01	1.30457e+06	695166	13.684	0.000155979		High	High	High	High	High	High	High	High	Peak Found	High	High	High	High	High	Not Found	High	High	High
maker-Fvb1-4-snap-gene-43.75-mRNA-1 protein AED:0.30 eAED:0.29 QI:0	uncharacterized protein LOC101297294	AGALLSYK	1xGG [K8]	0.081257	0.00621458	2	936.515					No Quan Values	Peak Found	Peak Found	Peak Found	Not Found	Not Found	Not Found	Peak Found	Peak Found	Peak Found	Peak Found	Peak Found	Not Found	Peak Found	Peak Found	Not Found	Peak Found	High	High
maker-Fvb1-4-snap-gene-59.59-mRNA-1 protein AED:0.15 eAED:0.15 QI:22	aldehyde dehydrogenase family 3 member F1	AVMTAAAKHLTPVTLELGGK	1xGG [K8]	5.23286e-06	8.32812e-05	5	2122.17	1.01065e+06	543299	3.834	0.129263		Not Found	Not Found	Not Found	Not Found	Peak Found	Not Found	High	High	High	Not Found	Not Found	Not Found	Not Found	Not Found	Peak Found	Peak Found	High	Peak Found
maker-Fvb1-4-snap-gene-64.78-mRNA-1 protein AED:0.08 eAED:0.08 QI:286	protein PHYLLO, chloroplastic-like	EQLGANATFEGIKK	1xGG [K]	3.60693e-05	8.32812e-05	29	1619.84	6.97815e+06	5.51428e+06	1.406	0.673738		High	High	High	High	High	High	High	High	High	High	High	Peak Found	High	High	High	High	High	High
maker-Fvb1-4-snap-gene-75.69-mRNA-1 protein AED:0.12 eAED:0.11 QI:0	salicylic acid-binding protein 2-like	FSPLYNYDVIK	1xGG [K11]	0.0111012	0.000988744	1	1472.74					No Quan Values	High	Not Found	Not Found	Not Found	Not Found	Not Found	Not Found	Not Found	Not Found	Not Found	Not Found	Not Found	Not Found	Not Found	Not Found	Not Found	Not Found	Not Found
maker-Fvb2-1-augustus-gene-100.30-mRNA-1 protein AED:0.17 eAED:0.14 QI:343	ubiquitin domain-containing protein DSK2a	ILKDDQTLISYGLQADHTVHMVR	1xGG [K3]	0.000117469	8.32812e-05	2	2767.42	3.66392e+06	5.38301e+06	0.681	0.796508		Not Found	Peak Found	Peak Found	Not Found	High	Peak Found	Not Found	Not Found	Not Found	Peak Found	Peak Found	High	Peak Found	Not Found	Not Found	Not Found	Not Found	Not Found
maker-Fvb2-1-augustus-gene-106.50-mRNA-1 protein AED:0.13 eAED:0.13 QI:240; snap_masked-Fvb2-2-processed-gene-96.32-mRNA-1 protein AED:0.25 eAED:0.22 QI:232	ankyrin repeat domain-containing protein 2	TALHFACGYGEAKCAQVLLEAGAK	2xCarbamidomethyl [C7; C14]; 1xGG [K13]	2.08297e-07	8.32812e-05	15	2679.3					No Quan Values	Not Found	High	Not Found	Not Found	High	High	Not Found	High	Not Found	Not Found	High	High	High	Not Found	High	Not Found	Not Found	Not Found
maker-Fvb2-1-augustus-gene-109.39-mRNA-1 protein AED:0.02 eAED:0.02 QI:0	uncharacterized protein At5g48480	VVSAGGITEGVGVTEDHAFPGKQCSGK	1xCarbamidomethyl [C24]; 1xGG [K22]	0.00297381	0.000365268	1	2801.35	737302	545187	0.109	0.00317242		Not Found	Not Found	Not Found	Not Found	High	Not Found	Not Found	Not Found	Not Found	Peak Found	Not Found	Not Found	Peak Found	Not Found	Not Found	Not Found	Not Found	Not Found
maker-Fvb2-1-augustus-gene-112.31-mRNA-1 protein AED:0.24 eAED:0.24 QI:294	UDP-galactose transporter 2-like	LTKTSLPTSLTEEDLKPLK	1xGG [K3]	1.23929e-05	8.32812e-05	1	2228.24					No Quan Values	Not Found	Not Found	Not Found	Not Found	Not Found	Not Found	Not Found	Not Found	High	Not Found	Not Found	Not Found	Not Found	Not Found	Not Found	Not Found	Not Found	Not Found
maker-Fvb2-1-augustus-gene-112.31-mRNA-1 protein AED:0.24 eAED:0.24 QI:294	UDP-galactose transporter 2-like	TSLPTSLTEEDLKPLKEGIAETPLNGEAK	1xGG [K]	0.00018767	8.32812e-05	7	3195.66					No Quan Values	Not Found	Not Found	Not Found	Not Found	Not Found	Not Found	High	High	High	Not Found	Not Found	Not Found	Not Found	Not Found	Not Found	Not Found	Not Found	Not Found
maker-Fvb2-1-augustus-gene-112.31-mRNA-1 protein AED:0.24 eAED:0.24 QI:294	UDP-galactose transporter 2-like	TSLPTSLTEEDLKPLK	1xGG [K13]	0.0521051	0.00359338	1	1886.01					No Quan Values	Not Found	Not Found	Not Found	Not Found	Not Found	Not Found	High	Not Found	Not Found	Not Found	Not Found	Not Found	Not Found	Not Found	Not Found	Not Found	Not Found	Not Found
maker-Fvb2-1-augustus-gene-126.12-mRNA-1 protein AED:0.10 eAED:0.10 QI:179	vesicle-associated membrane protein 722	YGGGKAATAVANSLNK	1xGG [K5]	3.02188e-08	8.32812e-05	47	1635.84	8.53481e+06	5.75543e+06	1.409	0.636583		High	High	High	High	High	High	High	High	High	High	High	High	High	High	High	High	High	High
maker-Fvb2-1-augustus-gene-126.12-mRNA-1 protein AED:0.10 eAED:0.10 QI:179	vesicle-associated membrane protein 722	AQVSEVKGVMMENIEK	1xGG [K7]	1.78114e-06	8.32812e-05	12	1905.94	2.26604e+06	4.49945e+06	0.479	0.271739		Not Found	Peak Found	Peak Found	High	Peak Found	Peak Found	High	High	High	Peak Found	High	Peak Found	Peak Found	Peak Found	Peak Found	High	High	Peak Found
maker-Fvb2-1-augustus-gene-126.12-mRNA-1 protein AED:0.10 eAED:0.10 QI:179	vesicle-associated membrane protein 722	AATAVANSLNKEFGSK	1xGG [K]	1.25924e-06	8.32812e-05	52	1721.88	9.01967e+06	5.21588e+06	1.99	0.150526		High	High	High	High	High	High	High	High	High	High	High	High	High	High	High	High	High	High
maker-Fvb2-1-augustus-gene-126.12-mRNA-1 protein AED:0.10 eAED:0.10 QI:179	vesicle-associated membrane protein 722	IELLVDKTENLR	1xGG [K7]	0.000658554	0.000159793	13	1556.86	1.84382e+06	2.59322e+06	1.228	0.919438		Peak Found	High	Peak Found	Not Found	High	High	High	High	Peak Found	High	High	Peak Found	High	High	High	Peak Found	Peak Found	Not Found
maker-Fvb2-1-augustus-gene-126.12-mRNA-1 protein AED:0.10 eAED:0.10 QI:179	vesicle-associated membrane protein 722	VKAQVSEVK	1xGG [K2]	0.00502119	0.00049899	9	1101.63	5.71522e+06	2.75745e+06	1.606	0.562548		Not Found	Not Found	Not Found	Peak Found	High	Peak Found	High	High	High	High	Peak Found	Peak Found	Peak Found	Peak Found	Peak Found	High	High	High
maker-Fvb2-1-augustus-gene-127.30-mRNA-1 protein AED:0.11 eAED:0.11 QI:139	protein argonaute 18	ELNTTSAGYQAPSPPDQSKPQPNYQQQQPR	1xGG [K19]	0.00048799	0.000159793	1	3469.64					No Quan Values	Not Found	Not Found	Not Found	Not Found	Not Found	Not Found	Not Found	Not Found	Not Found	Not Found	Not Found	High	Not Found	Not Found	Not Found	Not Found	Not Found	Not Found
maker-Fvb2-1-augustus-gene-139.25-mRNA-1 protein AED:0.08 eAED:0.08 QI:254	TOM1-like protein 2	ISGKSVVTQR	1xGG [K4]	0.00983465	0.000850757	9	1188.67	2.75998e+06	2.10205e+06	1.447	0.793734		Not Found	Not Found	Not Found	Peak Found	Peak Found	Peak Found	High	High	High	Peak Found	High	Peak Found	Peak Found	Peak Found	High	High	High	High
maker-Fvb2-1-augustus-gene-139.25-mRNA-1 protein AED:0.08 eAED:0.08 QI:254	TOM1-like protein 2	VKEILQTPTPESR	1xGG [K2]	0.023976	0.00189718	3	1611.87	744698		100	4.55081e-17		Not Found	Not Found	High	Not Found	High	Not Found	High	Not Found	Not Found	Not Found	Not Found	Not Found	Not Found	Not Found	Not Found	Not Found	Not Found	Not Found
maker-Fvb2-1-augustus-gene-143.26-mRNA-1 protein AED:0.34 eAED:0.34 QI:177	bet1-like SNARE 1-1	TVFETKSSQR	1xGG [K6]	0.0122985	0.00110876	7	1296.65	752171	424371	1.137	0.99204		Not Found	Not Found	Not Found	Peak Found	High	High	High	High	Peak Found	High	Peak Found	High	Not Found	Peak Found	Peak Found	Peak Found	Peak Found	High
maker-Fvb2-1-augustus-gene-150.42-mRNA-1 protein AED:0.19 eAED:0.19 QI:893	TP53-regulating kinase isoform X1	SSKQWSSTFNK	1xGG [K3]	0.0393504	0.00270219	1	1413.68					No Quan Values	Not Found	Not Found	Not Found	Not Found	Not Found	Not Found	Not Found	Not Found	Not Found	Not Found	Not Found	Not Found	Not Found	Not Found	Not Found	Not Found	Not Found	High
maker-Fvb2-1-augustus-gene-159.58-mRNA-1 protein AED:0.03 eAED:0.03 QI:171	NPL4-like protein 2	IPLENQTLSTNQNLLLAKSADDLTR	1xGG [K18]	7.4713e-06	8.32812e-05	1	2882.52	1.36942e+06		100	4.55081e-17		Not Found	Peak Found	High	Not Found	Not Found	Not Found	Not Found	Not Found	Not Found	Not Found	Not Found	Not Found	Not Found	Not Found	Not Found	Not Found	Not Found	Not Found
maker-Fvb2-1-augustus-gene-159.58-mRNA-1 protein AED:0.03 eAED:0.03 QI:171	NPL4-like protein 2	ITPVTLGALKTHLDR	1xGG [K10]	0.00397445	0.00040153	1	1749					No Quan Values	Not Found	High	Not Found	Not Found	Not Found	Not Found	Not Found	Not Found	Not Found	Not Found	Not Found	Not Found	Not Found	Not Found	Not Found	Not Found	Not Found	Not Found
maker-Fvb2-1-augustus-gene-159.58-mRNA-1 protein AED:0.03 eAED:0.03 QI:171; maker-Fvb2-4-augustus-gene-181.42-mRNA-1 protein AED:0.02 eAED:0.02 QI:245	NPL4-like protein 2	DVVVGVKDTR	1xGG [K7]	0.016868	0.00148468	3	1201.65	627173	794506	1.103	1		Peak Found	Peak Found	Peak Found	High	Peak Found	Peak Found	Peak Found	Peak Found	Not Found	High	High	Peak Found	Peak Found	Peak Found	Peak Found	Peak Found	Peak Found	Peak Found
maker-Fvb2-1-augustus-gene-167.54-mRNA-1 protein AED:0.01 eAED:0.01 QI:283	U1 small nuclear ribonucleoprotein A	SDIIAKADGTFVPR	1xGG [K6]	0.000922636	0.000202034	1	1603.84	364891	817421	0.444	0.385696		Not Found	Not Found	Not Found	Not Found	Not Found	Not Found	High	Not Found	Peak Found	Not Found	Not Found	Not Found	Not Found	Not Found	Not Found	Peak Found	Peak Found	Peak Found
maker-Fvb2-1-augustus-gene-179.45-mRNA-1 protein AED:0.34 eAED:0.34 QI:300	amino acid permease 3-like	TGDPVTGKR	1xGG [K8]	0.0430959	0.00290924	3	1044.54	1.87321e+06	136435	13.73	8.50172e-05		Not Found	Not Found	Not Found	Not Found	Not Found	Not Found	High	High	High	Not Found	Not Found	Not Found	Not Found	Not Found	Not Found	Not Found	Not Found	Peak Found
maker-Fvb2-1-augustus-gene-180.35-mRNA-1 protein AED:0.02 eAED:0.02 QI:115	histidine--tRNA ligase	LVELFEKQCPSGESLK	1xCarbamidomethyl [C9]; 1xGG [K7]	0.000305481	8.32812e-05	2	1977.99					No Quan Values	Not Found	Not Found	Not Found	Not Found	Not Found	Not Found	Not Found	High	High	Not Found	Not Found	Not Found	Not Found	Not Found	Not Found	Not Found	Not Found	Not Found
maker-Fvb2-1-augustus-gene-185.39-mRNA-1 protein AED:0.12 eAED:0.12 QI:224	UDP-sugar pyrophosphorylase	TGGAIKEFVNPK	1xGG [K6]	0.0750834	0.00571675	1	1374.74	726587	597233	0.099	0.00115819		Not Found	Not Found	Not Found	Not Found	Peak Found	High	Not Found	Not Found	Not Found	Peak Found	Peak Found	Peak Found	Not Found	Peak Found	Not Found	Not Found	Not Found	Not Found
maker-Fvb2-1-augustus-gene-185.45-mRNA-1 protein AED:0.02 eAED:0.02 QI:65	BTB/POZ domain-containing protein At4g08455	QINTAAQKDSAGR	1xGG [K8]	0.00311626	0.000365268	2	1473.74					No Quan Values	Not Found	Not Found	Not Found	Not Found	Not Found	Not Found	Not Found	Not Found	Not Found	Not Found	High	High	Not Found	Not Found	Not Found	Not Found	Not Found	Not Found
maker-Fvb2-1-augustus-gene-194.43-mRNA-1 protein AED:0.18 eAED:0.18 QI:171	cellulose synthase A catalytic subunit 1	YNEGKGDTEGTGSNGEELQMADDAR	1xGG [K5]	0.0917907	0.00753806	1	2758.15					No Quan Values	Not Found	Not Found	Not Found	Not Found	Not Found	Not Found	Not Found	High	Not Found	Not Found	Not Found	Not Found	Not Found	Not Found	Not Found	Not Found	Not Found	Not Found
maker-Fvb2-1-augustus-gene-194.43-mRNA-1 protein AED:0.18 eAED:0.18 QI:171; maker-Fvb2-2-augustus-gene-26.47-mRNA-1 protein AED:0.19 eAED:0.19 QI:130	cellulose synthase A catalytic subunit 1	IVDPSKDLNSYGLGNVDWKER	1xGG [K19]	8.54194e-05	8.32812e-05	5	2519.25	2.85621e+06		100	4.55081e-17		High	Peak Found	High	Not Found	High	High	Not Found	Not Found	Not Found	Not Found	Not Found	Not Found	Not Found	Not Found	Not Found	Not Found	Not Found	Not Found
maker-Fvb2-1-augustus-gene-194.43-mRNA-1 protein AED:0.18 eAED:0.18 QI:171; maker-Fvb2-2-augustus-gene-26.47-mRNA-1 protein AED:0.19 eAED:0.19 QI:130	cellulose synthase A catalytic subunit 1	AQKMPEEGWTMQDGTPWPGNNSR	1xGG [K3]	0.00128052	0.000202034	3	2731.2	1.08348e+06		100	4.55081e-17		Not Found	Not Found	Not Found	Not Found	Not Found	Not Found	High	High	High	Not Found	Not Found	Not Found	Not Found	Not Found	Not Found	Not Found	Not Found	Not Found
maker-Fvb2-1-augustus-gene-194.43-mRNA-1 protein AED:0.18 eAED:0.18 QI:171; maker-Fvb2-2-augustus-gene-26.47-mRNA-1 protein AED:0.19 eAED:0.19 QI:130	cellulose synthase A catalytic subunit 1	DKIQPSFVKER	1xGG [K9]	0.00531086	0.00049899	6	1460.79	1.51101e+06	911646	2.471	0.303136		Peak Found	High	Not Found	High	High	Peak Found	Peak Found	Peak Found	Peak Found	Not Found	High	Not Found	Peak Found	Peak Found	High	Peak Found	Peak Found	Peak Found
maker-Fvb2-1-augustus-gene-194.43-mRNA-1 protein AED:0.18 eAED:0.18 QI:171; maker-Fvb2-2-augustus-gene-26.47-mRNA-1 protein AED:0.19 eAED:0.19 QI:130	cellulose synthase A catalytic subunit 1	INALVAKAQK	1xGG [K7]	0.00551316	0.000542867	36	1169.7	9.91156e+06	5.06901e+06	2.364	0.0589488		High	Not Found	Not Found	High	High	High	High	High	High	High	High	High	High	High	High	Peak Found	High	High
maker-Fvb2-1-augustus-gene-194.43-mRNA-1 protein AED:0.18 eAED:0.18 QI:171; maker-Fvb2-2-augustus-gene-26.47-mRNA-1 protein AED:0.19 eAED:0.19 QI:130	cellulose synthase A catalytic subunit 1	LKQDKNIMQITSR	1xGG [K5]	0.00855079	0.000772694	1	1688.91					No Quan Values	Not Found	Not Found	Not Found	Not Found	Not Found	Not Found	High	Not Found	Not Found	Not Found	Not Found	Not Found	Not Found	Not Found	Not Found	Not Found	Not Found	Not Found
maker-Fvb2-1-augustus-gene-194.43-mRNA-1 protein AED:0.18 eAED:0.18 QI:171; maker-Fvb2-2-augustus-gene-26.47-mRNA-1 protein AED:0.19 eAED:0.19 QI:130	cellulose synthase A catalytic subunit 1	DKIQPSFVK	1xGG [K2]	0.03046	0.00213083	1	1175.64	932241	892801	0.652	0.847427		Peak Found	Not Found	Not Found	Not Found	Not Found	Not Found	Peak Found	High	Peak Found	Peak Found	Peak Found	Peak Found	Peak Found	Peak Found	Peak Found	Peak Found	Peak Found	Peak Found
maker-Fvb2-1-augustus-gene-194.43-mRNA-1 protein AED:0.18 eAED:0.18 QI:171; maker-Fvb2-2-augustus-gene-26.47-mRNA-1 protein AED:0.19 eAED:0.19 QI:130	cellulose synthase A catalytic subunit 1	IQPSFVKER	1xGG [K7]	0.0290926	0.00213083	22	1217.66	1.43404e+07	9.93317e+06	2.262	0.123973		High	Peak Found	Peak Found	High	High	High	High	High	High	High	High	Peak Found	High	High	High	High	High	High
maker-Fvb2-1-augustus-gene-194.43-mRNA-1 protein AED:0.18 eAED:0.18 QI:171; maker-Fvb2-2-augustus-gene-26.47-mRNA-1 protein AED:0.19 eAED:0.19 QI:130	cellulose synthase A catalytic subunit 1	SLLMSQKSLEK	1xGG [K]	0.034948	0.00258368	4	1377.74	1.41365e+06	768775	1.933	0.555075		Peak Found	Peak Found	Peak Found	High	Peak Found	Peak Found	Peak Found	High	Peak Found	Peak Found	Peak Found	Peak Found	Peak Found	Peak Found	Peak Found	Not Found	High	High
maker-Fvb2-1-augustus-gene-20.35-mRNA-1 protein AED:0.27 eAED:0.27 QI:24	TIP41-like protein isoform X1	ALAAKGYPSEAAAYNDPSIISQR	1xGG [K5]	0.000262955	8.32812e-05	3	2507.25					No Quan Values	Peak Found	Not Found	Not Found	Peak Found	Peak Found	Peak Found	High	High	Not Found	Not Found	High	Not Found	Not Found	Not Found	Not Found	Not Found	Not Found	Not Found
maker-Fvb2-1-augustus-gene-20.35-mRNA-1 protein AED:0.27 eAED:0.27 QI:24	TIP41-like protein isoform X1	EATFKALAAK	1xGG [K5]	0.0427064	0.00288116	1	1163.64					No Quan Values	Not Found	Not Found	Not Found	Not Found	Not Found	Not Found	Not Found	Not Found	High	Not Found	Not Found	Not Found	Not Found	Not Found	Not Found	Not Found	Not Found	Not Found
maker-Fvb2-1-augustus-gene-200.47-mRNA-1 protein AED:0.07 eAED:0.07 QI:688	E3 ubiquitin-protein ligase At1g63170	VISGEDAVCCICLAKYANNDELR	3xCarbamidomethyl [C9; C10; C12]; 1xGG [K15]	0.0359196	0.00259959	2	2784.27					No Quan Values	Not Found	Not Found	High	Not Found	Not Found	Not Found	Not Found	Not Found	High	Not Found	Not Found	Not Found	Not Found	Not Found	Not Found	Not Found	Not Found	Not Found
maker-Fvb2-1-augustus-gene-201.41-mRNA-1 protein AED:0.11 eAED:0.11 QI:293; maker-Fvb2-3-augustus-gene-6.50-mRNA-1 protein AED:0.09 eAED:0.09 QI:99	aspartate--tRNA ligase, cytoplasmic	AVGKNMAFIVVR	1xGG [K4]	0.0330806	0.00244037	2	1418.79	646355	625360	1.034	1		Not Found	Not Found	Not Found	Not Found	Not Found	Not Found	Peak Found	High	Peak Found	Not Found	Not Found	Not Found	Not Found	Not Found	Not Found	Peak Found	High	Peak Found
maker-Fvb2-1-augustus-gene-219.52-mRNA-1 protein AED:0.32 eAED:0.22 QI:0	40S ribosomal protein S29 isoform X1	SNAKEIGFIK	1xGG [K4]	0.0162535	0.00148468	1	1220.66	2.03629e+06	1.03277e+06	14.741	1.16626e-05		Peak Found	Not Found	Not Found	Not Found	Not Found	Not Found	High	Peak Found	Peak Found	Not Found	Not Found	Not Found	Not Found	Not Found	Not Found	Peak Found	Peak Found	Peak Found
maker-Fvb2-1-augustus-gene-220.45-mRNA-1 protein AED:0.20 eAED:0.21 QI:0	MFP1 attachment factor 1-like	KPTSAAVKYSIWPPTER	1xGG [K8]	0.000241691	8.32812e-05	31	2045.08	1.89019e+06	1.5064e+06	1.224	0.939852		High	High	High	High	High	High	High	High	Peak Found	High	High	High	High	High	High	Peak Found	Peak Found	Peak Found
maker-Fvb2-1-augustus-gene-222.51-mRNA-1 protein AED:0.00 eAED:0.00 QI:163; maker-Fvb2-2-augustus-gene-3.53-mRNA-1 protein AED:0.33 eAED:0.33 QI:257; maker-Fvb2-4-snap-gene-232.59-mRNA-1 protein AED:0.23 eAED:0.23 QI:0	uncharacterized protein LOC101292566	DAVSGKPKDAAVAEKPK	1xGG [K]	0.000248581	8.32812e-05	11	1824.98	1.58391e+06	2.82361e+06	1.211	0.945309		Peak Found	Peak Found	Not Found	High	High	Peak Found	High	Peak Found	Peak Found	High	Peak Found	High	High	High	Peak Found	High	High	High
maker-Fvb2-1-augustus-gene-239.52-mRNA-1 protein AED:0.19 eAED:0.19 QI:207	P-type ATPase	IPIEEVFEQLKCTR	1xCarbamidomethyl [C12]; 1xGG [K11]	2.36589e-05	8.32812e-05	2	1875.96	3.35757e+06	1.47217e+06	2.281	0.287742		Not Found	Not Found	Not Found	Not Found	Not Found	Not Found	Peak Found	High	High	Not Found	Not Found	Not Found	Not Found	Not Found	Not Found	Peak Found	Peak Found	Peak Found
maker-Fvb2-1-augustus-gene-239.52-mRNA-1 protein AED:0.19 eAED:0.19 QI:207	P-type ATPase	GHVESVVKLK	1xGG [K8]	0.00342192	0.00040153	9	1209.69	4.09645e+06	3.08703e+06	1.245	0.895036		Not Found	Peak Found	Not Found	High	Peak Found	Peak Found	High	High	High	High	High	Peak Found	Peak Found	High	High	Peak Found	High	Peak Found
maker-Fvb2-1-augustus-gene-245.43-mRNA-1 protein AED:0.01 eAED:0.01 QI:228	LOW QUALITY PROTEIN: dehydrin COR47-like	KPEDVPVASPPPPEYENVEPAYHEGEVKEKK	1xGG [K]	7.68433e-06	8.32812e-05	13	3602.76	2.32748e+06	922087	3.74	0.0603582		High	High	High	High	High	High	Peak Found	Not Found	Not Found	Peak Found	Not Found	High	High	High	High	Not Found	Not Found	Not Found
maker-Fvb2-1-augustus-gene-245.43-mRNA-1 protein AED:0.01 eAED:0.01 QI:228; maker-Fvb2-3-augustus-gene-43.72-mRNA-1 protein AED:0.19 eAED:0.19 QI:248	LOW QUALITY PROTEIN: dehydrin COR47-like	KHETLSEKLR	1xGG [K8]	0.00577688	0.000542867	23	1354.74	6.92946e+06	3.36894e+06	1.444	0.658914		Not Found	Peak Found	Not Found	High	High	Peak Found	High	High	High	High	Peak Found	High	Peak Found	High	High	High	High	High
maker-Fvb2-1-augustus-gene-249.47-mRNA-1 protein AED:0.07 eAED:0.07 QI:224	uncharacterized protein LOC101308350	SSFSSELKPSTPAR	1xGG [K8]	0.0176686	0.00159048	1	1607.8					No Quan Values	Not Found	Not Found	Not Found	Not Found	Not Found	Not Found	Not Found	Not Found	Not Found	Not Found	Not Found	High	Not Found	Not Found	Not Found	Not Found	Not Found	Not Found
maker-Fvb2-1-augustus-gene-25.39-mRNA-1 protein AED:0.05 eAED:0.05 QI:101	probable E3 ubiquitin ligase SUD1	DLIDDPVHKHAR	1xGG [K9]	0.000786829	0.000202034	3	1529.78	976561	642581	1.536	0.86069		Peak Found	Peak Found	Peak Found	Peak Found	Peak Found	Peak Found	High	High	Peak Found	Peak Found	Not Found	Peak Found	Peak Found	Peak Found	Peak Found	Peak Found	Peak Found	Peak Found
maker-Fvb2-1-augustus-gene-25.39-mRNA-1 protein AED:0.05 eAED:0.05 QI:101	probable E3 ubiquitin ligase SUD1	QCEVCKHPFSFSPVYAENAPAR	2xCarbamidomethyl [C2; C5]; 1xGG [K6]	0.0179992	0.00159048	1	2708.23					No Quan Values	Not Found	Not Found	Not Found	Not Found	Not Found	Not Found	Not Found	Not Found	Not Found	Not Found	High	Not Found	Not Found	Not Found	Not Found	Not Found	Not Found	Not Found
maker-Fvb2-1-augustus-gene-253.43-mRNA-1 protein AED:0.08 eAED:0.08 QI:171	thioredoxin H-type	FIAPVLAELAKK	1xGG [K]	0.000436105	8.32812e-05	12	1413.85	1.92245e+07	7.28815e+06	2.638	0.0373367		Not Found	Not Found	Not Found	Not Found	Not Found	Not Found	High	High	High	Not Found	Not Found	Not Found	Not Found	Not Found	Not Found	High	High	High
maker-Fvb2-1-augustus-gene-256.63-mRNA-1 protein AED:0.15 eAED:0.15 QI:214	sugar transporter ERD6-like 6	GFDTDISIEVNEIKR	1xGG [K14]	0.000106962	8.32812e-05	8	1849.93	2.15675e+06	1.68781e+06	1.571	0.740356		Not Found	Peak Found	Peak Found	High	Peak Found	Peak Found	Peak Found	High	High	High	Peak Found	Peak Found	Peak Found	Peak Found	High	Peak Found	Not Found	Not Found
maker-Fvb2-1-augustus-gene-256.63-mRNA-1 protein AED:0.15 eAED:0.15 QI:214	sugar transporter ERD6-like 6	KPFLHTGSWYR	1xGG [K1]	0.000202278	8.32812e-05	7	1505.76	2.37318e+06	331455	1.778	0.645001		Peak Found	Peak Found	Peak Found	Peak Found	Peak Found	Not Found	High	High	High	Peak Found	Peak Found	Peak Found	Not Found	Peak Found	High	High	High	Peak Found
maker-Fvb2-1-augustus-gene-41.25-mRNA-1 protein AED:0.17 eAED:0.17 QI:134	polyol transporter 5-like	RVDPNNNDTGNGGQVQLGTKGQE	1xGG [K20]	0.000160035	8.32812e-05	11	2512.18	741351	774675	0.957	1		High	Not Found	High	High	Not Found	High	Not Found	Not Found	Not Found	High	High	High	High	High	High	Not Found	Not Found	Not Found
maker-Fvb2-1-augustus-gene-41.25-mRNA-1 protein AED:0.17 eAED:0.17 QI:134	polyol transporter 5-like	AEENAVSGQPTQKAIADFDPAPKPK	1xGG [K13]	4.85489e-06	8.32812e-05	10	2723.36					No Quan Values	Not Found	High	High	Not Found	Not Found	High	High	Not Found	Not Found	Not Found	High	High	High	Not Found	Not Found	High	High	Not Found
maker-Fvb2-1-augustus-gene-41.25-mRNA-1 protein AED:0.17 eAED:0.17 QI:134	polyol transporter 5-like	EAAGIPEHCNDDIVQVAKR	1xCarbamidomethyl [C9]; 1xGG [K18]	5.44765e-05	8.32812e-05	14	2236.08	1.01881e+06	648048	1.694	0.77494		High	High	High	Peak Found	High	High	High	High	High	High	High	Peak Found	High	High	High	Not Found	Not Found	Not Found
maker-Fvb2-1-augustus-gene-41.25-mRNA-1 protein AED:0.17 eAED:0.17 QI:134	polyol transporter 5-like	TSDSLEESKLR	1xGG [K9]	0.005164	0.00049899	4	1378.68	1.10488e+06	552207	0.157	0.0229368		Not Found	Not Found	Not Found	High	Not Found	High	Not Found	Not Found	Not Found	Not Found	Peak Found	Not Found	Peak Found	High	High	Not Found	Not Found	Not Found
maker-Fvb2-1-augustus-gene-46.22-mRNA-1 protein AED:0.18 eAED:0.18 QI:0; maker-Fvb2-3-augustus-gene-169.38-mRNA-1 protein AED:0.11 eAED:0.11 QI:54; augustus_masked-Fvb2-2-processed-gene-244.3-mRNA-1 protein AED:0.09 eAED:0.09 QI:91	glycine-rich RNA-binding, abscisic acid-inducible prot	GFGFVTFSNEKAMR	1xOxidation [M13]; 1xGG [K11]	0.000368432	8.32812e-05	15	1720.81	1.19828e+07	5.94253e+06	1.098	0.987731		High	High	High	High	High	High	Peak Found	Peak Found	Not Found	High	High	High	Peak Found	Peak Found	Peak Found	Peak Found	Peak Found	Peak Found
maker-Fvb2-1-augustus-gene-46.22-mRNA-1 protein AED:0.18 eAED:0.18 QI:0; maker-Fvb2-3-augustus-gene-169.38-mRNA-1 protein AED:0.11 eAED:0.11 QI:54; augustus_masked-Fvb2-2-processed-gene-244.3-mRNA-1 protein AED:0.09 eAED:0.09 QI:91	glycine-rich RNA-binding, abscisic acid-inducible prot	GFGFVTFSNEKAMR	1xGG [K11]	4.07423e-05	8.32812e-05	37	1704.82	2.12249e+07	1.30725e+07	1.025	1		Peak Found	High	High	High	High	High	High	High	High	High	High	High	High	High	High	High	High	High
maker-Fvb2-1-augustus-gene-62.22-mRNA-1 protein AED:0.06 eAED:0.06 QI:197	dynamin-related protein 3A	AVESALQQVKSSR	1xGG [K10]	0.000155599	8.32812e-05	39	1516.81	9.0873e+06	5.70706e+06	1.566	0.551096		High	High	High	High	High	High	High	High	High	High	High	High	High	High	High	High	High	High
maker-Fvb2-1-augustus-gene-98.25-mRNA-1 protein AED:0.34 eAED:0.34 QI:0	probable serine/threonine-protein kinase At4g35230	TATNNFSSDYIVSESGEKAPNVVYK	1xGG [K18]	1.18256e-05	8.32812e-05	1	2834.35					No Quan Values	Not Found	Not Found	Not Found	Not Found	Not Found	Not Found	High	Not Found	Not Found	Not Found	Not Found	Not Found	Not Found	Not Found	Not Found	Not Found	Not Found	Not Found
maker-Fvb2-1-snap-gene-12.42-mRNA-1 protein AED:0.05 eAED:0.03 QI:0; maker-Fvb5-1-augustus-gene-255.31-mRNA-1 protein AED:0.02 eAED:0.02 QI:115; maker-Fvb3-3-augustus-gene-291.48-mRNA-1 protein AED:0.09 eAED:0.09 QI:203; maker-Fvb6-4-snap-gene-340.49-mRNA-1 protein AED:0.08 eAED:0.02 QI:0	tubulin alpha chain	CGINYQPPTVVPGGDLAKVQR	1xCarbamidomethyl [C1]; 1xGG [K18]	1.86658e-06	8.32812e-05	18	2383.22	9.51776e+06	7.19059e+06	1.399	0.770394		High	High	High	High	High	High	High	High	High	High	Peak Found	High	High	High	High	High	Peak Found	Peak Found
maker-Fvb2-1-snap-gene-12.42-mRNA-1 protein AED:0.05 eAED:0.03 QI:0; maker-Fvb5-1-augustus-gene-255.31-mRNA-1 protein AED:0.02 eAED:0.02 QI:115; maker-Fvb3-3-augustus-gene-291.48-mRNA-1 protein AED:0.09 eAED:0.09 QI:203; maker-Fvb6-4-snap-gene-340.49-mRNA-1 protein AED:0.08 eAED:0.02 QI:0	tubulin alpha chain	DVNAAVATIKTK	1xGG [K]	0.0117392	0.0010748	11	1344.75	2.55945e+06	1.79161e+06	1.729	0.617751		High	Peak Found	High	Peak Found	High	High	Peak Found	High	High	High	High	High	Peak Found	Peak Found	High	Peak Found	Peak Found	Peak Found
maker-Fvb2-1-snap-gene-12.42-mRNA-1 protein AED:0.05 eAED:0.03 QI:0; maker-Fvb5-1-augustus-gene-255.31-mRNA-1 protein AED:0.02 eAED:0.02 QI:115; maker-Fvb3-3-augustus-gene-291.48-mRNA-1 protein AED:0.09 eAED:0.09 QI:203; maker-Fvb6-4-snap-gene-340.49-mRNA-1 protein AED:0.08 eAED:0.02 QI:0	tubulin alpha chain	LSVDYGKK	1xGG [K]	0.035269	0.00258368	33	1023.55	9.38384e+06	1.02829e+07	1.126	0.929467		Not Found	Peak Found	Peak Found	High	High	High	Peak Found	High	High	High	High	High	High	High	High	High	High	High
maker-Fvb2-1-snap-gene-130.31-mRNA-1 protein AED:0.13 eAED:0.13 QI:225	tetraspanin-18-like	TWEPLLNQHLSQASGSTKVDGR	1xGG [K18]	3.66507e-06	8.32812e-05	12	2538.27	3033493	2.34693e+06	1.451	0.665845		High	High	High	High	High	Peak Found	High	High	High	Peak Found	High	High	Peak Found	High	Peak Found	Not Found	High	Not Found
maker-Fvb2-1-snap-gene-130.31-mRNA-1 protein AED:0.13 eAED:0.13 QI:225; maker-Fvb2-2-snap-gene-79.77-mRNA-1 protein AED:0.32 eAED:0.32 QI:180	tetraspanin-18-like	GMISTHKADYDVEDEYDAR	1xGG [K7]	1.41303e-05	8.32812e-05	8	2329	1.41745e+06	412171	3.439	0.199751		Not Found	Not Found	Not Found	Not Found	Not Found	Not Found	High	High	High	Not Found	Not Found	Not Found	Not Found	Not Found	Not Found	High	High	High
maker-Fvb2-1-snap-gene-136.55-mRNA-1 protein AED:0.10 eAED:0.10 QI:280	tetratricopeptide repeat protein 7A	VAAVTNKSHTNILEAESSLR	1xGG [K7]	0.0133726	0.00115365	1	2254.18					No Quan Values	Not Found	High	Not Found	Not Found	Not Found	Not Found	Not Found	Not Found	Not Found	Not Found	Not Found	Not Found	Not Found	Not Found	Not Found	Not Found	Not Found	Not Found
maker-Fvb2-1-snap-gene-145.37-mRNA-1 protein AED:0.49 eAED:0.42 QI:0	uncharacterized protein LOC105350704	LLKNTSFEK	1xGG [K9]	0.0564927	0.00405792	1	1193.65	497930	873796	0.078	0.000263948		Not Found	Not Found	Peak Found	Not Found	Not Found	Not Found	Not Found	Not Found	Not Found	High	Peak Found	Peak Found	Peak Found	Peak Found	Peak Found	Not Found	Not Found	Not Found
maker-Fvb2-1-snap-gene-165.67-mRNA-1 protein AED:0.13 eAED:0.13 QI:146	uncharacterized protein Os08g0359500 isoform X3	VFLTVLLPDAKDAK	1xGG [K]	0.0010618	0.000202034	3	1643.94	3.27336e+06	1.33434e+06	1.894	0.449156		Not Found	Not Found	Not Found	Not Found	Not Found	Not Found	High	High	Peak Found	Not Found	Not Found	Not Found	Not Found	Not Found	Not Found	Peak Found	Peak Found	High
maker-Fvb2-1-snap-gene-176.44-mRNA-1 protein AED:0.37 eAED:0.37 QI:0	small glutamine-rich tetratricopeptide repeat-containi	NKGQENVTCHGQGSLAAPSASAVQDAAGANVSKASK	1xCarbamidomethyl [C9]; 1xGG [K]	7.82971e-06	8.32812e-05	6	3624.74					No Quan Values	Not Found	Not Found	High	High	Not Found	High	Not Found	Not Found	Not Found	High	Not Found	Not Found	Not Found	Not Found	Not Found	Not Found	Not Found	Not Found
maker-Fvb2-1-snap-gene-176.44-mRNA-1 protein AED:0.37 eAED:0.37 QI:0	small glutamine-rich tetratricopeptide repeat-containi	GQENVTCHGQGSLAAPSASAVQDAAGANVSKASK	1xCarbamidomethyl [C7]; 1xGG [K]	0.00265791	0.000365268	4	3382.6					No Quan Values	Not Found	Not Found	Not Found	High	Not Found	Not Found	Not Found	Not Found	Not Found	High	Not Found	Not Found	High	Not Found	High	Not Found	Not Found	Not Found
maker-Fvb2-1-snap-gene-176.44-mRNA-1 protein AED:0.37 eAED:0.37 QI:0	small glutamine-rich tetratricopeptide repeat-containi	ASKSLGLDLTGK	1xGG [K3]	0.00424337	0.00040153	6	1303.72	1.25996e+06	739816	1.829	0.65416		Peak Found	Peak Found	Peak Found	Peak Found	Peak Found	Peak Found	High	High	High	Peak Found	Peak Found	High	Peak Found	Peak Found	Peak Found	Peak Found	High	High
maker-Fvb2-1-snap-gene-176.44-mRNA-1 protein AED:0.37 eAED:0.37 QI:0; maker-Fvb2-3-augustus-gene-19.36-mRNA-1 protein AED:0.28 eAED:0.28 QI:169	small glutamine-rich tetratricopeptide repeat-containi	HNELGESKDALFGR	1xGG [K8]	0.000332355	8.32812e-05	9	1686.82	705225	1.08024e+06	1.016	1		Peak Found	Peak Found	Not Found	Not Found	High	High	High	High	High	High	High	High	Peak Found	Peak Found	High	Not Found	Peak Found	Peak Found
maker-Fvb2-1-snap-gene-176.44-mRNA-1 protein AED:0.37 eAED:0.37 QI:0; maker-Fvb2-3-augustus-gene-19.36-mRNA-1 protein AED:0.28 eAED:0.28 QI:169	small glutamine-rich tetratricopeptide repeat-containi	FFSALEKAR	1xGG [K7]	0.0871325	0.00696423	2	1182.63	1.41269e+06	485653	19.223	0.000151459		Peak Found	Peak Found	Peak Found	Not Found	Not Found	Not Found	High	High	Peak Found	Not Found	Not Found	Not Found	Not Found	Not Found	Not Found	Peak Found	Not Found	Peak Found
maker-Fvb2-1-snap-gene-177.54-mRNA-1 protein AED:0.07 eAED:0.07 QI:117; maker-Fvb2-4-snap-gene-197.57-mRNA-1 protein AED:0.12 eAED:0.12 QI:105; maker-Fvb2-3-augustus-gene-20.56-mRNA-1 protein AED:0.09 eAED:0.09 QI:123; maker-Fvb2-2-augustus-gene-37.47-mRNA-1 protein AED:0.07 eAED:0.07 QI:116	protein disulfide-isomerase	SGKNVLLEFYAPWCGHCK	2xCarbamidomethyl [C14; C17]; 1xGG [K3]	0.00887588	0.000808482	11	2280.07	3.39164e+06	4.82495e+06	1.132	0.957814		High	Peak Found	Peak Found	High	Not Found	High	Not Found	Peak Found	High	High	Not Found	Not Found	High	High	High	Not Found	Not Found	Peak Found
maker-Fvb2-1-snap-gene-193.41-mRNA-1 protein AED:0.12 eAED:0.12 QI:185	DEAD-box ATP-dependent RNA helicase 56 isoform X2	EDVYDEELVDYEEDDEKAPDSAAKVNGESAK	1xGG [K24]	1.28662e-05	8.32812e-05	4	3573.55	691914		100	4.55081e-17		Not Found	Not Found	Not Found	Not Found	Not Found	Not Found	High	High	High	Not Found	Not Found	Not Found	Not Found	Not Found	Not Found	Not Found	Not Found	Not Found
maker-Fvb2-1-snap-gene-193.41-mRNA-1 protein AED:0.12 eAED:0.12 QI:185	DEAD-box ATP-dependent RNA helicase 56 isoform X2	EDVYDEELVDYEEDDEKAPDSAAK	1xGG [K17]	2.05563e-05	8.32812e-05	8	2888.21	2.68787e+06	939721	2.741	0.242841		Not Found	Not Found	Not Found	Not Found	Not Found	Not Found	High	High	High	Not Found	Not Found	Not Found	Not Found	Not Found	Not Found	High	High	High
maker-Fvb2-1-snap-gene-195.43-mRNA-1 protein AED:0.20 eAED:0.20 QI:43	acyl-protein thioesterase 2-like isoform X1	HAASLPILLCHGTGDDVVAHKHGEK	1xCarbamidomethyl [C10]; 1xGG [K]	8.18264e-07	8.32812e-05	18	2776.39	2.62709e+06	1.73888e+06	1.598	0.695456		Peak Found	High	Peak Found	High	High	High	High	Peak Found	Peak Found	High	Peak Found	High	High	High	Peak Found	Peak Found	Not Found	High
maker-Fvb2-1-snap-gene-220.58-mRNA-1 protein AED:0.17 eAED:0.17 QI:228	uncharacterized protein LOC101292282 isoform X1	IMDGESKVCPICR	2xCarbamidomethyl [C9; C12]; 1xGG [K7]	0.000115288	8.32812e-05	4	1678.77	922246	516316	15.197	9.02624e-05		Peak Found	Peak Found	Not Found	Not Found	Not Found	Not Found	High	High	High	Not Found	Not Found	Not Found	Not Found	Not Found	Not Found	Not Found	Peak Found	Peak Found
maker-Fvb2-1-snap-gene-230.79-mRNA-1 protein AED:0.08 eAED:0.08 QI:0	oleosin 16 kDa-like	YASDHLAAKR	1xGG [K9]	0.00506835	0.00049899	6	1245.63	236388	367021	1.185	0.999448		Not Found	Peak Found	Not Found	Peak Found	Peak Found	Peak Found	High	High	Peak Found	Peak Found	Peak Found	Peak Found	Peak Found	Peak Found	Peak Found	High	High	High
maker-Fvb2-1-snap-gene-236.58-mRNA-1 protein AED:0.12 eAED:0.12 QI:270	uncharacterized protein LOC101315016	SKSAALWENAHQR	1xGG [K2]	0.000149875	8.32812e-05	18	1611.8	1.39411e+06	2.06782e+06	1.028	1		Peak Found	Not Found	Not Found	High	High	High	High	High	High	High	High	High	High	High	High	High	High	High
maker-Fvb2-1-snap-gene-236.58-mRNA-1 protein AED:0.12 eAED:0.12 QI:270	uncharacterized protein LOC101315016	TVSKNLGCR	1xCarbamidomethyl [C8]; 1xGG [K4]	0.0489188	0.0033057	1	1148.58					No Quan Values	Not Found	Not Found	Not Found	Not Found	Not Found	Not Found	High	Not Found	Not Found	Not Found	Not Found	Not Found	Not Found	Not Found	Not Found	Not Found	Not Found	Not Found
maker-Fvb2-1-snap-gene-238.52-mRNA-1 protein AED:0.04 eAED:0.04 QI:140	serine/arginine-rich splicing factor RSZ22-like isofor	GREELPYANGNGLKDR	1xGG [K14]	0.000283422	8.32812e-05	22	1902.94	4.33445e+06	3.33103e+06	1.515	0.668573		High	High	High	High	High	High	High	High	High	High	High	High	High	High	Not Found	High	High	High
maker-Fvb2-1-snap-gene-238.52-mRNA-1 protein AED:0.04 eAED:0.04 QI:140	serine/arginine-rich splicing factor RSZ22-like isofor	SGGSDLKCYECGEPGHFAR	2xCarbamidomethyl [C8; C11]; 1xGG [K7]	1.46295e-06	8.32812e-05	40	2240.94	6.49051e+06	5.32548e+06	1.587	0.465251		High	High	High	High	High	High	High	High	High	High	High	High	High	High	High	High	High	High
maker-Fvb2-1-snap-gene-238.52-mRNA-1 protein AED:0.04 eAED:0.04 QI:140	serine/arginine-rich splicing factor RSZ22-like isofor	EELPYANGNGLKDR	1xGG [K12]	0.00013647	8.32812e-05	7	1689.82	872175	1.23308e+06	1.716	0.633103		High	Not Found	Not Found	High	High	High	Peak Found	Peak Found	Peak Found	Peak Found	High	High	Peak Found	Peak Found	High	Not Found	Peak Found	Peak Found
maker-Fvb2-1-snap-gene-238.52-mRNA-1 protein AED:0.04 eAED:0.04 QI:140	serine/arginine-rich splicing factor RSZ22-like isofor	ELDGKNGWR	1xGG [K5]	0.0293612	0.00213083	4	1188.58	1.15274e+06	816966	1.343	0.929467		Not Found	Not Found	Not Found	Peak Found	High	Peak Found	Not Found	High	Peak Found	Peak Found	High	High	Peak Found	Peak Found	Peak Found	Peak Found	Peak Found	Peak Found
maker-Fvb2-1-snap-gene-245.62-mRNA-1 protein AED:0.18 eAED:0.18 QI:316; maker-Fvb2-3-augustus-gene-43.69-mRNA-1 protein AED:0.17 eAED:0.16 QI:288	large proline-rich protein BAG6	NMLVSLFKEQIANQTGVPVGQQR	1xGG [K8]	0.000102066	8.32812e-05	5	2671.4					No Quan Values	Not Found	Not Found	Not Found	Not Found	Not Found	Not Found	High	High	Not Found	Not Found	Not Found	Not Found	Not Found	Not Found	Not Found	High	High	Not Found
maker-Fvb2-1-snap-gene-245.62-mRNA-1 protein AED:0.18 eAED:0.18 QI:316; maker-Fvb2-3-augustus-gene-43.69-mRNA-1 protein AED:0.17 eAED:0.16 QI:288	large proline-rich protein BAG6	GKVLKDDHPLSEYHLENGHTLHLVVR	1xGG [K]	2.36187e-09	8.32812e-05	61	3120.63	3.28622e+07	5.99346e+06	3.771	0.00034866		High	High	High	High	High	High	High	High	High	High	High	High	High	High	High	High	Peak Found	Peak Found
maker-Fvb2-1-snap-gene-245.62-mRNA-1 protein AED:0.18 eAED:0.18 QI:316; maker-Fvb2-3-augustus-gene-43.69-mRNA-1 protein AED:0.17 eAED:0.16 QI:288	large proline-rich protein BAG6	STSESEVQKASGSVPPLKDDSK	1xGG [K9]	0.00013647	8.32812e-05	6	2390.17	828166	1.20225e+06	1.285	0.934942		High	Peak Found	Peak Found	High	High	Peak Found	Peak Found	Not Found	Not Found	High	High	High	Peak Found	Not Found	Peak Found	Not Found	Not Found	Not Found
maker-Fvb2-1-snap-gene-245.62-mRNA-1 protein AED:0.18 eAED:0.18 QI:316; maker-Fvb2-3-augustus-gene-43.69-mRNA-1 protein AED:0.17 eAED:0.16 QI:288	large proline-rich protein BAG6	DSLSSGQMPCQDDKGNTSQTAAK	1xCarbamidomethyl [C10]; 1xGG [K14]	0.000127805	8.32812e-05	1	2540.1					No Quan Values	Not Found	Not Found	Not Found	Not Found	Not Found	Not Found	Not Found	Not Found	Not Found	Not Found	Not Found	High	Not Found	Not Found	Not Found	Not Found	Not Found	Not Found
maker-Fvb2-1-snap-gene-245.62-mRNA-1 protein AED:0.18 eAED:0.18 QI:316; maker-Fvb2-3-augustus-gene-43.69-mRNA-1 protein AED:0.17 eAED:0.16 QI:288	large proline-rich protein BAG6	ASGSVPPLKDDSKFQAR	1xGG [K13]	0.00118809	0.000202034	28	1916.98	3.77665e+06	2.71805e+06	1.539	0.538404		High	High	High	High	High	High	High	Peak Found	High	High	High	High	High	High	High	High	Peak Found	High
maker-Fvb2-1-snap-gene-245.62-mRNA-1 protein AED:0.18 eAED:0.18 QI:316; maker-Fvb2-3-augustus-gene-43.69-mRNA-1 protein AED:0.17 eAED:0.16 QI:288	large proline-rich protein BAG6	ASGSVPPLKDDSK	1xGG [K9]	0.005164	0.00049899	8	1414.72	779865	749484	0.092	0.00195703		Not Found	Not Found	Not Found	High	High	Peak Found	Not Found	Not Found	Not Found	Peak Found	High	Peak Found	High	Peak Found	High	Not Found	Not Found	Not Found
maker-Fvb2-1-snap-gene-247.86-mRNA-1 protein AED:0.32 eAED:0.32 QI:175; maker-Fvb1-2-snap-gene-75.76-mRNA-1 protein AED:0.26 eAED:0.25 QI:0	uncharacterized protein LOC101300500	HMIEDDCADNGIPLPNVTSKILAK	1xCarbamidomethyl [C7]; 1xOxidation [M2]; 1xGG [K20]	5.55071e-05	8.32812e-05	2	2781.35	3.66884e+06	3.37934e+06	1	1		High	Peak Found	High	Not Found	Not Found	Not Found	Not Found	Not Found	Not Found	Not Found	Not Found	Peak Found	Not Found	Not Found	Not Found	Not Found	Not Found	Not Found
maker-Fvb2-1-snap-gene-247.86-mRNA-1 protein AED:0.32 eAED:0.32 QI:175; maker-Fvb1-2-snap-gene-75.76-mRNA-1 protein AED:0.26 eAED:0.25 QI:0	uncharacterized protein LOC101300500	HMIEDDCADNGIPLPNVTSKILAK	1xCarbamidomethyl [C7]; 1xGG [K]	1.08391e-06	8.32812e-05	31	2765.36	7.69524e+06	5.7706e+06	0.838	0.962855		Peak Found	High	Peak Found	High	High	High	High	High	High	High	High	High	High	High	High	High	High	High
maker-Fvb2-1-snap-gene-247.86-mRNA-1 protein AED:0.32 eAED:0.32 QI:175; maker-Fvb1-2-snap-gene-75.76-mRNA-1 protein AED:0.26 eAED:0.25 QI:0	uncharacterized protein LOC101300500	ILAKVIEYCK	1xCarbamidomethyl [C9]; 1xGG [K4]	0.0564927	0.00405792	1	1350.74					No Quan Values	Not Found	Not Found	Not Found	Not Found	Not Found	Not Found	Not Found	High	Not Found	Not Found	Not Found	Not Found	Not Found	Not Found	Not Found	Not Found	Not Found	Not Found
maker-Fvb2-1-snap-gene-247.86-mRNA-1 protein AED:0.32 eAED:0.32 QI:175; maker-Fvb1-2-snap-gene-75.76-mRNA-1 protein AED:0.26 eAED:0.25 QI:0; maker-Fvb5-1-augustus-gene-228.37-mRNA-1 protein AED:0.05 eAED:0.05 QI:129	uncharacterized protein LOC101300500	TFNIKNDFTPEEEEEVR	1xGG [K5]	2.64019e-06	8.32812e-05	35	2211.02	7.12142e+06	5.09757e+06	1.397	0.669986		High	High	High	High	High	High	High	High	High	High	High	High	High	High	High	High	High	Peak Found
maker-Fvb2-1-snap-gene-247.86-mRNA-1 protein AED:0.32 eAED:0.32 QI:175; maker-Fvb1-2-snap-gene-75.76-mRNA-1 protein AED:0.26 eAED:0.25 QI:0; maker-Fvb5-1-augustus-gene-228.37-mRNA-1 protein AED:0.05 eAED:0.05 QI:129	uncharacterized protein LOC101300500	TFNIKNDFTPEEEEEVRR	1xGG [K5]	3.63088e-06	8.32812e-05	76	2367.12	4.1496e+07	3.76245e+07	1.368	0.830724		High	High	High	High	High	High	High	High	High	High	High	High	High	High	High	High	High	High
maker-Fvb2-1-snap-gene-247.86-mRNA-1 protein AED:0.32 eAED:0.32 QI:175; maker-Fvb1-2-snap-gene-75.76-mRNA-1 protein AED:0.26 eAED:0.25 QI:0; maker-Fvb5-1-augustus-gene-228.37-mRNA-1 protein AED:0.05 eAED:0.05 QI:129	uncharacterized protein LOC101300500	GKTPEEIR	1xGG [K2]	0.0848851	0.00662336	5	1043.55	886887	884356	3.221	0.183254		Peak Found	Peak Found	Peak Found	Not Found	Not Found	Not Found	High	High	High	Peak Found	Peak Found	Peak Found	Not Found	Not Found	Not Found	High	Peak Found	High
maker-Fvb2-1-snap-gene-34.34-mRNA-1 protein AED:0.09 eAED:0.09 QI:0	uncharacterized protein LOC101303079	FVNALQQLGGSQVATPKQIR	1xGG [K17]	0.00108187	0.000202034	3	2269.24					No Quan Values	Not Found	Not Found	Not Found	Not Found	Not Found	Not Found	High	High	Not Found	Not Found	Not Found	Not Found	Not Found	Not Found	Not Found	High	Not Found	Not Found
maker-Fvb2-1-snap-gene-43.26-mRNA-1 protein AED:0.09 eAED:0.09 QI:232	phosphatidylinositol 4-kinase alpha 1	LSCLGSADNKTVPQEATTER	1xCarbamidomethyl [C3]; 1xGG [K10]	0.025575	0.00199926	2	2291.09	478131	363860	0.939	1		Not Found	Peak Found	High	Not Found	Not Found	Not Found	Peak Found	Peak Found	Not Found	Peak Found	Not Found	Not Found	Peak Found	High	Peak Found	Not Found	Peak Found	Peak Found
maker-Fvb2-1-snap-gene-43.26-mRNA-1 protein AED:0.09 eAED:0.09 QI:232; maker-Fvb2-2-augustus-gene-168.16-mRNA-1 protein AED:0.08 eAED:0.08 QI:221	phosphatidylinositol 4-kinase alpha 1	ADAAVQSDLKGSR	1xGG [K10]	0.000470043	8.32812e-05	9	1431.72	709088	1.45162e+06	1.204	0.971157		Not Found	Not Found	Peak Found	Peak Found	High	High	High	Peak Found	Peak Found	High	Peak Found	High	High	High	High	Not Found	High	Peak Found
maker-Fvb2-1-snap-gene-97.47-mRNA-1 protein AED:0.17 eAED:0.17 QI:78	lysine histidine transporter-like 8	GHNLILEIQATMPSSEKHPSR	1xGG [K17]	8.31438e-08	8.32812e-05	12	2459.25	2.29859e+06	4.16295e+06	12.92	7.70014e-08		Not Found	Not Found	Not Found	Peak Found	Not Found	Not Found	High	High	High	Not Found	Not Found	Not Found	Not Found	Not Found	Not Found	High	High	High
maker-Fvb2-2-augustus-gene-1.50-mRNA-1 protein AED:0.07 eAED:0.07 QI:439	uncharacterized protein LOC101300780	FSGSIKPGSK	1xGG [K6]	0.000772227	0.000202034	4	1121.59	1.10649e+06	991345	1.432	0.830646		Not Found	Not Found	Not Found	Peak Found	Peak Found	Peak Found	High	High	High	Peak Found	Peak Found	Peak Found	Not Found	Not Found	Peak Found	Peak Found	High	Peak Found
maker-Fvb2-2-augustus-gene-10.60-mRNA-1 protein AED:0.32 eAED:0.32 QI:85	uncharacterized protein LOC101300876	VFIIGPVKQVR	1xGG [K8]	0.0310243	0.0022083	2	1369.83	596416	328171	1.71	0.788546		Not Found	Not Found	Not Found	Not Found	Not Found	Not Found	High	Peak Found	High	Not Found	Not Found	Not Found	Not Found	Not Found	Not Found	Peak Found	Peak Found	Peak Found
maker-Fvb2-2-augustus-gene-108.51-mRNA-1 protein AED:0.14 eAED:0.14 QI:175; augustus_masked-Fvb2-1-processed-gene-93.5-mRNA-1 protein AED:0.12 eAED:0.12 QI:89	V-type proton ATPase subunit B2	GQKIPLFSAAGLPHNEIAAQICR	1xCarbamidomethyl [C22]; 1xGG [K3]	8.8682e-05	8.32812e-05	5	2605.37	1.5888e+06	737654	2.154	0.513337		Not Found	Not Found	Not Found	Not Found	Not Found	Peak Found	High	High	High	Peak Found	High	Peak Found	Not Found	Not Found	Not Found	Peak Found	Not Found	Not Found
maker-Fvb2-2-augustus-gene-108.51-mRNA-1 protein AED:0.14 eAED:0.14 QI:175; augustus_masked-Fvb2-1-processed-gene-93.5-mRNA-1 protein AED:0.12 eAED:0.12 QI:89	V-type proton ATPase subunit B2	IPIKTLDLFYSR	1xGG [K4]	0.000258074	8.32812e-05	6	1579.88	1.64615e+07	1.52594e+07	1.128	0.982871		Not Found	Not Found	Not Found	Not Found	Not Found	Not Found	High	High	High	Not Found	Not Found	Not Found	Not Found	Not Found	Not Found	High	High	Peak Found
maker-Fvb2-2-augustus-gene-108.51-mRNA-1 protein AED:0.14 eAED:0.14 QI:175; augustus_masked-Fvb2-1-processed-gene-93.5-mRNA-1 protein AED:0.12 eAED:0.12 QI:89	V-type proton ATPase subunit B2	GPKFQEIVNIR	1xGG [K3]	0.00326552	0.00040153	4	1414.78	496074	362142	12.453	0.00136403		Not Found	Not Found	Not Found	Not Found	Not Found	Peak Found	High	Peak Found	High	Not Found	Not Found	Not Found	Not Found	Not Found	Not Found	High	High	Peak Found
maker-Fvb2-2-augustus-gene-148.57-mRNA-1 protein AED:0.03 eAED:0.03 QI:104	costars family protein	LGKVQADGSYK	1xGG [K3]	0.0014599	0.000202034	9	1279.66	1.38328e+06	493596	2.221	0.553144		Peak Found	Not Found	Peak Found	Peak Found	High	Peak Found	Peak Found	High	High	High	Peak Found	High	High	High	Peak Found	Peak Found	High	High
maker-Fvb2-2-augustus-gene-15.54-mRNA-1 protein AED:0.10 eAED:0.10 QI:207	(S)-coclaurine N-methyltransferase	TDDAKAQHYEVPTSFFK	1xGG [K5]	1.61732e-07	8.32812e-05	25	2097.99	2.02029e+06	5.02288e+06	1.282	0.826812		Peak Found	Peak Found	Peak Found	High	High	High	High	High	High	High	High	High	High	High	High	High	High	High
maker-Fvb2-2-augustus-gene-168.16-mRNA-1 protein AED:0.08 eAED:0.08 QI:221	phosphatidylinositol 4-kinase alpha 1	IVDGFSPKALDVFQR	1xGG [K8]	0.00140623	0.000202034	1	1805.95	1.47958e+06		100	4.55081e-17		Not Found	Not Found	Not Found	Not Found	Not Found	Not Found	High	Not Found	Not Found	Not Found	Not Found	Not Found	Not Found	Not Found	Not Found	Not Found	Not Found	Not Found
maker-Fvb2-2-augustus-gene-2.49-mRNA-1 protein AED:0.07 eAED:0.07 QI:283; maker-Fvb2-4-augustus-gene-233.48-mRNA-1 protein AED:0.36 eAED:0.36 QI:287	polyadenylate-binding protein 2-like	KSGTGNIFIK	1xGG [K1]	0.0144051	0.00123296	2	1178.65	1.5438e+06	857512	15.55	1.4943e-05		Not Found	Not Found	Not Found	Peak Found	Peak Found	Peak Found	Peak Found	High	High	Not Found	Not Found	Not Found	Not Found	Not Found	Not Found	Peak Found	Peak Found	Peak Found
maker-Fvb2-2-augustus-gene-223.53-mRNA-1 protein AED:0.15 eAED:0.15 QI:123	protein NUCLEAR FUSION DEFECTIVE 4-like	EIAPSSSAAEDKQESR	1xGG [K12]	3.9876e-06	8.32812e-05	19	1818.85	712225	1.16638e+06	0.752	0.942966		Not Found	Peak Found	Peak Found	High	High	High	High	High	High	High	Peak Found	High	Peak Found	High	High	High	High	High
maker-Fvb2-2-augustus-gene-223.53-mRNA-1 protein AED:0.15 eAED:0.15 QI:123	protein NUCLEAR FUSION DEFECTIVE 4-like	RLYTKIQAGK	1xGG [K5]	0.00198845	0.000260902	3	1291.75	829269	450919	1.515	0.845739		Not Found	Not Found	Not Found	Peak Found	Peak Found	Not Found	High	Peak Found	High	Peak Found	Peak Found	Not Found	Peak Found	Not Found	Not Found	Not Found	High	Peak Found
maker-Fvb2-2-augustus-gene-223.53-mRNA-1 protein AED:0.15 eAED:0.15 QI:123	protein NUCLEAR FUSION DEFECTIVE 4-like	LYTKIQAGKK	1xGG [K4]	0.00778899	0.000772694	33	1263.74	7.63597e+06	7.65018e+06	1.481	0.563936		High	High	High	High	High	High	High	High	High	High	High	High	High	High	Peak Found	High	High	High
maker-Fvb2-2-augustus-gene-223.53-mRNA-1 protein AED:0.15 eAED:0.15 QI:123	protein NUCLEAR FUSION DEFECTIVE 4-like	LYTKIQAGK	1xGG [K4]	0.0101135	0.000850757	55	1135.65	9.39639e+07	6.88042e+07	1.173	0.976951		High	High	High	High	High	High	High	High	High	High	High	High	High	High	High	High	High	High
maker-Fvb2-2-augustus-gene-223.53-mRNA-1 protein AED:0.15 eAED:0.15 QI:123	protein NUCLEAR FUSION DEFECTIVE 4-like	LYTKIQAGKK	2xGG [K4; K9]	0.068128	0.00517667	2	1377.78	513293	306517	1	1		Not Found	Not Found	Not Found	Not Found	Not Found	Not Found	High	High	Peak Found	Not Found	Not Found	Not Found	Not Found	Not Found	Peak Found	Not Found	Not Found	Not Found
maker-Fvb2-2-augustus-gene-236.29-mRNA-1 protein AED:0.21 eAED:-0.16 QI:0	hypothetical protein RchiOBHm_Chr4g0423011	NKALDGDCGILTGCEPK	2xCarbamidomethyl [C8; C14]; 1xGG [K2]	0.0886608	0.00719508	1	1961.91					No Quan Values	Not Found	Not Found	Not Found	Not Found	Not Found	Not Found	High	Not Found	Not Found	Not Found	Not Found	Not Found	Not Found	Not Found	Not Found	Not Found	Not Found	Not Found
maker-Fvb2-2-augustus-gene-26.47-mRNA-1 protein AED:0.19 eAED:0.19 QI:130	cellulose synthase A catalytic subunit 1	YTEGKGDTEGTGSNGEELQMADDAR	1xGG [K5]	2.67241e-05	8.32812e-05	7	2745.15	663304		100	4.55081e-17		Not Found	Not Found	Not Found	Not Found	Not Found	Not Found	High	High	High	Not Found	Not Found	Not Found	Not Found	Not Found	Not Found	High	High	High
maker-Fvb2-2-augustus-gene-39.70-mRNA-1 protein AED:0.36 eAED:0.36 QI:154	small glutamine-rich tetratricopeptide repeat-containi	NKGQENVTCHGQGSVAVPSASAAQDATGANVSKASK	1xCarbamidomethyl [C9]; 1xGG [K]	0.000152711	8.32812e-05	3	3640.74	995708		100	4.55081e-17		Not Found	High	Not Found	Not Found	Not Found	High	Not Found	Not Found	Not Found	Not Found	High	Not Found	Not Found	Not Found	Not Found	Not Found	Not Found	Not Found
maker-Fvb2-2-augustus-gene-39.70-mRNA-1 protein AED:0.36 eAED:0.36 QI:154	small glutamine-rich tetratricopeptide repeat-containi	GQENVTCHGQGSVAVPSASAAQDATGANVSKASK	1xCarbamidomethyl [C7]; 1xGG [K31]	0.00855079	0.000772694	1	3398.6					No Quan Values	Not Found	Not Found	Not Found	Not Found	Not Found	Not Found	Not Found	High	Not Found	Not Found	Not Found	Not Found	Not Found	Not Found	Not Found	Not Found	Not Found	Not Found
maker-Fvb2-2-augustus-gene-39.70-mRNA-1 protein AED:0.36 eAED:0.36 QI:154; maker-Fvb2-1-snap-gene-176.44-mRNA-1 protein AED:0.37 eAED:0.37 QI:0	small glutamine-rich tetratricopeptide repeat-containi	FLAETLKSQGNK	1xGG [K7]	0.000530916	0.000159793	7	1449.77	1.42767e+06	1.07125e+06	1.815	0.58461		High	High	Peak Found	High	High	High	Peak Found	Peak Found	Peak Found	Peak Found	Peak Found	High	Peak Found	High	Peak Found	Peak Found	Peak Found	Peak Found
maker-Fvb2-2-augustus-gene-39.70-mRNA-1 protein AED:0.36 eAED:0.36 QI:154; maker-Fvb2-1-snap-gene-176.44-mRNA-1 protein AED:0.37 eAED:0.37 QI:0; maker-Fvb2-3-augustus-gene-19.36-mRNA-1 protein AED:0.28 eAED:0.28 QI:169	small glutamine-rich tetratricopeptide repeat-containi	YAEAIRDCLVSIEIDPNYSKAYSR	1xCarbamidomethyl [C8]; 1xGG [K20]	5.98283e-05	8.32812e-05	4	2947.43	1.98223e+06	1.93134e+06	0.01	4.55081e-17		Not Found	Not Found	High	High	High	Not Found	Peak Found	Peak Found	Not Found	Peak Found	Peak Found	Peak Found	High	Not Found	Peak Found	Not Found	Not Found	Peak Found
maker-Fvb2-2-augustus-gene-39.70-mRNA-1 protein AED:0.36 eAED:0.36 QI:154; maker-Fvb2-1-snap-gene-176.44-mRNA-1 protein AED:0.37 eAED:0.37 QI:0; maker-Fvb2-3-augustus-gene-19.36-mRNA-1 protein AED:0.28 eAED:0.28 QI:169	small glutamine-rich tetratricopeptide repeat-containi	DCLVSIEIDPNYSKAYSR	1xCarbamidomethyl [C2]; 1xGG [K14]	1.53737e-05	8.32812e-05	6	2244.06	1.74105e+06	2.36024e+06	8.876	0.000534788		Not Found	Not Found	Not Found	Peak Found	High	Peak Found	High	Peak Found	High	High	Not Found	Peak Found	Not Found	Not Found	Not Found	Not Found	Not Found	Not Found
maker-Fvb2-2-augustus-gene-45.58-mRNA-1 protein AED:0.08 eAED:0.08 QI:171	60S ribosomal protein L18-2	HFGPAPGVPHSHTKPYVR	1xGG [K14]	0.00164889	0.000202034	14	2098.07	2.624e+06	3.47369e+06	0.766	0.9521		Peak Found	High	Peak Found	High	High	High	High	High	Peak Found	Peak Found	High	Peak Found	High	High	High	High	Peak Found	High
maker-Fvb2-2-augustus-gene-46.63-mRNA-1 protein AED:0.17 eAED:0.17 QI:246; maker-Fvb2-1-augustus-gene-166.58-mRNA-1 protein AED:0.23 eAED:0.23 QI:277	universal stress protein A-like protein	HHASVLVVGSHGYGAIKR	1xGG [K17]	0.00397445	0.00040153	3	2002.07	507733	365538	100	4.55081e-17		Not Found	Peak Found	Not Found	Not Found	Peak Found	Not Found	High	High	Peak Found	Not Found	Not Found	Not Found	Not Found	Not Found	Not Found	Peak Found	Peak Found	Peak Found
maker-Fvb2-2-augustus-gene-47.62-mRNA-1 protein AED:0.07 eAED:0.07 QI:217	ABC transporter C family member 14	MSLIFESNWPKPEEKSEHPVR	1xGG [K15]	5.1498e-05	8.32812e-05	11	2654.3	6.55475e+06	725227	21.334	2.6597e-09		Peak Found	Peak Found	Peak Found	Not Found	Not Found	Not Found	High	High	High	Not Found	Not Found	Not Found	Not Found	Not Found	Not Found	High	High	High
maker-Fvb2-2-augustus-gene-47.62-mRNA-1 protein AED:0.07 eAED:0.07 QI:217	ABC transporter C family member 14	MSLIFESNWPKPEEKSEHPVR	1xOxidation [M1]; 1xGG [K15]	0.000432038	8.32812e-05	1	2670.3					No Quan Values	Not Found	Not Found	High	Not Found	Not Found	Not Found	Not Found	Not Found	Not Found	Not Found	Not Found	Not Found	Not Found	Not Found	Not Found	Not Found	Not Found	Not Found
maker-Fvb2-2-augustus-gene-5.54-mRNA-1 protein AED:0.06 eAED:0.06 QI:368	uncharacterized protein At2g23090-like	HPKSDVYACFPHLQK	1xCarbamidomethyl [C9]; 1xGG [K3]	0.000397106	8.32812e-05	9	1940.94	1.87459e+06	1.43732e+06	1.266	0.897737		High	High	Peak Found	High	High	High	Peak Found	Peak Found	Peak Found	Peak Found	High	Peak Found	High	High	High	Peak Found	Peak Found	Peak Found
maker-Fvb2-2-augustus-gene-56.42-mRNA-1 protein AED:0.31 eAED:0.29 QI:230	HUA2-like protein 3	YSPTTSPLSIEADIKK	1xGG [K]	5.92703e-05	8.32812e-05	27	1863.97	4.84973e+06	8.42942e+06	0.729	0.823065		High	High	High	High	High	High	High	High	High	High	High	High	High	High	High	High	High	High
maker-Fvb2-2-augustus-gene-6.54-mRNA-1 protein AED:0.05 eAED:0.05 QI:43	uncharacterized protein LOC101313273	LASAEVAAKAAEAAQR	1xGG [K9]	0.000116374	8.32812e-05	7	1670.88	922791	611315	2.176	0.550571		Peak Found	High	Not Found	High	Peak Found	Peak Found	High	High	High	Peak Found	Peak Found	High	Peak Found	Peak Found	Peak Found	Peak Found	Peak Found	Peak Found
maker-Fvb2-2-augustus-gene-6.54-mRNA-1 protein AED:0.05 eAED:0.05 QI:43; augustus_masked-Fvb2-1-processed-gene-217.5-mRNA-1 protein AED:0.00 eAED:0.00 QI:14	uncharacterized protein LOC101313273	AQQQAIAKQAANSNK	1xGG [K8]	0.00131701	0.000202034	4	1684.87	662240	589226	1.228	0.967585		Peak Found	Not Found	Not Found	Peak Found	Not Found	Peak Found	High	Peak Found	High	Peak Found	Peak Found	Peak Found	Not Found	Peak Found	Peak Found	Peak Found	High	Peak Found
maker-Fvb2-2-augustus-gene-6.54-mRNA-1 protein AED:0.05 eAED:0.05 QI:43; augustus_masked-Fvb2-1-processed-gene-217.5-mRNA-1 protein AED:0.00 eAED:0.00 QI:14	uncharacterized protein LOC101313273	RQEEFEKSAAGR	1xGG [K7]	0.03046	0.00213083	3	1521.74	561534	571174	0.874	0.990315		Not Found	Not Found	Not Found	Peak Found	High	High	Peak Found	Peak Found	Peak Found	Not Found	Peak Found	Peak Found	Peak Found	Not Found	High	Not Found	Not Found	Peak Found
maker-Fvb2-2-augustus-gene-7.55-mRNA-1 protein AED:0.15 eAED:0.15 QI:247	calcium-transporting ATPase 3, endoplasmic reticulum-t	VIVVTGDNKSTAESLCR	1xCarbamidomethyl [C16]; 1xGG [K9]	7.40161e-06	8.32812e-05	19	1962.99	1.37018e+06	726945	1.744	0.631718		High	High	High	High	High	High	High	High	High	High	High	High	High	High	High	High	Peak Found	High
maker-Fvb2-2-augustus-gene-7.55-mRNA-1 protein AED:0.15 eAED:0.15 QI:247	calcium-transporting ATPase 3, endoplasmic reticulum-t	FHSFAGKETLR	1xGG [K7]	0.00158827	0.000202034	1	1406.72	691493	790660	0.885	1		Not Found	Not Found	Not Found	Peak Found	Peak Found	Peak Found	Peak Found	Peak Found	Peak Found	Peak Found	High	Peak Found	Peak Found	Peak Found	Peak Found	Peak Found	Peak Found	Peak Found
maker-Fvb2-2-augustus-gene-70.28-mRNA-1 protein AED:0.30 eAED:0.30 QI:87; maker-Fvb2-1-augustus-gene-139.30-mRNA-1 protein AED:0.06 eAED:0.06 QI:39; maker-Fvb2-4-augustus-gene-161.34-mRNA-1 protein AED:0.08 eAED:0.08 QI:39; maker-Fvb2-3-augustus-gene-107.53-mRNA-1 protein AED:0.42 eAED:0.39 QI:0; snap_masked-Fvb2-3-processed-gene-107.43-mRNA-1 protein AED:0.06 eAED:0.06 QI:0	cruciferin PGCRURSE5-like	QNIGKPSMADVFSPQAGR	1xGG [K5]	0.000994421	0.000202034	7	2016.99	2.26908e+06	5.23743e+06	0.26	0.0244441		Peak Found	Peak Found	Peak Found	Peak Found	Peak Found	Peak Found	Peak Found	Peak Found	High	Peak Found	Peak Found	High	Peak Found	Peak Found	High	Peak Found	Peak Found	High
maker-Fvb2-2-augustus-gene-70.28-mRNA-1 protein AED:0.30 eAED:0.30 QI:87; maker-Fvb2-1-augustus-gene-139.30-mRNA-1 protein AED:0.06 eAED:0.06 QI:39; maker-Fvb2-4-augustus-gene-161.34-mRNA-1 protein AED:0.08 eAED:0.08 QI:39; maker-Fvb2-3-augustus-gene-107.53-mRNA-1 protein AED:0.42 eAED:0.39 QI:0; snap_masked-Fvb2-3-processed-gene-107.43-mRNA-1 protein AED:0.06 eAED:0.06 QI:0	cruciferin PGCRURSE5-like	QNIGKPSMADVFSPQAGR	1xOxidation [M8]; 1xGG [K5]	0.0183359	0.00159048	2	2032.99	453223	782389	100	4.55081e-17		Peak Found	Not Found	Peak Found	Not Found	Not Found	Peak Found	Peak Found	High	High	Not Found	Not Found	Not Found	Peak Found	Not Found	Not Found	Not Found	Not Found	Not Found
maker-Fvb2-2-augustus-gene-70.28-mRNA-1 protein AED:0.30 eAED:0.30 QI:87; maker-Fvb2-1-augustus-gene-139.30-mRNA-1 protein AED:0.06 eAED:0.06 QI:39; maker-Fvb2-4-augustus-gene-161.34-mRNA-1 protein AED:0.08 eAED:0.08 QI:39; snap_masked-Fvb2-3-processed-gene-107.43-mRNA-1 protein AED:0.06 eAED:0.06 QI:0	cruciferin PGCRURSE5-like	MKQNIGKPSMADVFSPQAGR	1xGG [K]	8.20532e-06	8.32812e-05	27	2276.13	8.04627e+06	4.21373e+06	2.198	0.139073		High	High	High	High	High	High	High	High	High	Peak Found	High	Peak Found	High	Peak Found	Peak Found	High	High	High
maker-Fvb2-2-augustus-gene-70.28-mRNA-1 protein AED:0.30 eAED:0.30 QI:87; maker-Fvb2-1-augustus-gene-139.30-mRNA-1 protein AED:0.06 eAED:0.06 QI:39; maker-Fvb2-4-augustus-gene-161.34-mRNA-1 protein AED:0.08 eAED:0.08 QI:39; snap_masked-Fvb2-3-processed-gene-107.43-mRNA-1 protein AED:0.06 eAED:0.06 QI:0	cruciferin PGCRURSE5-like	MKQNIGKPSMADVFSPQAGR	2xOxidation [M1; M10]; 1xGG [K7]	0.0340019	0.00251082	1	2308.12					No Quan Values	Not Found	Not Found	Not Found	Not Found	Not Found	Not Found	High	Not Found	Not Found	Not Found	Not Found	Not Found	Not Found	Not Found	Not Found	Not Found	Not Found	Not Found
maker-Fvb2-2-augustus-gene-82.32-mRNA-1 protein AED:0.05 eAED:0.05 QI:316	sterol 3-beta-glucosyltransferase UGT80A2 isoform X1	GDVQPFIAIGKR	1xGG [K11]	0.00256024	0.000365268	4	1414.78	2.08007e+06	553723	1.222	0.951541		Peak Found	High	Peak Found	Peak Found	Peak Found	High	High	High	Peak Found	Peak Found	Peak Found	Peak Found	Peak Found	Peak Found	Peak Found	Peak Found	Peak Found	Peak Found
maker-Fvb2-2-augustus-gene-93.39-mRNA-1 protein AED:0.05 eAED:0.05 QI:142; maker-Fvb2-1-augustus-gene-109.39-mRNA-1 protein AED:0.02 eAED:0.02 QI:0	uncharacterized protein At5g48480	AQQNSSFQLVSEEDVEAVIKK	1xGG [K21]	0.00108187	0.000202034	2	2463.24	1.26707e+06	1.51117e+06	9.657	0.000401319		Not Found	Not Found	Not Found	Peak Found	Not Found	Not Found	High	Peak Found	High	Peak Found	Peak Found	Not Found	Not Found	Not Found	Not Found	Not Found	Not Found	Not Found
maker-Fvb2-2-augustus-gene-99.54-mRNA-1 protein AED:0.07 eAED:0.07 QI:711	monosaccharide-sensing protein 2	DLIQQHHPVGPAMVHPAAASAKGTSWSDLFEPGVK	1xGG [K22]	0.00355241	0.00040153	1	3792.89	2.60983e+06	1.24971e+06	2.114	0.412357		Not Found	Not Found	Not Found	Peak Found	Not Found	Not Found	Not Found	Not Found	Peak Found	Peak Found	Peak Found	Peak Found	Not Found	Not Found	Peak Found	Peak Found	Peak Found	High
maker-Fvb2-2-augustus-gene-99.57-mRNA-1 protein AED:0.21 eAED:0.21 QI:317	calcium-dependent protein kinase 26	SHENQTYYVLGHKTANIR	1xGG [K13]	0.000444353	8.32812e-05	2	2245.11	1.55136e+06	1.07157e+06	2.801	0.179662		Peak Found	Peak Found	Peak Found	Peak Found	Peak Found	Peak Found	High	Peak Found	Peak Found	Peak Found	Peak Found	High	Peak Found	Peak Found	Peak Found	Not Found	Not Found	Not Found
maker-Fvb2-2-snap-gene-108.68-mRNA-1 protein AED:0.06 eAED:0.02 QI:0; maker-Fvb5-1-augustus-gene-17.48-mRNA-1 protein AED:0.17 eAED:0.17 QI:82	40S ribosomal protein S10-1-like	NYLNLPSEIVPNTLKK	1xGG [K]	0.000940081	0.000202034	6	1957.08	2.54684e+06	2.99093e+06	1.482	0.652996		Peak Found	High	Peak Found	High	Peak Found	Peak Found	Not Found	Peak Found	High	Peak Found	High	Peak Found	Not Found	High	High	Not Found	Not Found	Not Found
maker-Fvb2-2-snap-gene-116.56-mRNA-1 protein AED:0.15 eAED:0.15 QI:0	ABC transporter C family member 2-like	SAFSKMVQSTGAANAQYLR	1xGG [K5]	9.50632e-07	8.32812e-05	12	2144.06	2.41358e+06	1.64558e+06	1.456	0.828371		High	Peak Found	Peak Found	Peak Found	Peak Found	High	High	Peak Found	High	High	High	High	Peak Found	Peak Found	Peak Found	Peak Found	High	Peak Found
maker-Fvb2-2-snap-gene-116.56-mRNA-1 protein AED:0.15 eAED:0.15 QI:0	ABC transporter C family member 2-like	ILIDGCDIGKFGLEDLRK	1xCarbamidomethyl [C6]; 1xGG [K10]	6.02265e-06	8.32812e-05	5	2176.14	4.17289e+06	5.85046e+06	0.734	0.888606		Peak Found	Peak Found	Peak Found	Not Found	Not Found	Not Found	High	High	High	Peak Found	Not Found	Not Found	Not Found	High	Not Found	Not Found	Not Found	Peak Found
maker-Fvb2-2-snap-gene-116.56-mRNA-1 protein AED:0.15 eAED:0.15 QI:0	ABC transporter C family member 2-like	RPLTEKDIWK	1xGG [K]	0.00531086	0.00049899	19	1399.77	1.13907e+07	8.94434e+06	1.258	0.810975		High	High	Peak Found	High	High	Peak Found	High	High	High	High	High	High	High	High	Peak Found	High	High	Peak Found
maker-Fvb2-2-snap-gene-116.56-mRNA-1 protein AED:0.15 eAED:0.15 QI:0	ABC transporter C family member 2-like	ILIDGCDIGKFGLEDLR	1xCarbamidomethyl [C6]; 1xGG [K10]	0.00526145	0.00049899	2	2048.05	1.79659e+06	757033	2.373	0.260939		Not Found	Not Found	Not Found	Not Found	Not Found	Not Found	Peak Found	High	High	Not Found	Not Found	Not Found	Not Found	Not Found	Not Found	Not Found	Not Found	Peak Found
maker-Fvb2-2-snap-gene-118.56-mRNA-1 protein AED:0.24 eAED:0.24 QI:208	alcohol dehydrogenase-like	KGSSVAIFGLGAVGLAAAEGAR	1xGG [K1]	2.32196e-05	8.32812e-05	1	2116.15					No Quan Values	Not Found	Not Found	Not Found	Not Found	Not Found	Not Found	Not Found	Not Found	High	Not Found	Not Found	Not Found	Not Found	Not Found	Not Found	Not Found	Not Found	Not Found
maker-Fvb2-2-snap-gene-118.56-mRNA-1 protein AED:0.24 eAED:0.24 QI:208	alcohol dehydrogenase-like	TDLPGVVEKYTR	1xGG [K9]	0.000129009	8.32812e-05	28	1491.78	7.99787e+06	4.8788e+06	1.667	0.458842		High	High	Peak Found	High	High	High	High	High	High	High	Peak Found	High	High	High	High	Peak Found	High	High
maker-Fvb2-2-snap-gene-118.56-mRNA-1 protein AED:0.24 eAED:0.24 QI:208; maker-Fvb2-1-augustus-gene-88.39-mRNA-1 protein AED:0.19 eAED:0.19 QI:257	alcohol dehydrogenase-like	TLKGTFYGNYKPR	2xGG [K3; K11]	9.92365e-05	8.32812e-05	3	1772.91	1.28312e+06	189018	100	4.55081e-17		Peak Found	Peak Found	High	Peak Found	High	Peak Found	High	Peak Found	Peak Found	Not Found	Not Found	Not Found	Not Found	Not Found	Not Found	Not Found	Not Found	Peak Found
maker-Fvb2-2-snap-gene-118.56-mRNA-1 protein AED:0.24 eAED:0.24 QI:208; maker-Fvb2-1-augustus-gene-88.39-mRNA-1 protein AED:0.19 eAED:0.19 QI:257	alcohol dehydrogenase-like	TLKGTFYGNYKPR	1xGG [K3]	0.000364997	8.32812e-05	18	1658.86	2.46405e+06	2.31203e+06	1.855	0.499148		Peak Found	High	High	High	Peak Found	High	High	High	High	Peak Found	Peak Found	Peak Found	High	High	High	High	High	High
maker-Fvb2-2-snap-gene-118.56-mRNA-1 protein AED:0.24 eAED:0.24 QI:208; maker-Fvb2-1-augustus-gene-88.39-mRNA-1 protein AED:0.19 eAED:0.19 QI:257	alcohol dehydrogenase-like	FGVNEFVNPKDHK	1xGG [K10]	0.00181073	0.000260902	5	1644.81	861104	519509	14.187	0.000148841		Not Found	Peak Found	Not Found	Not Found	Not Found	Not Found	High	High	High	Not Found	Not Found	Not Found	Not Found	Not Found	Not Found	Peak Found	Peak Found	Peak Found
maker-Fvb2-2-snap-gene-118.56-mRNA-1 protein AED:0.24 eAED:0.24 QI:208; maker-Fvb2-1-augustus-gene-88.39-mRNA-1 protein AED:0.19 eAED:0.19 QI:257	alcohol dehydrogenase-like	GTFYGNYKPR	1xGG [K8]	0.00368787	0.00040153	14	1316.64	1.30868e+06	677148	1.744	0.724127		High	Peak Found	Not Found	Peak Found	High	High	High	High	High	Peak Found	High	High	High	High	High	Peak Found	Not Found	High
maker-Fvb2-2-snap-gene-118.56-mRNA-1 protein AED:0.24 eAED:0.24 QI:208; maker-Fvb2-1-augustus-gene-88.39-mRNA-1 protein AED:0.19 eAED:0.19 QI:257	alcohol dehydrogenase-like	DHKKPVQEVIAEMTNGGVDR	1xGG [K3]	0.0127649	0.00110876	3	2337.16	1.66565e+06	1.42041e+06	1.176	0.972277		Not Found	Not Found	Not Found	Peak Found	High	High	Not Found	Not Found	High	Peak Found	Peak Found	Peak Found	Not Found	Not Found	Not Found	Not Found	Not Found	Not Found
maker-Fvb2-2-snap-gene-132.55-mRNA-1 protein AED:0.11 eAED:0.11 QI:299	protein S-acyltransferase 8	GCVNNFLEVFCSEVKPSR	2xCarbamidomethyl [C2; C11]; 1xGG [K15]	0.00696352	0.000630852	1	2256.05		2.7121e+06	0.01	4.55081e-17		Not Found	Not Found	Not Found	Not Found	Not Found	Not Found	Not Found	Not Found	Not Found	Not Found	Not Found	Not Found	Not Found	Not Found	Not Found	High	Not Found	Not Found
maker-Fvb2-2-snap-gene-135.59-mRNA-1 protein AED:0.15 eAED:0.15 QI:1547	uncharacterized protein LOC101304636 isoform X2	HKQSPVLIAR	1xGG [K2]	0.0393504	0.00270219	5	1262.73	631158	664276	12.693	0.000562906		Not Found	Not Found	Not Found	Peak Found	Not Found	Peak Found	High	High	High	Not Found	Not Found	Not Found	Not Found	Not Found	Not Found	Peak Found	Not Found	High
maker-Fvb2-2-snap-gene-135.59-mRNA-1 protein AED:0.15 eAED:0.15 QI:1547	uncharacterized protein LOC101304636 isoform X2	YGVVDKHK	1xGG [K6]	0.0757473	0.00588992	2	1059.56	1.35883e+06	145139	0.01	4.55081e-17		Not Found	Not Found	Not Found	Not Found	Not Found	Not Found	High	Not Found	High	Peak Found	Not Found	Not Found	Not Found	Peak Found	Not Found	Peak Found	Peak Found	Peak Found
maker-Fvb2-2-snap-gene-219.71-mRNA-1 protein AED:0.39 eAED:0.39 QI:191	hypothetical protein CUMW_028190	LSYPLEKYSSDIAGR	1xGG [K7]	6.50931e-05	8.32812e-05	12	1812.91	2.70375e+06	1.40334e+06	3.305	0.0933597		High	High	High	Peak Found	High	High	High	High	Peak Found	High	High	High	Peak Found	High	Not Found	Peak Found	Peak Found	Peak Found
maker-Fvb2-2-snap-gene-229.58-mRNA-1 protein AED:0.18 eAED:0.18 QI:229; maker-Fvb2-3-snap-gene-236.65-mRNA-1 protein AED:0.16 eAED:0.16 QI:297	dynamin-2A-like	VIQPSKGVPR	1xGG [K6]	0.0819711	0.00624598	2	1194.7	880156	712574	0.973	1		Not Found	Not Found	Not Found	Peak Found	Peak Found	Not Found	High	Peak Found	Peak Found	High	Peak Found	Peak Found	Peak Found	Peak Found	Peak Found	Peak Found	Peak Found	Peak Found
maker-Fvb2-2-snap-gene-45.78-mRNA-1 protein AED:0.24 eAED:0.24 QI:546	magnesium/proton exchanger	QQFVDAVKLESTESR	1xGG [K8]	1.66805e-06	8.32812e-05	50	1850.92	2.79202e+07	2.67794e+07	1.141	0.999721		High	High	High	High	High	High	High	High	High	High	High	High	High	High	High	High	High	High
maker-Fvb2-2-snap-gene-69.51-mRNA-1 protein AED:0.18 eAED:0.18 QI:426; maker-Fvb2-4-snap-gene-162.52-mRNA-1 protein AED:0.28 eAED:0.30 QI:0; maker-Fvb2-3-snap-gene-107.70-mRNA-1 protein AED:0.26 eAED:0.26 QI:619	legumin type B-like	TQDNAKINTLAGR	1xGG [K6]	0.011849	0.0010748	1	1515.79	1.14886e+06	499275	100	4.55081e-17		Peak Found	Not Found	Not Found	Peak Found	Peak Found	Peak Found	Peak Found	Peak Found	High	Not Found	Not Found	Not Found	Not Found	Not Found	Not Found	Peak Found	Peak Found	Peak Found
maker-Fvb2-2-snap-gene-79.77-mRNA-1 protein AED:0.32 eAED:0.32 QI:180	tetraspanin-18-like	YGLSSGDKYNSVNQNASLSMK	1xGG [K8]	3.77995e-05	8.32812e-05	7	2377.11	1.0905e+06	854872	1.276	0.959041		Not Found	Not Found	Not Found	Not Found	High	Not Found	High	High	High	High	Not Found	High	Not Found	Not Found	Not Found	Peak Found	Peak Found	High
maker-Fvb2-2-snap-gene-79.77-mRNA-1 protein AED:0.32 eAED:0.32 QI:180	tetraspanin-18-like	YGLSSGDKYNSVNQNASLSMKSR	1xGG [K21]	1.81484e-06	8.32812e-05	13	2620.24	1.00387e+06	376996	16.09	6.05311e-05		Not Found	Not Found	Not Found	High	High	Not Found	High	High	High	High	Not Found	High	Not Found	Not Found	Not Found	High	High	High
maker-Fvb2-2-snap-gene-79.77-mRNA-1 protein AED:0.32 eAED:0.32 QI:180	tetraspanin-18-like	DKYGLSSGDKYNSVNQNASLSMK	1xGG [K]	1.31096e-05	8.32812e-05	5	2620.23	732691	851960	0.86	0.992273		Not Found	Not Found	Not Found	Peak Found	Peak Found	High	High	High	Peak Found	Peak Found	Peak Found	High	Not Found	Not Found	Not Found	Peak Found	Not Found	High
maker-Fvb2-2-snap-gene-79.77-mRNA-1 protein AED:0.32 eAED:0.32 QI:180	tetraspanin-18-like	TREPLLNQHLSQASGSTKVDGR	1xGG [K18]	8.58427e-10	8.32812e-05	71	2508.29	3.25941e+07	2.69148e+07	1.23	0.954471		High	High	High	High	High	High	High	High	High	High	High	High	High	High	High	High	High	High
maker-Fvb2-2-snap-gene-79.77-mRNA-1 protein AED:0.32 eAED:0.32 QI:180	tetraspanin-18-like	YNSVNQNASLSMKSR	1xGG [K13]	3.50694e-05	8.32812e-05	4	1812.87	737519	493145	1.221	0.969991		Not Found	Not Found	Not Found	Peak Found	Peak Found	Not Found	Peak Found	Not Found	High	Peak Found	Peak Found	Peak Found	Not Found	Not Found	Peak Found	High	High	High
maker-Fvb2-2-snap-gene-79.77-mRNA-1 protein AED:0.32 eAED:0.32 QI:180	tetraspanin-18-like	EPLLNQHLSQASGSTKVDGR	1xGG [K16]	6.91249e-07	8.32812e-05	27	2251.14	3.43722e+06	2.13625e+06	1.644	0.509298		High	High	High	High	High	High	High	High	High	High	High	High	High	High	High	High	High	High
maker-Fvb2-2-snap-gene-79.77-mRNA-1 protein AED:0.32 eAED:0.32 QI:180	tetraspanin-18-like	YGLSSGDKYNSVNQNASLSMKSR	1xOxidation [M20]; 1xGG [K21]	0.0270284	0.00208057	1	2636.24					No Quan Values	Not Found	High	Not Found	Not Found	Not Found	Not Found	Not Found	Not Found	Not Found	Not Found	Not Found	Not Found	Not Found	Not Found	Not Found	Not Found	Not Found	Not Found
maker-Fvb2-2-snap-gene-89.58-mRNA-1 protein AED:0.14 eAED:0.15 QI:0	putative alcohol dehydrogenase superfamily, zinc-type	TVIDSKYPLSK	1xGG [K6]	0.00297381	0.000365268	12	1364.74	2.14737e+06	907130	2.758	0.217347		Peak Found	High	High	High	High	High	High	Peak Found	High	High	High	High	Peak Found	High	High	Peak Found	Peak Found	Peak Found
maker-Fvb2-2-snap-gene-89.58-mRNA-1 protein AED:0.14 eAED:0.15 QI:0; maker-Fvb2-4-augustus-gene-142.27-mRNA-1 protein AED:0.19 eAED:0.18 QI:122	putative alcohol dehydrogenase superfamily, zinc-type	TVIDSKYPLTK	1xGG [K6]	0.0130046	0.00110876	3	1378.76	1.55737e+06	728737	1.494	0.853537		Peak Found	Peak Found	Peak Found	Not Found	Not Found	Not Found	High	Not Found	Peak Found	Peak Found	Not Found	Not Found	High	Peak Found	Peak Found	Not Found	High	Not Found
maker-Fvb2-2-snap-gene-90.41-mRNA-1 protein AED:0.27 eAED:0.27 QI:228; maker-Fvb2-1-snap-gene-119.16-mRNA-1 protein AED:0.25 eAED:0.25 QI:132; maker-Fvb2-4-snap-gene-140.52-mRNA-1 protein AED:0.27 eAED:0.27 QI:153	peptidyl-prolyl cis-trans isomerase FKBP62	FTLGQGQVIKGWDEGIK	1xGG [K10]	1.41303e-05	8.32812e-05	15	1990.04	6.72798e+06	4.1812e+06	1.15	0.93932		High	High	Peak Found	High	Peak Found	High	High	High	High	High	High	Peak Found	Peak Found	High	High	High	High	Peak Found
maker-Fvb2-2-snap-gene-90.41-mRNA-1 protein AED:0.27 eAED:0.27 QI:228; maker-Fvb2-1-snap-gene-119.16-mRNA-1 protein AED:0.25 eAED:0.25 QI:132; maker-Fvb2-4-snap-gene-140.52-mRNA-1 protein AED:0.27 eAED:0.27 QI:153	peptidyl-prolyl cis-trans isomerase FKBP62	ILKEGEGYERPNEGAVVTVK	1xGG [K3]	0.0359196	0.00259959	2	2302.2	917338	852139	1.077	1		Not Found	Not Found	High	High	Peak Found	Peak Found	Not Found	Not Found	Not Found	Not Found	Not Found	Peak Found	Not Found	Not Found	Not Found	Not Found	Not Found	Not Found
maker-Fvb2-2-snap-gene-99.65-mRNA-1 protein AED:0.10 eAED:0.10 QI:0	uncharacterized protein LOC101305228	SKSVSAMGEYAGGSIK	1xGG [K2]	0.000161542	8.32812e-05	1	1685.82	567334	8.44499e+06	0.01	4.55081e-17		Not Found	Not Found	Not Found	Not Found	Not Found	Not Found	High	Not Found	Not Found	Peak Found	Peak Found	Peak Found	Peak Found	Peak Found	Peak Found	Not Found	Not Found	Not Found
maker-Fvb2-3-augustus-gene-150.30-mRNA-1 protein AED:0.21 eAED:0.21 QI:61	uncharacterized protein LOC101311339	DQAIKDLEELER	1xGG [K5]	0.00492818	0.00049899	4	1572.79	996200	645296	1.544	0.842469		Not Found	Not Found	Not Found	Not Found	Not Found	Not Found	High	High	High	Not Found	Not Found	Not Found	Not Found	Not Found	Not Found	Peak Found	Not Found	Not Found
maker-Fvb2-3-augustus-gene-174.44-mRNA-1 protein AED:0.14 eAED:0.14 QI:127	phospholipase A-2-activating protein	DPYTGASAYVPGQSSSKSGSAKPTFK	1xGG [K]	0.000218022	8.32812e-05	3	2732.32					No Quan Values	Not Found	Not Found	Not Found	Not Found	High	High	Not Found	Not Found	Not Found	High	Not Found	Not Found	Not Found	Not Found	Not Found	Not Found	Not Found	Not Found
maker-Fvb2-3-augustus-gene-19.36-mRNA-1 protein AED:0.28 eAED:0.28 QI:169	small glutamine-rich tetratricopeptide repeat-containi	IKPSSLVKMFSSLEK	1xGG [K8]	4.43275e-05	8.32812e-05	3	1808	2.12659e+06	2.42585e+06	11.351	3.84795e-05		Peak Found	Not Found	Not Found	Not Found	Not Found	Not Found	High	High	Peak Found	Not Found	Not Found	Not Found	Not Found	Not Found	Not Found	Peak Found	High	Peak Found
maker-Fvb2-3-augustus-gene-19.36-mRNA-1 protein AED:0.28 eAED:0.28 QI:169	small glutamine-rich tetratricopeptide repeat-containi	VQENVTCHDQGSVAAPSASAGQDAAGANVSKASK	1xCarbamidomethyl [C7]; 1xGG [K]	8.55145e-08	8.32812e-05	6	3426.59	1.13427e+06	803891	11.898	0.00143695		Not Found	Peak Found	Not Found	High	Not Found	High	Not Found	High	Not Found	Not Found	Not Found	Not Found	High	High	Not Found	Not Found	Not Found	Not Found
maker-Fvb2-3-augustus-gene-197.35-mRNA-1 protein AED:0.12 eAED:0.12 QI:255	probable cinnamyl alcohol dehydrogenase 1	NCSPCKTENEQYCNKK	3xCarbamidomethyl [C2; C5; C13]; 1xGG [K6]	1.17153e-05	8.32812e-05	24	2173.91	1.63152e+06	2.08592e+06	0.811	0.964531		Peak Found	Not Found	Peak Found	High	High	High	Peak Found	High	High	High	High	High	High	High	High	High	Peak Found	High
maker-Fvb2-3-augustus-gene-197.35-mRNA-1 protein AED:0.12 eAED:0.12 QI:255	probable cinnamyl alcohol dehydrogenase 1	NCSPCKTENEQYCNK	3xCarbamidomethyl [C2; C5; C13]; 1xGG [K6]	3.85147e-05	8.32812e-05	15	2045.81	762171	1.06108e+06	0.814	0.973311		Not Found	Not Found	Not Found	High	High	High	High	High	High	High	High	Peak Found	High	High	High	High	High	High
maker-Fvb2-3-augustus-gene-197.35-mRNA-1 protein AED:0.12 eAED:0.12 QI:255	probable cinnamyl alcohol dehydrogenase 1	IWSYNDTYSDGKPTQGGFAK	1xGG [K]	7.63344e-05	8.32812e-05	10	2349.08	2.26227e+06	3.6999e+06	0.611	0.703275		Not Found	High	Not Found	High	Peak Found	High	High	High	High	High	Peak Found	Peak Found	Peak Found	High	Not Found	Not Found	Peak Found	Peak Found
maker-Fvb2-3-augustus-gene-197.35-mRNA-1 protein AED:0.12 eAED:0.12 QI:255	probable cinnamyl alcohol dehydrogenase 1	KIWSYNDTYSDGKPTQGGFAK	1xGG [K1]	0.00372253	0.00040153	3	2477.17	504018		100	4.55081e-17		Peak Found	Not Found	Peak Found	Not Found	Not Found	Not Found	Peak Found	High	High	Not Found	Not Found	Not Found	Not Found	Not Found	Not Found	Not Found	Not Found	High
maker-Fvb2-3-augustus-gene-32.69-mRNA-1 protein AED:0.00 eAED:0.00 QI:185; maker-Fvb2-4-augustus-gene-258.64-mRNA-1 protein AED:0.02 eAED:0.02 QI:163	proteasome subunit alpha type-1-A-like	LVVQLADKAQVCTQR	1xCarbamidomethyl [C12]; 1xGG [K8]	0.00577688	0.000542867	1	1842.99	560408	277514	2.019	0.645666		Not Found	Not Found	Not Found	Not Found	Not Found	Not Found	Peak Found	High	Peak Found	Not Found	Not Found	Not Found	Not Found	Not Found	Not Found	Peak Found	Peak Found	Not Found
maker-Fvb2-3-augustus-gene-34.37-mRNA-1 protein AED:0.27 eAED:0.25 QI:216	uncharacterized protein LOC101303306	HKVTDNLQR	1xGG [K2]	0.00622521	0.000542867	4	1224.64	1.03559e+06	619023	1.177	0.988278		Not Found	Not Found	Not Found	Peak Found	Peak Found	Peak Found	High	Peak Found	High	Peak Found	Peak Found	Peak Found	Peak Found	Not Found	Peak Found	High	High	Peak Found
maker-Fvb2-3-augustus-gene-35.52-mRNA-1 protein AED:0.13 eAED:0.13 QI:52	thioredoxin H-type	IIAPVLAELAKK	1xGG [K]	0.000683696	0.000202034	10	1379.86	1.98231e+06	1.84147e+06	0.882	0.999614		Peak Found	High	High	Not Found	Not Found	Not Found	High	High	High	High	Not Found	Not Found	Not Found	High	Not Found	High	High	High
maker-Fvb2-3-augustus-gene-35.52-mRNA-1 protein AED:0.13 eAED:0.13 QI:52; maker-Fvb2-1-augustus-gene-253.43-mRNA-1 protein AED:0.08 eAED:0.08 QI:171	thioredoxin H-type	KTPDVIFLK	1xGG [K1]	0.00536073	0.00049899	10	1174.68	2.38822e+06	2.23171e+06	1.075	0.988524		Peak Found	High	Peak Found	Peak Found	High	Peak Found	High	High	High	High	Peak Found	Peak Found	Peak Found	Peak Found	Peak Found	Peak Found	High	High
maker-Fvb2-3-augustus-gene-36.51-mRNA-1 protein AED:0.17 eAED:0.17 QI:146	1-acylglycerol-3-phosphate O-acyltransferase-like	LLSIVKTPYEVER	1xGG [K6]	0.0975097	0.00812356	1	1660.93	604100		100	4.55081e-17		Not Found	Not Found	Not Found	Not Found	Not Found	Not Found	Peak Found	Peak Found	High	Not Found	Not Found	Not Found	Not Found	Not Found	Not Found	Not Found	Not Found	Not Found
maker-Fvb2-3-augustus-gene-41.61-mRNA-1 protein AED:0.13 eAED:0.13 QI:152	formin-like protein 16 isoform X1	SQSDLGSDLYGKR	1xGG [K12]	0.0784576	0.00597901	1	1539.74	1.37544e+06	330679	100	4.55081e-17		Peak Found	Peak Found	Peak Found	Peak Found	Peak Found	Peak Found	Peak Found	High	Peak Found	Not Found	Not Found	Not Found	Not Found	Not Found	Not Found	Peak Found	Peak Found	Not Found
maker-Fvb2-3-augustus-gene-43.72-mRNA-1 protein AED:0.19 eAED:0.19 QI:248	LOW QUALITY PROTEIN: dehydrin COR47-like	HGYEQDTEVPVEKFHEEHERPYDHGPVVHHHEEPK	1xGG [K13]	1.88937e-05	8.32812e-05	6	4367.99	3.91574e+06		100	4.55081e-17		Peak Found	High	High	High	Peak Found	Peak Found	Not Found	Not Found	Not Found	Not Found	Not Found	Not Found	Not Found	Not Found	Not Found	Not Found	Not Found	Not Found
maker-Fvb2-3-augustus-gene-43.72-mRNA-1 protein AED:0.19 eAED:0.19 QI:248	LOW QUALITY PROTEIN: dehydrin COR47-like	KPEDVPVASPSPPEYEKVEPAYHEGEVKEK	1xGG [K]	1.37006e-06	8.32812e-05	26	3478.7	4.71669e+06	3.33627e+06	2.033	0.261759		High	High	High	High	High	High	High	High	High	High	High	High	High	High	Peak Found	Peak Found	Peak Found	Peak Found
maker-Fvb2-3-augustus-gene-43.72-mRNA-1 protein AED:0.19 eAED:0.19 QI:248	LOW QUALITY PROTEIN: dehydrin COR47-like	VEPAYHEGEVKEK	1xGG [K]	0.00342192	0.00040153	8	1628.79	1.12831e+06	637351	0.804	0.963747		Not Found	Not Found	Not Found	Not Found	Peak Found	Peak Found	Not Found	High	Not Found	High	High	High	High	Peak Found	Peak Found	High	Peak Found	Not Found
maker-Fvb2-3-augustus-gene-44.58-mRNA-1 protein AED:0.39 eAED:0.39 QI:153	ABC transporter E family member 2	ISPKFQNTVR	1xGG [K4]	0.023976	0.00189718	6	1303.71	1.66346e+06	1.42426e+06	1.277	0.922854		Peak Found	Peak Found	Peak Found	High	Peak Found	Peak Found	Peak Found	High	High	Peak Found	High	Peak Found	Peak Found	Peak Found	Peak Found	High	Peak Found	High
maker-Fvb2-3-augustus-gene-46.54-mRNA-1 protein AED:0.35 eAED:0.35 QI:4	COP9 signalosome complex subunit 5a-like isoform X2	VNAQADAYEYMVDYSQTNKQAGR	1xGG [K19]	4.35045e-05	8.32812e-05	13	2736.23	1.30909e+06	793923	1.636	0.688598		Not Found	Not Found	High	High	High	High	High	High	High	High	High	High	High	Not Found	High	Not Found	Peak Found	Not Found
maker-Fvb2-3-augustus-gene-46.58-mRNA-1 protein AED:0.01 eAED:0.01 QI:43	3-ketoacyl-CoA synthase 10	SVITSTENTATMKEGR	1xGG [K13]	3.16344e-05	8.32812e-05	8	1838.89	677049	526940	11.578	0.000388044		Not Found	Not Found	Not Found	Peak Found	Peak Found	Not Found	High	High	High	Not Found	Not Found	High	Not Found	Not Found	Not Found	High	High	High
maker-Fvb2-3-augustus-gene-46.58-mRNA-1 protein AED:0.01 eAED:0.01 QI:43	3-ketoacyl-CoA synthase 10	HLFNKEGSQLSLSSGK	1xGG [K5]	0.00075083	0.000202034	1	1845.95	994759		100	4.55081e-17		Peak Found	Not Found	Not Found	Not Found	Not Found	Not Found	Not Found	High	Not Found	Not Found	Not Found	Not Found	Not Found	Not Found	Not Found	Not Found	Not Found	Not Found
maker-Fvb2-3-augustus-gene-46.58-mRNA-1 protein AED:0.01 eAED:0.01 QI:43	3-ketoacyl-CoA synthase 10	EGSQLSLSSGKQRPYIPDFK	1xGG [K11]	0.0193838	0.00159048	2	2351.2	2.00815e+06		100	4.55081e-17		Not Found	High	High	Peak Found	Peak Found	Peak Found	Not Found	Not Found	Not Found	Not Found	Not Found	Not Found	Not Found	Not Found	Not Found	Not Found	Not Found	Not Found
maker-Fvb2-3-augustus-gene-55.48-mRNA-1 protein AED:0.12 eAED:0.12 QI:320	phospholipase SGR2	RLEDEIEQCKGHQK	1xCarbamidomethyl [C9]; 1xGG [K10]	0.000158543	8.32812e-05	11	1883.9	1.31727e+06	255414	3.033	0.278097		High	High	High	Peak Found	Not Found	High	Not Found	Peak Found	High	Peak Found	Peak Found	High	Not Found	High	Peak Found	Peak Found	Peak Found	Peak Found
maker-Fvb2-3-augustus-gene-6.47-mRNA-1 protein AED:0.13 eAED:0.13 QI:236	ubiquitin carboxyl-terminal hydrolase 26	YVFLPKTTTR	1xGG [K6]	0.0277852	0.00211707	6	1339.74	1.23397e+06	3.72411e+06	0.934	1		High	Peak Found	Peak Found	High	Peak Found	High	Peak Found	Peak Found	High	Peak Found	High	Peak Found	High	Peak Found	Peak Found	Peak Found	Peak Found	Peak Found
maker-Fvb2-3-augustus-gene-67.37-mRNA-1 protein AED:0.05 eAED:0.05 QI:813	probable xyloglucan glycosyltransferase 12	LCLPAIIKSK	1xCarbamidomethyl [C2]; 1xGG [K8]	0.0208733	0.00166462	1	1256.74	411090	247724	1.659	0.848456		Not Found	Not Found	Not Found	Not Found	Not Found	Not Found	Peak Found	High	Peak Found	Not Found	Not Found	Not Found	Not Found	Not Found	Not Found	Peak Found	Peak Found	Peak Found
maker-Fvb2-3-augustus-gene-67.37-mRNA-1 protein AED:0.05 eAED:0.05 QI:813	probable xyloglucan glycosyltransferase 12	WQKEGANILYR	1xGG [K3]	0.0540136	0.0038098	1	1491.77	614469	295111	2.082	0.608958		Peak Found	Peak Found	Peak Found	Not Found	Not Found	Not Found	High	Not Found	Peak Found	Not Found	Not Found	Not Found	Not Found	Peak Found	Not Found	Not Found	Peak Found	Peak Found
maker-Fvb2-3-augustus-gene-68.53-mRNA-1 protein AED:0.31 eAED:0.31 QI:32; snap_masked-Fvb2-4-processed-gene-226.39-mRNA-1 protein AED:0.39 eAED:0.37 QI:74	UPF0587 protein C1orf123 homolog	ETALSLSESVPLPVGKGNTNLIQK	1xGG [K24]	0.00974339	0.000808482	1	2609.41					No Quan Values	Not Found	Not Found	Not Found	Not Found	Not Found	Not Found	Not Found	Not Found	Not Found	Not Found	Not Found	Not Found	Not Found	Not Found	Not Found	Not Found	Not Found	High
maker-Fvb2-3-augustus-gene-69.51-mRNA-1 protein AED:0.11 eAED:0.11 QI:255	histone deacetylase 2 isoform X1	NIPIVMLTSGGYMKSSAR	1xGG [K14]	0.000516203	0.000159793	3	2039.04	1.88463e+06	912661	2.824	0.192115		Peak Found	Not Found	Peak Found	Not Found	Not Found	Peak Found	High	High	High	Not Found	Peak Found	Peak Found	Not Found	Not Found	Not Found	Peak Found	Not Found	Peak Found
maker-Fvb2-3-augustus-gene-78.42-mRNA-1 protein AED:0.03 eAED:0.03 QI:272; maker-Fvb2-2-augustus-gene-29.52-mRNA-1 protein AED:0.07 eAED:0.07 QI:0	vesicle-associated membrane protein 711	GDRLELLVDKTANMQGNTFR	1xGG [K10]	7.08211e-05	8.32812e-05	8	2392.2		2.76571e+06	0.01	4.55081e-17		High	Not Found	Not Found	Not Found	High	Not Found	High	High	Not Found	High	Not Found	High	Not Found	Not Found	Not Found	Not Found	High	Not Found
maker-Fvb2-3-augustus-gene-78.42-mRNA-1 protein AED:0.03 eAED:0.03 QI:272; maker-Fvb2-2-augustus-gene-29.52-mRNA-1 protein AED:0.07 eAED:0.07 QI:0	vesicle-associated membrane protein 711	LELLVDKTANMQGNTFR	1xGG [K7]	6.07936e-06	8.32812e-05	10	2064.05	2.32908e+06	2.70959e+06	100	4.55081e-17		Not Found	Peak Found	Not Found	Peak Found	Peak Found	High	High	High	High	Not Found	Peak Found	Peak Found	Not Found	Not Found	Not Found	High	High	Not Found
maker-Fvb2-3-augustus-gene-78.42-mRNA-1 protein AED:0.03 eAED:0.03 QI:272; maker-Fvb2-2-augustus-gene-29.52-mRNA-1 protein AED:0.07 eAED:0.07 QI:0	vesicle-associated membrane protein 711	LKGEMSQVR	1xGG [K2]	0.0321836	0.00228142	9	1161.6	1.2934e+07	8.88184e+06	0.995	1		Not Found	Not Found	Not Found	Peak Found	High	Peak Found	High	High	High	Peak Found	Peak Found	Peak Found	Peak Found	High	Peak Found	High	High	High
maker-Fvb2-3-augustus-gene-82.42-mRNA-1 protein AED:0.07 eAED:0.07 QI:381	ABC transporter C family member 14	MSLIFQSNWPKPEEKSEHPVR	1xGG [K15]	0.000224237	8.32812e-05	5	2653.32					No Quan Values	Not Found	Not Found	Not Found	Not Found	Not Found	Not Found	High	Not Found	High	Not Found	Not Found	High	Not Found	Not Found	Not Found	Not Found	Not Found	Not Found
maker-Fvb2-3-augustus-gene-90.50-mRNA-1 protein AED:0.01 eAED:0.01 QI:393	uncharacterized protein LOC101302029	GQSVQGTCKYGTR	1xCarbamidomethyl [C8]; 1xGG [K9]	0.00224579	0.000365268	14	1555.73	732791	788698	0.922	1		Not Found	Not Found	Not Found	High	High	High	High	Not Found	High	High	High	High	Not Found	Peak Found	High	High	High	High
maker-Fvb2-3-snap-gene-133.54-mRNA-1 protein AED:0.32 eAED:0.32 QI:0; augustus_masked-Fvb6-3-processed-gene-261.2-mRNA-1 protein AED:0.35 eAED:0.30 QI:0; maker-Fvb6-4-snap-gene-139.28-mRNA-1 protein AED:0.30 eAED:0.17 QI:0; maker-Fvb6-1-snap-gene-229.51-mRNA-1 protein AED:0.10 eAED:0.10 QI:0	40S ribosomal protein S17-like	GISLKLQEEER	1xGG [K5]	0.00270813	0.000365268	3	1415.75	928845	797621	1.551	0.833508		Peak Found	High	Peak Found	Peak Found	High	Peak Found	Not Found	Not Found	Not Found	Peak Found	Peak Found	Peak Found	Not Found	High	Peak Found	Peak Found	Peak Found	Peak Found
maker-Fvb2-3-snap-gene-133.54-mRNA-1 protein AED:0.32 eAED:0.32 QI:0; augustus_masked-Fvb6-3-processed-gene-261.2-mRNA-1 protein AED:0.35 eAED:0.30 QI:0; maker-Fvb6-4-snap-gene-139.28-mRNA-1 protein AED:0.30 eAED:0.17 QI:0; maker-Fvb6-1-snap-gene-229.51-mRNA-1 protein AED:0.10 eAED:0.10 QI:0	40S ribosomal protein S17-like	IAGFSTHLMKR	1xGG [K10]	0.00628364	0.000591852	3	1374.73	410568	637644	0.837	0.979675		Not Found	Peak Found	Peak Found	Peak Found	Peak Found	Not Found	High	Peak Found	High	Peak Found	Peak Found	Peak Found	Peak Found	Peak Found	Peak Found	Peak Found	Peak Found	Peak Found
maker-Fvb2-3-snap-gene-181.32-mRNA-1 protein AED:0.29 eAED:0.27 QI:0	eukaryotic translation initiation factor 2 subunit gamma-like	SFDVNKPGFGVDDIK	1xGG [K15]	0.0601453	0.00440328	3	1751.86					No Quan Values	Peak Found	Peak Found	Peak Found	Not Found	Peak Found	Peak Found	High	Peak Found	High	Peak Found	Peak Found	Peak Found	Peak Found	High	Peak Found	Peak Found	Peak Found	Peak Found
maker-Fvb2-3-snap-gene-191.42-mRNA-1 protein AED:0.30 eAED:0.30 QI:0; maker-Fvb4-4-snap-gene-126.56-mRNA-1 protein AED:0.11 eAED:0.13 QI:0	40S ribosomal protein S16-like	FKAYEPILLLGR	1xGG [K2]	0.00457301	0.000453197	3	1533.88	2.19774e+06		100	4.55081e-17		Not Found	Not Found	Not Found	Not Found	Not Found	Not Found	High	High	High	Not Found	Not Found	Not Found	Not Found	Not Found	Not Found	Not Found	Not Found	Not Found
maker-Fvb2-3-snap-gene-221.30-mRNA-1 protein AED:0.21 eAED:0.21 QI:183	hypothetical protein CUMW_028190	LSYPLEKYNSDIAGR	1xGG [K7]	0.0270284	0.00208057	2	1839.92					No Quan Values	Not Found	High	High	Not Found	Peak Found	Not Found	Not Found	Not Found	Not Found	Peak Found	Not Found	Peak Found	Not Found	Not Found	Not Found	Peak Found	Peak Found	Peak Found
maker-Fvb2-3-snap-gene-221.30-mRNA-1 protein AED:0.21 eAED:0.21 QI:183; maker-Fvb2-2-snap-gene-219.71-mRNA-1 protein AED:0.39 eAED:0.39 QI:191	hypothetical protein CUMW_028190	LEQGTVTTLIEEKGTIK	1xGG [K13]	7.97785e-06	8.32812e-05	22	1974.08	1.08387e+07	7.81972e+06	1.966	0.183387		Peak Found	Peak Found	High	High	High	High	High	High	High	High	High	High	High	Peak Found	Peak Found	Peak Found	Peak Found	Peak Found
maker-Fvb2-3-snap-gene-221.30-mRNA-1 protein AED:0.21 eAED:0.21 QI:183; maker-Fvb2-2-snap-gene-219.71-mRNA-1 protein AED:0.39 eAED:0.39 QI:191	hypothetical protein CUMW_028190	EKAATLSNVK	1xGG [K2]	0.0141398	0.00123296	2	1174.64					No Quan Values	Not Found	Not Found	Not Found	Not Found	Not Found	Not Found	Not Found	High	High	Not Found	Not Found	Not Found	Not Found	Not Found	Not Found	Not Found	Not Found	Not Found
maker-Fvb2-3-snap-gene-221.30-mRNA-1 protein AED:0.21 eAED:0.21 QI:183; maker-Fvb2-2-snap-gene-219.71-mRNA-1 protein AED:0.39 eAED:0.39 QI:191	hypothetical protein CUMW_028190	VPSVANGEMAKYLK	1xGG [K11]	0.0535303	0.00365869	2	1620.84	671572	445976	1.506	0.814931		Peak Found	Not Found	Not Found	Peak Found	Peak Found	High	Not Found	Not Found	Not Found	Peak Found	High	Peak Found	Peak Found	Peak Found	Peak Found	Not Found	Not Found	Not Found
maker-Fvb2-3-snap-gene-222.62-mRNA-1 protein AED:0.20 eAED:0.24 QI:0	receptor-like protein kinase HAIKU2	AENLIGKGGSGNVYK	1xGG [K7]	0.0693463	0.00524157	4	1620.83	733990	213990	100	4.55081e-17		Peak Found	Peak Found	Peak Found	Peak Found	High	High	High	Peak Found	Peak Found	Not Found	Not Found	Not Found	Not Found	Not Found	Not Found	Not Found	High	Peak Found
maker-Fvb2-3-snap-gene-28.95-mRNA-1 protein AED:0.24 eAED:0.24 QI:448	protein TRANSPARENT TESTA 12	VSNELGAGNAKIAK	1xGG [K]	4.26967e-05	8.32812e-05	13	1485.8	6.64269e+06	7.04565e+06	1.098	0.973227		Peak Found	Peak Found	Not Found	Peak Found	Peak Found	Peak Found	High	High	High	Peak Found	Peak Found	Peak Found	Peak Found	Peak Found	Peak Found	High	High	High
maker-Fvb2-3-snap-gene-37.85-mRNA-1 protein AED:0.11 eAED:0.11 QI:163	glucose-induced degradation protein 8 homolog	QSISEDNAKNGSQPFSLK	1xGG [K9]	1.00562e-06	8.32812e-05	13	2064	2.68671e+06	2.37101e+06	0.096	1.05403e-05		High	High	Peak Found	Peak Found	High	High	High	High	High	High	High	High	Peak Found	Peak Found	Peak Found	High	Peak Found	High
maker-Fvb2-3-snap-gene-69.60-mRNA-1 protein AED:0.29 eAED:0.24 QI:164	calcineurin B-like protein 10	KLSSSIIDDGLIHK	1xGG [K1]	0.000880425	0.000202034	4	1639.9	1.26413e+06	602862	2.416	0.48414		Not Found	Not Found	Not Found	Not Found	Not Found	Not Found	High	High	High	Not Found	Not Found	Not Found	Not Found	Not Found	Not Found	Peak Found	High	Peak Found
maker-Fvb2-3-snap-gene-69.60-mRNA-1 protein AED:0.29 eAED:0.24 QI:164	calcineurin B-like protein 10	INKEEWKDFVLR	1xGG [K7]	0.0113099	0.00103287	2	1690.89	970895	1.13276e+06	14.211	6.92741e-06		Peak Found	Peak Found	Not Found	Not Found	Not Found	Not Found	High	High	Peak Found	Not Found	Not Found	Not Found	Not Found	Not Found	Not Found	Peak Found	Peak Found	Peak Found
maker-Fvb2-4-augustus-gene-107.26-mRNA-1 protein AED:0.01 eAED:0.01 QI:109	uncharacterized protein At5g48480	AQQNSSFQLVSEEDVEAVTKK	1xGG [K]	0.000166147	8.32812e-05	2	2451.2					No Quan Values	Not Found	Not Found	Not Found	High	Not Found	Not Found	Not Found	Not Found	Not Found	Not Found	Not Found	High	Not Found	Not Found	Not Found	Not Found	Not Found	Not Found
maker-Fvb2-4-augustus-gene-112.17-mRNA-1 protein AED:0.17 eAED:0.17 QI:115; maker-Fvb2-1-augustus-gene-88.46-mRNA-1 protein AED:0.15 eAED:0.15 QI:122	alcohol dehydrogenase	DHKKPVQEVIAELTNGGVDR	1xGG [K]	8.46227e-05	8.32812e-05	9	2319.21	3.26882e+06	3.59118e+06	0.918	1		High	Peak Found	Peak Found	Peak Found	High	High	Peak Found	Not Found	Peak Found	High	High	High	High	High	High	Peak Found	Peak Found	Peak Found
maker-Fvb2-4-augustus-gene-112.17-mRNA-1 protein AED:0.17 eAED:0.17 QI:115; maker-Fvb2-1-augustus-gene-88.46-mRNA-1 protein AED:0.15 eAED:0.15 QI:122	alcohol dehydrogenase	KGSTVAVFGLGAVGLAAAEGAR	1xGG [K1]	0.00139313	0.000202034	1	2116.15	3.62895e+06	1.83111e+06	1.982	0.277379		Not Found	Not Found	Not Found	Not Found	Not Found	Not Found	Peak Found	High	Not Found	Not Found	Not Found	Not Found	Not Found	Not Found	Not Found	Not Found	Peak Found	Not Found
maker-Fvb2-4-augustus-gene-121.26-mRNA-1 protein AED:0.10 eAED:0.10 QI:2218; maker-Fvb2-3-augustus-gene-118.22-mRNA-1 protein AED:0.15 eAED:0.15 QI:157	transportin-1	QAAGLLLKNNLR	1xGG [K8]	0.0296322	0.00213083	3	1424.83					No Quan Values	Not Found	Not Found	High	Not Found	Not Found	High	Not Found	Not Found	Not Found	Not Found	Not Found	Not Found	Not Found	High	Not Found	Not Found	Not Found	Not Found
maker-Fvb2-4-augustus-gene-128.21-mRNA-1 protein AED:0.17 eAED:0.17 QI:307	ubiquitin domain-containing protein DSK2a	ILKDDQTLISYGLQTDHTVHMVR	1xGG [K3]	9.12104e-05	8.32812e-05	5	2797.43	1.54162e+06	1.7696e+06	1.041	1		Peak Found	Peak Found	Peak Found	Not Found	Not Found	Not Found	High	High	High	Peak Found	Peak Found	Peak Found	Peak Found	Peak Found	Peak Found	Not Found	Not Found	Peak Found
maker-Fvb2-4-augustus-gene-128.21-mRNA-1 protein AED:0.17 eAED:0.17 QI:307; maker-Fvb2-1-augustus-gene-100.30-mRNA-1 protein AED:0.17 eAED:0.14 QI:343	ubiquitin domain-containing protein DSK2a	CSNGSKFSVR	1xCarbamidomethyl [C1]; 1xGG [K6]	0.0014875	0.000202034	29	1255.58	6.39358e+06	3.54991e+06	1.327	0.771611		Not Found	Not Found	Not Found	High	High	High	High	High	High	High	High	High	High	Peak Found	High	High	High	High
maker-Fvb2-4-augustus-gene-156.34-mRNA-1 protein AED:0.16 eAED:0.16 QI:774	ABC transporter C family member 5	EVQEGPSASEQKAIK	1xGG [K12]	0.00379284	0.00040153	4	1714.86	386004	362756	1.064	1		Peak Found	Peak Found	Peak Found	Peak Found	High	Peak Found	High	Peak Found	High	Peak Found	High	Peak Found	Peak Found	Peak Found	Not Found	Peak Found	Peak Found	Peak Found
maker-Fvb2-4-augustus-gene-156.34-mRNA-1 protein AED:0.16 eAED:0.16 QI:774	ABC transporter C family member 5	VIHACSLKR	1xCarbamidomethyl [C5]; 1xGG [K8]	0.00566991	0.000542867	30	1197.65	1.61374e+07	8.82712e+06	1.287	0.82186		Not Found	Not Found	Not Found	High	High	Peak Found	High	High	High	High	High	High	High	High	High	High	High	High
maker-Fvb2-4-augustus-gene-156.34-mRNA-1 protein AED:0.16 eAED:0.16 QI:774	ABC transporter C family member 5	KVIHACSLKR	1xCarbamidomethyl [C6]; 1xGG [K9]	0.0114158	0.00103287	9	1325.75	825973	515073	1.09	1		Not Found	Not Found	Not Found	High	High	Peak Found	High	High	Not Found	High	Peak Found	High	High	High	Peak Found	Not Found	Peak Found	Not Found
maker-Fvb2-4-augustus-gene-158.35-mRNA-1 protein AED:0.00 eAED:0.00 QI:41	hypothetical protein RchiOBHm_Chr6g0287351	CITSWDCTTIEACKR	3xCarbamidomethyl [C1; C7; C13]; 1xGG [K14]	7.2441e-07	8.32812e-05	225	2014.88	8.3947e+07	8.56576e+07	1.044	1		High	High	High	High	High	High	High	High	High	High	High	High	High	High	High	High	High	High
maker-Fvb2-4-augustus-gene-158.35-mRNA-1 protein AED:0.00 eAED:0.00 QI:41	hypothetical protein RchiOBHm_Chr6g0287351	DCSQKYPQGR	1xCarbamidomethyl [C2]; 1xGG [K5]	0.000386101	8.32812e-05	55	1352.6	8.50384e+07	1.29341e+08	0.662	0.528875		High	High	Not Found	High	High	High	High	High	High	High	High	High	High	High	High	High	High	Peak Found
maker-Fvb2-4-augustus-gene-158.35-mRNA-1 protein AED:0.00 eAED:0.00 QI:41	hypothetical protein RchiOBHm_Chr6g0287351	GYCKSEPPFK	1xCarbamidomethyl [C3]; 1xGG [K4]	0.00561718	0.000542867	25	1326.61	1.54045e+07	2.02914e+07	0.986	1		High	Peak Found	Peak Found	High	High	High	Peak Found	Peak Found	Peak Found	High	High	High	High	High	High	High	High	High
maker-Fvb2-4-augustus-gene-169.38-mRNA-1 protein AED:0.21 eAED:0.21 QI:126	histone H2A variant 1	SLINKTSKE	1xGG [K5]	0.0178331	0.00159048	43	1133.62	1879622410	1311521984	1.233	0.939023		High	High	High	High	High	High	High	High	High	High	High	High	High	High	High	Peak Found	Peak Found	High
maker-Fvb2-4-augustus-gene-169.38-mRNA-1 protein AED:0.21 eAED:0.21 QI:126	histone H2A variant 1	SLINKTSKE	2xGG [K5; K8]	0.0463365	0.00304994	2	1247.66	2.15225e+06	1.37079e+06	0.146	0.00354575		Not Found	Not Found	Not Found	Not Found	Not Found	Not Found	High	High	Peak Found	Not Found	Not Found	Not Found	Peak Found	Peak Found	Peak Found	Peak Found	Peak Found	Peak Found
maker-Fvb2-4-augustus-gene-181.42-mRNA-1 protein AED:0.02 eAED:0.02 QI:245	NPL4-like protein 2	IPLENQTLSTNQNLLLAKTADDLTR	1xGG [K18]	7.43004e-08	8.32812e-05	2	2896.54					No Quan Values	Not Found	Not Found	Not Found	Not Found	Not Found	Not Found	High	Not Found	High	Not Found	Not Found	Not Found	Not Found	Not Found	Not Found	Not Found	Not Found	Not Found
maker-Fvb2-4-augustus-gene-213.50-mRNA-1 protein AED:0.35 eAED:0.35 QI:308; augustus_masked-Fvb2-3-processed-gene-7.5-mRNA-1 protein AED:0.42 eAED:0.42 QI:363	syntaxin-32	NESGNISSDTTSHSTTVVDDLKNR	1xGG [K22]	5.60297e-05	8.32812e-05	5	2691.25					No Quan Values	High	Not Found	High	Not Found	Not Found	High	Not Found	Not Found	Not Found	Not Found	Not Found	High	Not Found	High	Not Found	Not Found	Not Found	Not Found
maker-Fvb2-4-augustus-gene-213.50-mRNA-1 protein AED:0.35 eAED:0.35 QI:308; augustus_masked-Fvb2-3-processed-gene-7.5-mRNA-1 protein AED:0.42 eAED:0.42 QI:363	syntaxin-32	QLFSSSATKESTNPFVR	1xGG [K9]	2.85359e-05	8.32812e-05	9	2013	1.75179e+06	1.33758e+06	1.72	0.623776		High	Peak Found	High	Peak Found	High	Peak Found	High	High	Peak Found	Peak Found	High	Peak Found	High	High	Peak Found	Not Found	Peak Found	Not Found
maker-Fvb2-4-augustus-gene-229.74-mRNA-1 protein AED:0.12 eAED:0.12 QI:255; maker-Fvb6-1-augustus-gene-187.29-mRNA-1 protein AED:0.11 eAED:0.11 QI:187	calcium-transporting ATPase 1, chloroplastic	MVTGDNINTAKAIAR	1xGG [K11]	1.22773e-05	8.32812e-05	7	1688.87	930050	732311	0.633	0.820636		Not Found	Not Found	Peak Found	Not Found	Not Found	Not Found	High	High	High	Peak Found	Not Found	Peak Found	Peak Found	Not Found	Peak Found	High	High	High
maker-Fvb2-4-augustus-gene-241.51-mRNA-1 protein AED:0.33 eAED:0.33 QI:104; maker-Fvb2-1-augustus-gene-235.51-mRNA-1 protein AED:0.35 eAED:0.35 QI:202	aspartate aminotransferase, cytoplasmic	VKEYLPIVGLAEFNKLSAR	1xGG [K15]	7.82971e-06	8.32812e-05	9	2261.27	2.31518e+06	1.27696e+06	1.877	0.609208		Not Found	Not Found	Not Found	Not Found	Not Found	Not Found	High	High	High	Not Found	Not Found	Not Found	Not Found	Not Found	Not Found	High	High	High
maker-Fvb2-4-augustus-gene-248.53-mRNA-1 protein AED:0.00 eAED:0.00 QI:119	thioredoxin H-type	FIAPILAELAKK	1xGG [K]	0.00048344	0.000159793	13	1427.86	1.63592e+07	2.41835e+06	0.117	2.00321e-07		Not Found	Not Found	Not Found	Not Found	Not Found	Not Found	High	High	High	Not Found	Peak Found	Peak Found	Not Found	Not Found	Not Found	High	High	High
maker-Fvb2-4-augustus-gene-248.53-mRNA-1 protein AED:0.00 eAED:0.00 QI:119	thioredoxin H-type	KTPDVTFLK	1xGG [K1]	0.0113099	0.00103287	6	1162.65	992809	1.58035e+06	0.632	0.734673		Peak Found	Peak Found	Peak Found	Peak Found	Peak Found	Peak Found	High	High	High	Peak Found	High	High	Peak Found	Peak Found	Peak Found	Peak Found	Peak Found	High
maker-Fvb2-4-augustus-gene-248.53-mRNA-1 protein AED:0.00 eAED:0.00 QI:119; maker-Fvb2-3-augustus-gene-35.52-mRNA-1 protein AED:0.13 eAED:0.13 QI:52; maker-Fvb2-1-augustus-gene-253.43-mRNA-1 protein AED:0.08 eAED:0.08 QI:171	thioredoxin H-type	VDVDELKK	1xGG [K7]	0.0535303	0.00365869	17	1059.57	1.87362e+07	1.64193e+07	0.832	0.849244		High	Not Found	Not Found	High	High	High	Peak Found	High	High	High	High	High	High	High	High	High	Peak Found	Peak Found
maker-Fvb2-4-augustus-gene-248.53-mRNA-1 protein AED:0.00 eAED:0.00 QI:119; maker-Fvb2-3-augustus-gene-35.52-mRNA-1 protein AED:0.13 eAED:0.13 QI:52; maker-Fvb2-1-augustus-gene-253.43-mRNA-1 protein AED:0.08 eAED:0.08 QI:171; maker-Fvb1-2-snap-gene-82.48-mRNA-1 protein AED:0.15 eAED:0.15 QI:297	thioredoxin H-type	IVDKVVGAK	1xGG [K4]	0.014009	0.00123296	3	1042.63	1.27774e+07	6.48031e+06	1.09	0.956208		Not Found	Not Found	Not Found	Peak Found	High	Peak Found	High	High	Peak Found	Peak Found	Peak Found	Peak Found	Peak Found	Peak Found	Peak Found	Peak Found	Peak Found	Peak Found
maker-Fvb2-4-augustus-gene-254.43-mRNA-1 protein AED:0.09 eAED:0.10 QI:166	formin-like protein 16 isoform X1	YGVYNQSQSDLGSDLYGKR	1xGG [K18]	0.0909989	0.00740073	1	2264.06					No Quan Values	Not Found	Not Found	Not Found	Not Found	Not Found	Not Found	High	Not Found	Not Found	Not Found	Not Found	Not Found	Not Found	Not Found	Not Found	Not Found	Not Found	Not Found
maker-Fvb2-4-augustus-gene-254.43-mRNA-1 protein AED:0.09 eAED:0.10 QI:166; maker-Fvb2-3-augustus-gene-41.61-mRNA-1 protein AED:0.13 eAED:0.13 QI:152	formin-like protein 16 isoform X1	GTAPKSSSSALFDDYGR	1xGG [K5]	0.000272997	8.32812e-05	6	1872.87	529351	467258	1.705	0.761515		Peak Found	Peak Found	Peak Found	Peak Found	High	High	Not Found	High	Not Found	Peak Found	High	Peak Found	High	High	Peak Found	Peak Found	Not Found	Not Found
maker-Fvb2-4-augustus-gene-254.43-mRNA-1 protein AED:0.09 eAED:0.10 QI:166; maker-Fvb2-3-augustus-gene-41.61-mRNA-1 protein AED:0.13 eAED:0.13 QI:152	formin-like protein 16 isoform X1	LSNAKDASSKPAALHSHEDLAK	1xGG [K5]	3.03867e-06	8.32812e-05	8	2404.22	664014	616070	1.655	0.77446		High	High	High	Peak Found	Peak Found	Peak Found	High	High	Peak Found	Peak Found	High	Peak Found	Not Found	Peak Found	Not Found	Not Found	High	Not Found
maker-Fvb2-4-augustus-gene-254.43-mRNA-1 protein AED:0.09 eAED:0.10 QI:166; maker-Fvb2-3-augustus-gene-41.61-mRNA-1 protein AED:0.13 eAED:0.13 QI:152	formin-like protein 16 isoform X1	ESAVSSSKIVR	1xGG [K8]	0.0013294	0.000202034	5	1276.69	1.27006e+06	901555	0.943	1		Not Found	Not Found	Not Found	Peak Found	Peak Found	Peak Found	High	High	High	Peak Found	Peak Found	Peak Found	Peak Found	Peak Found	Peak Found	High	Peak Found	High
maker-Fvb2-4-augustus-gene-256.61-mRNA-1 protein AED:0.01 eAED:0.01 QI:170	LOW QUALITY PROTEIN: dehydrin COR47-like	KPEDVPVTSPSPPEYENVEPAYHEGEVKEK	1xGG [K28]	1.09714e-05	8.32812e-05	1	3494.66	1.28473e+06		100	4.55081e-17		Not Found	Not Found	Not Found	Not Found	Not Found	Not Found	High	Not Found	Not Found	Not Found	Not Found	Not Found	Not Found	Not Found	Not Found	Not Found	Not Found	Not Found
maker-Fvb2-4-augustus-gene-256.61-mRNA-1 protein AED:0.01 eAED:0.01 QI:170; maker-Fvb2-1-augustus-gene-245.43-mRNA-1 protein AED:0.01 eAED:0.01 QI:228; maker-Fvb2-3-augustus-gene-43.72-mRNA-1 protein AED:0.19 eAED:0.19 QI:248	LOW QUALITY PROTEIN: dehydrin COR47-like	KKHGYEQDTEVPVEK	1xGG [K2]	3.26618e-07	8.32812e-05	45	1900.94	2.46954e+06	4.77491e+06	1.629	0.592566		High	High	Peak Found	High	High	High	High	High	High	High	High	High	High	High	High	High	High	High
maker-Fvb2-4-augustus-gene-256.61-mRNA-1 protein AED:0.01 eAED:0.01 QI:170; maker-Fvb2-1-augustus-gene-245.43-mRNA-1 protein AED:0.01 eAED:0.01 QI:228; maker-Fvb2-3-augustus-gene-43.72-mRNA-1 protein AED:0.19 eAED:0.19 QI:248	LOW QUALITY PROTEIN: dehydrin COR47-like	SHEYETKAEEGGPVETQDR	1xGG [K7]	1.76941e-05	8.32812e-05	15	2276.01	782041	384357	2.526	0.319998		High	High	High	Not Found	Not Found	High	High	High	High	High	High	High	High	High	High	High	Peak Found	High
maker-Fvb2-4-augustus-gene-256.61-mRNA-1 protein AED:0.01 eAED:0.01 QI:170; maker-Fvb2-1-augustus-gene-245.43-mRNA-1 protein AED:0.01 eAED:0.01 QI:228; maker-Fvb2-3-augustus-gene-43.72-mRNA-1 protein AED:0.19 eAED:0.19 QI:248	LOW QUALITY PROTEIN: dehydrin COR47-like	VEPTVAYTEEEKKEEEK	1xGG [K]	2.67241e-05	8.32812e-05	10	2152.03	1.01253e+06	392966	0.844	0.986968		Not Found	Not Found	Not Found	Not Found	Not Found	Peak Found	High	High	High	Not Found	Peak Found	High	Not Found	Not Found	Peak Found	High	High	High
maker-Fvb2-4-augustus-gene-256.61-mRNA-1 protein AED:0.01 eAED:0.01 QI:170; maker-Fvb2-1-augustus-gene-245.43-mRNA-1 protein AED:0.01 eAED:0.01 QI:228; maker-Fvb2-3-augustus-gene-43.72-mRNA-1 protein AED:0.19 eAED:0.19 QI:248	LOW QUALITY PROTEIN: dehydrin COR47-like	EKIPGYHPK	1xGG [K2]	0.0128842	0.00110876	4	1182.63	2.04725e+06	1.27497e+06	0.962	1		Not Found	Not Found	Not Found	Peak Found	Peak Found	High	High	Peak Found	High	High	Peak Found	Peak Found	Peak Found	Peak Found	Peak Found	Peak Found	Peak Found	Peak Found
maker-Fvb2-4-augustus-gene-256.61-mRNA-1 protein AED:0.01 eAED:0.01 QI:170; maker-Fvb2-1-augustus-gene-245.43-mRNA-1 protein AED:0.01 eAED:0.01 QI:228; maker-Fvb2-3-augustus-gene-43.72-mRNA-1 protein AED:0.19 eAED:0.19 QI:248	LOW QUALITY PROTEIN: dehydrin COR47-like	GMFDFLGKK	1xGG [K]	0.0260508	0.00199926	11	1156.58	9.84288e+06	4.37454e+06	1.177	0.900287		Not Found	Peak Found	Peak Found	High	Peak Found	Peak Found	High	High	High	Peak Found	Peak Found	High	High	Peak Found	Peak Found	High	High	Peak Found
maker-Fvb2-4-augustus-gene-256.61-mRNA-1 protein AED:0.01 eAED:0.01 QI:170; maker-Fvb2-1-augustus-gene-245.43-mRNA-1 protein AED:0.01 eAED:0.01 QI:228; maker-Fvb2-3-augustus-gene-43.72-mRNA-1 protein AED:0.19 eAED:0.19 QI:248	LOW QUALITY PROTEIN: dehydrin COR47-like	IKDKLPGHK	1xGG [K4]	0.03046	0.00213083	1	1149.67	2.53795e+06		100	4.55081e-17		Not Found	Not Found	Not Found	Not Found	Not Found	Not Found	High	Not Found	Not Found	Not Found	Not Found	Not Found	Not Found	Not Found	Not Found	Not Found	Not Found	Not Found
maker-Fvb2-4-augustus-gene-256.61-mRNA-1 protein AED:0.01 eAED:0.01 QI:170; maker-Fvb2-1-augustus-gene-245.43-mRNA-1 protein AED:0.01 eAED:0.01 QI:228; maker-Fvb2-3-augustus-gene-43.72-mRNA-1 protein AED:0.19 eAED:0.19 QI:248	LOW QUALITY PROTEIN: dehydrin COR47-like	GFLEKIKDK	1xGG [K5]	0.0645923	0.00475183	6	1191.67	1.55369e+06	2.87514e+06	0.549	0.622695		Peak Found	Peak Found	Peak Found	High	Peak Found	High	Peak Found	Peak Found	High	High	High	High	Peak Found	Peak Found	Peak Found	Peak Found	Peak Found	Peak Found
maker-Fvb2-4-augustus-gene-262.57-mRNA-1 protein AED:0.20 eAED:0.20 QI:116	exocyst complex component SEC3A	SEYNDDDPNDDDLGIMDIDDNDSKAGK	1xGG [K24]	0.00074383	0.000202034	2	3100.24					No Quan Values	Not Found	Not Found	Not Found	Not Found	Not Found	Not Found	High	High	Not Found	Not Found	Not Found	Not Found	Not Found	Not Found	Not Found	Not Found	Not Found	Not Found
maker-Fvb2-4-augustus-gene-3.22-mRNA-1 protein AED:0.08 eAED:0.08 QI:321; maker-Fvb2-2-augustus-gene-225.37-mRNA-1 protein AED:0.20 eAED:0.20 QI:393	E3 ubiquitin-protein ligase UPL3	SESGQKAAASAGNSESGNTPAGAGASSLSTSNPASTTR	1xGG [K6]	3.36862e-06	8.32812e-05	1	3580.63					No Quan Values	Not Found	Not Found	Not Found	High	Not Found	Not Found	Not Found	Not Found	Not Found	Not Found	Not Found	Not Found	Not Found	Not Found	Not Found	Not Found	Not Found	Not Found
maker-Fvb2-4-augustus-gene-58.17-mRNA-1 protein AED:0.08 eAED:0.08 QI:244	phosphatidylinositol 4-kinase alpha 1	ADTAVQSDLKGSR	1xGG [K10]	0.000100171	8.32812e-05	11	1461.73	1.0784e+06	824363	0.997	1		Not Found	Not Found	Not Found	High	Peak Found	Peak Found	High	Peak Found	High	High	High	High	Peak Found	High	Peak Found	High	High	High
maker-Fvb2-4-augustus-gene-58.17-mRNA-1 protein AED:0.08 eAED:0.08 QI:244	phosphatidylinositol 4-kinase alpha 1	IVDGFNPKALDVFQR	1xGG [K8]	0.0208733	0.00166462	2	1832.97	1.31175e+06	2.45763e+06	0.534	0.583828		Not Found	Not Found	Not Found	Not Found	Not Found	Not Found	High	High	Not Found	Not Found	Not Found	Not Found	Not Found	Not Found	Not Found	Peak Found	Not Found	Peak Found
maker-Fvb2-4-augustus-gene-58.17-mRNA-1 protein AED:0.08 eAED:0.08 QI:244; maker-Fvb2-2-augustus-gene-168.16-mRNA-1 protein AED:0.08 eAED:0.08 QI:221	phosphatidylinositol 4-kinase alpha 1	LSSLGSADNKTVPQEATTER	1xGG [K10]	1.96908e-07	8.32812e-05	39	2218.09	6.96704e+06	4.70298e+06	1.481	0.608063		High	High	High	High	High	High	High	High	High	High	High	High	High	High	High	High	High	High
maker-Fvb2-4-augustus-gene-69.33-mRNA-1 protein AED:0.30 eAED:0.29 QI:105	26S protease regulatory subunit 10B homolog A	LLQHKELDSR	1xGG [K5]	0.000540956	0.000159793	53	1352.73	6.65153e+07	5.51723e+07	1.14	0.993492		Peak Found	Peak Found	Peak Found	High	High	High	High	High	High	High	High	High	High	High	High	High	High	High
maker-Fvb2-4-augustus-gene-69.33-mRNA-1 protein AED:0.30 eAED:0.29 QI:105	26S protease regulatory subunit 10B homolog A	RLLQHKELDSR	1xGG [K6]	0.0152308	0.00136511	3	1508.83	1.08495e+06	1.25772e+06	0.904	1		Not Found	Not Found	Not Found	Peak Found	Peak Found	Not Found	Peak Found	High	Peak Found	Peak Found	Peak Found	Peak Found	Peak Found	Peak Found	Peak Found	High	High	Peak Found
maker-Fvb2-4-augustus-gene-72.36-mRNA-1 protein AED:0.18 eAED:0.18 QI:486	V-type proton ATPase subunit a3	QAQTINEVTGKLSELK	1xGG [K]	2.41065e-05	8.32812e-05	20	1873	8.00945e+06	8.33982e+06	1.533	0.634343		Peak Found	Peak Found	High	High	High	High	High	Peak Found	Peak Found	High	High	High	High	High	High	High	Peak Found	High
maker-Fvb2-4-augustus-gene-72.36-mRNA-1 protein AED:0.18 eAED:0.18 QI:486	V-type proton ATPase subunit a3	KCLVGEGWSPIFASK	1xCarbamidomethyl [C2]; 1xGG [K1]	3.44182e-05	8.32812e-05	7	1792.91	3.22176e+06	1.7737e+06	2.153	0.331114		Peak Found	Not Found	Peak Found	High	Peak Found	Peak Found	High	High	High	Peak Found	Peak Found	Peak Found	Not Found	Not Found	Not Found	High	High	Peak Found
maker-Fvb2-4-augustus-gene-72.36-mRNA-1 protein AED:0.18 eAED:0.18 QI:486	V-type proton ATPase subunit a3	HIGDDALDTPLLDQESSTDPSKQVK	1xGG [K]	7.33257e-06	8.32812e-05	10	2823.36	1.98474e+06		100	4.55081e-17		High	Not Found	High	High	Peak Found	High	Peak Found	High	Peak Found	High	High	High	Not Found	Not Found	High	Not Found	Not Found	Not Found
maker-Fvb2-4-augustus-gene-72.36-mRNA-1 protein AED:0.18 eAED:0.18 QI:486	V-type proton ATPase subunit a3	DLNTEKSPFQR	1xGG [K6]	0.020302	0.00162763	2	1448.71	588964		100	4.55081e-17		Peak Found	Peak Found	High	Not Found	Not Found	Not Found	High	Not Found	Not Found	Not Found	Not Found	Not Found	Not Found	Not Found	Not Found	Not Found	Not Found	Not Found
maker-Fvb2-4-augustus-gene-72.36-mRNA-1 protein AED:0.18 eAED:0.18 QI:486	V-type proton ATPase subunit a3	SGLPPPKATR	1xGG [K7]	0.0651694	0.00486126	7	1137.64	5.00128e+06	3.60783e+06	0.995	1		Not Found	Not Found	Not Found	Peak Found	Peak Found	Peak Found	High	High	Peak Found	High	Peak Found	Peak Found	Peak Found	High	Peak Found	Peak Found	High	High
maker-Fvb2-4-augustus-gene-74.36-mRNA-1 protein AED:0.12 eAED:0.12 QI:130; maker-Fvb2-2-augustus-gene-160.35-mRNA-1 protein AED:0.06 eAED:0.06 QI:343	squalene synthase-like isoform X1	KDPNATKTLSR	1xGG [K7]	0.00179386	0.000260902	21	1344.72	2.10392e+06	850122	1.069	1		Not Found	Not Found	Not Found	High	High	Peak Found	High	High	High	High	High	High	High	High	High	High	High	High
maker-Fvb2-4-augustus-gene-74.36-mRNA-1 protein AED:0.12 eAED:0.12 QI:130; maker-Fvb2-2-augustus-gene-160.35-mRNA-1 protein AED:0.06 eAED:0.06 QI:343	squalene synthase-like isoform X1	DPNATKTLSR	1xGG [K6]	0.00248935	0.000365268	35	1216.63	1.9257e+07	1.48714e+07	1.24	0.877537		Not Found	Peak Found	Not Found	High	High	High	Peak Found	High	High	High	High	High	High	High	High	High	High	High
maker-Fvb2-4-augustus-gene-74.36-mRNA-1 protein AED:0.12 eAED:0.12 QI:130; maker-Fvb2-2-augustus-gene-160.35-mRNA-1 protein AED:0.06 eAED:0.06 QI:343	squalene synthase-like isoform X1	WHFACGTKEYK	1xCarbamidomethyl [C5]; 1xGG [K]	0.00326552	0.00040153	12	1540.7	1.77239e+06	2.74063e+06	0.788	0.968683		Peak Found	Peak Found	High	High	High	High	High	High	High	High	High	High	Peak Found	High	Not Found	Peak Found	High	Peak Found
maker-Fvb2-4-augustus-gene-74.36-mRNA-1 protein AED:0.12 eAED:0.12 QI:130; maker-Fvb2-2-augustus-gene-160.35-mRNA-1 protein AED:0.06 eAED:0.06 QI:343	squalene synthase-like isoform X1	LESVQKTCR	1xCarbamidomethyl [C8]; 1xGG [K6]	0.0131261	0.00110876	7	1234.62	184409	357077	8.361	0.030517		Not Found	Not Found	Not Found	Peak Found	Not Found	Peak Found	High	High	High	Not Found	Not Found	Not Found	Not Found	Not Found	Not Found	High	High	High
maker-Fvb2-4-augustus-gene-86.38-mRNA-1 protein AED:0.40 eAED:0.40 QI:48	peptidyl-prolyl cis-trans isomerase FKBP12-like	FWSTKDPGQQPFSFK	1xGG [K5]	4.19039e-05	8.32812e-05	13	1913.92	8.69624e+06	9.01761e+06	1.037	1		Peak Found	Peak Found	Peak Found	Peak Found	Peak Found	High	High	High	High	Peak Found	Peak Found	Peak Found	Peak Found	High	Peak Found	High	High	High
maker-Fvb2-4-augustus-gene-86.38-mRNA-1 protein AED:0.40 eAED:0.40 QI:48	peptidyl-prolyl cis-trans isomerase FKBP12-like	VTVHCTGYGKNGDLNLK	1xCarbamidomethyl [C5]; 1xGG [K10]	0.00131701	0.000202034	4	1989.98	871473		100	4.55081e-17		Peak Found	High	High	High	Peak Found	Peak Found	High	Not Found	Not Found	Not Found	Not Found	Not Found	Not Found	Not Found	Not Found	Not Found	Not Found	Not Found
maker-Fvb2-4-augustus-gene-95.38-mRNA-1 protein AED:0.13 eAED:0.13 QI:134	protein LIKE COV 2	QISAAISPDQNTTAFKEVAIIR	1xGG [K16]	7.70531e-05	8.32812e-05	1	2487.32					No Quan Values	Not Found	Not Found	Not Found	Not Found	Not Found	Not Found	Not Found	High	Not Found	Not Found	Not Found	Not Found	Not Found	Not Found	Not Found	Not Found	Not Found	Not Found
maker-Fvb2-4-snap-gene-1.45-mRNA-1 protein AED:0.17 eAED:0.17 QI:202	heavy metal-associated isoprenylated plant protein 26	KVEIWPYVPYDVVDHPYAQGVYDKK	1xGG [K25]	0.00228823	0.000365268	4	3122.56	4.2349e+06	3.3932e+06	2.115	0.232254		Peak Found	Peak Found	High	Peak Found	Peak Found	High	High	Peak Found	Not Found	Peak Found	Peak Found	Peak Found	Not Found	Peak Found	High	Not Found	Peak Found	Not Found
maker-Fvb2-4-snap-gene-1.45-mRNA-1 protein AED:0.17 eAED:0.17 QI:202	heavy metal-associated isoprenylated plant protein 26	LTVVGYVEPKK	1xGG [K]	0.00320498	0.00040153	5	1346.77	1.04151e+06	318916	23.11	9.25527e-06		Peak Found	Not Found	Peak Found	Not Found	Not Found	Not Found	High	High	High	Not Found	Not Found	Not Found	Not Found	Not Found	Not Found	Peak Found	Peak Found	Peak Found
maker-Fvb2-4-snap-gene-130.54-mRNA-1 protein AED:0.06 eAED:0.06 QI:0	receptor-like protein kinase THESEUS 1	VADFGLSKAGPAIDQTHVSTAVK	1xGG [K8]	4.11259e-05	8.32812e-05	8	2426.27	1.50637e+06	434843	6.246	0.0263354		High	Peak Found	High	Peak Found	High	Peak Found	High	High	Peak Found	High	High	Peak Found	Peak Found	Peak Found	Not Found	Not Found	Peak Found	Not Found
maker-Fvb2-4-snap-gene-130.54-mRNA-1 protein AED:0.06 eAED:0.06 QI:0	receptor-like protein kinase THESEUS 1	GTLEDGTKVAVK	1xGG [K8]	0.00329622	0.00040153	12	1331.72	5.54528e+06	1.63928e+06	3.556	0.025459		High	Peak Found	High	Peak Found	High	Peak Found	High	High	High	Peak Found	Peak Found	Peak Found	Peak Found	High	High	High	High	High
maker-Fvb2-4-snap-gene-130.54-mRNA-1 protein AED:0.06 eAED:0.06 QI:0	receptor-like protein kinase THESEUS 1	VYKGTLEDGTKVAVK	1xGG [K11]	0.0612292	0.00443045	1	1721.94					No Quan Values	Not Found	Not Found	High	Not Found	Not Found	Not Found	Not Found	Not Found	Not Found	Not Found	Not Found	Not Found	Not Found	Not Found	Not Found	Not Found	Not Found	Not Found
maker-Fvb2-4-snap-gene-130.54-mRNA-1 protein AED:0.06 eAED:0.06 QI:0	receptor-like protein kinase THESEUS 1	GTLEDGTKVAVKR	1xGG [K8]	0.0902134	0.00729937	1	1487.82	1.08165e+06	498725	0.169	0.0336325		Not Found	Not Found	Not Found	Peak Found	Peak Found	High	Not Found	Not Found	Not Found	Not Found	Peak Found	Not Found	Peak Found	Peak Found	Peak Found	Not Found	Not Found	Not Found
maker-Fvb2-4-snap-gene-132.42-mRNA-1 protein AED:0.34 eAED:0.35 QI:0	3-hydroxy-3-methylglutaryl-coenzyme A reductase 1-like	AVVAGTIPSYSLESKLGDCKR	1xCarbamidomethyl [C19]; 2xGG [K15; K20]	0.000163063	8.32812e-05	11	2479.26	317645		100	4.55081e-17		High	Not Found	High	Not Found	High	High	High	Peak Found	High	High	High	Not Found	High	Not Found	High	Not Found	Not Found	Not Found
maker-Fvb2-4-snap-gene-132.42-mRNA-1 protein AED:0.34 eAED:0.35 QI:0; augustus_masked-Fvb2-1-processed-gene-104.4-mRNA-1 protein AED:0.11 eAED:0.11 QI:0	3-hydroxy-3-methylglutaryl-coenzyme A reductase 1-like	GCKAINLSGGASSVLLKDGMTR	1xCarbamidomethyl [C2]; 2xGG [K3; K17]	9.12104e-05	8.32812e-05	9	2463.24	823038	877470	0.01	4.55081e-17		Not Found	Not Found	Not Found	Not Found	Not Found	Not Found	High	High	High	High	Peak Found	Not Found	Peak Found	Peak Found	Peak Found	High	High	High
maker-Fvb2-4-snap-gene-132.42-mRNA-1 protein AED:0.34 eAED:0.35 QI:0; augustus_masked-Fvb2-1-processed-gene-104.4-mRNA-1 protein AED:0.11 eAED:0.11 QI:0	3-hydroxy-3-methylglutaryl-coenzyme A reductase 1-like	KPAAVNWIEGR	1xGG [K1]	0.000452756	8.32812e-05	4	1354.72	1.48268e+06	327249	4.283	0.0913949		Peak Found	Peak Found	Peak Found	Not Found	Not Found	Not Found	High	High	High	Not Found	Not Found	Not Found	Peak Found	Peak Found	Not Found	Peak Found	Peak Found	Peak Found
maker-Fvb2-4-snap-gene-132.42-mRNA-1 protein AED:0.34 eAED:0.35 QI:0; augustus_masked-Fvb2-1-processed-gene-104.4-mRNA-1 protein AED:0.11 eAED:0.11 QI:0	3-hydroxy-3-methylglutaryl-coenzyme A reductase 1-like	AINLSGGASSVLLKDGMTR	1xGG [K14]	0.00204509	0.000260902	1	2004.05					No Quan Values	Not Found	Not Found	Not Found	Not Found	Not Found	Not Found	Not Found	High	Not Found	Not Found	Not Found	Not Found	Not Found	Not Found	Not Found	Not Found	Not Found	Not Found
maker-Fvb2-4-snap-gene-132.42-mRNA-1 protein AED:0.34 eAED:0.35 QI:0; augustus_masked-Fvb2-1-processed-gene-104.4-mRNA-1 protein AED:0.11 eAED:0.11 QI:0	3-hydroxy-3-methylglutaryl-coenzyme A reductase 1-like	GCKAINLSGGASSVLLKDGMTR	1xCarbamidomethyl [C2]; 1xOxidation [M20]; 2xGG [K3; K17]	0.00228823	0.000365268	1	2479.24					No Quan Values	Not Found	Not Found	High	Not Found	Not Found	Not Found	Not Found	Not Found	Not Found	Not Found	Not Found	Not Found	Not Found	Not Found	Not Found	Not Found	Not Found	Not Found
maker-Fvb2-4-snap-gene-132.42-mRNA-1 protein AED:0.34 eAED:0.35 QI:0; augustus_masked-Fvb2-1-processed-gene-104.4-mRNA-1 protein AED:0.11 eAED:0.11 QI:0	3-hydroxy-3-methylglutaryl-coenzyme A reductase 1-like	GCKAINLSGGASSVLLK	1xCarbamidomethyl [C2]; 1xGG [K3]	0.0148122	0.00127842	4	1788.96	1.05768e+06		100	4.55081e-17		Not Found	Not Found	Not Found	Not Found	Not Found	Not Found	High	High	High	Not Found	Not Found	Not Found	Not Found	Not Found	Not Found	Not Found	Not Found	Not Found
maker-Fvb2-4-snap-gene-134.59-mRNA-1 protein AED:0.10 eAED:0.10 QI:0; maker-Fvb2-1-augustus-gene-106.50-mRNA-1 protein AED:0.13 eAED:0.13 QI:240	ankyrin repeat domain-containing protein 2	LNNQNDVLKLLEK	1xGG [K]	5.3465e-05	8.32812e-05	30	1654.91	1.6963e+07	1.31642e+07	1.601	0.442899		High	Peak Found	High	High	High	High	High	High	High	High	High	High	High	High	High	High	High	High
maker-Fvb2-4-snap-gene-134.59-mRNA-1 protein AED:0.10 eAED:0.10 QI:0; maker-Fvb2-1-augustus-gene-106.50-mRNA-1 protein AED:0.13 eAED:0.13 QI:240	ankyrin repeat domain-containing protein 2	TPIDVAKLNNQNDVLK	1xGG [K7]	1.73655e-05	8.32812e-05	9	1896.02	1.29138e+06		100	4.55081e-17		Not Found	High	Peak Found	High	High	High	Not Found	Not Found	High	Not Found	High	Not Found	High	Not Found	Not Found	Not Found	Not Found	High
maker-Fvb2-4-snap-gene-134.59-mRNA-1 protein AED:0.10 eAED:0.10 QI:0; maker-Fvb2-1-augustus-gene-106.50-mRNA-1 protein AED:0.13 eAED:0.13 QI:240; snap_masked-Fvb2-2-processed-gene-96.32-mRNA-1 protein AED:0.25 eAED:0.22 QI:232	ankyrin repeat domain-containing protein 2	ELAEQIAKDPSFTQMAEQLQK	1xGG [K8]	9.24278e-07	8.32812e-05	7	2519.24	3.2445e+06	1.86053e+06	1.484	0.741072		Not Found	Not Found	Peak Found	Peak Found	Peak Found	High	High	High	High	High	Peak Found	Peak Found	Not Found	High	Peak Found	Not Found	Peak Found	High
maker-Fvb2-4-snap-gene-136.43-mRNA-1 protein AED:0.12 eAED:0.12 QI:266	uncharacterized protein LOC101292072	LASFQHAPSVPPFLTLSKQSR	1xGG [K18]	1.42633e-05	8.32812e-05	17	2425.3	1.31493e+07	1.62403e+07	1.16	0.934756		High	High	High	Peak Found	Peak Found	High	High	High	High	High	Peak Found	High	Peak Found	High	High	High	High	High
maker-Fvb2-4-snap-gene-136.43-mRNA-1 protein AED:0.12 eAED:0.12 QI:266	uncharacterized protein LOC101292072	IPVVQKGSSSR	1xGG [K6]	0.00386446	0.00040153	7	1271.71	1.77081e+06	836795	1.158	0.982871		Not Found	Not Found	Not Found	Peak Found	Peak Found	Peak Found	High	Peak Found	Peak Found	High	Peak Found	Peak Found	High	Peak Found	High	High	High	High
maker-Fvb2-4-snap-gene-136.43-mRNA-1 protein AED:0.12 eAED:0.12 QI:266	uncharacterized protein LOC101292072	KVNEVAVGGGGVSVAVTR	1xGG [K1]	0.00683468	0.000630852	1	1812.99					No Quan Values	Not Found	Not Found	Not Found	Not Found	Not Found	Not Found	High	Not Found	Not Found	Not Found	Not Found	Not Found	Not Found	Not Found	Not Found	Not Found	Not Found	Not Found
maker-Fvb2-4-snap-gene-144.48-mRNA-1 protein AED:0.19 eAED:0.16 QI:0	proteasome subunit beta type-4	LQIAKITEEGVTISKPYALK	1xGG [K5]	9.84212e-08	8.32812e-05	21	2316.32	9.16608e+06	7.03075e+06	1.393	0.773078		High	High	High	High	High	High	High	High	High	High	High	High	High	High	High	High	High	High
maker-Fvb2-4-snap-gene-15.54-mRNA-1 protein AED:0.18 eAED:0.24 QI:479	serine carboxypeptidase-like 7	DINKNNILEPK	1xGG [K4]	0.0330806	0.00244037	2	1411.75	427580	547518	1.315	0.943052		Peak Found	High	Peak Found	Peak Found	Peak Found	Peak Found	Peak Found	Peak Found	Not Found	Peak Found	Peak Found	High	Peak Found	Not Found	Not Found	Peak Found	Not Found	Peak Found
maker-Fvb2-4-snap-gene-152.35-mRNA-1 protein AED:0.11 eAED:0.11 QI:0	26S proteasome regulatory subunit 4 homolog A	LPTVTPLTKCK	1xCarbamidomethyl [C10]; 1xGG [K]	0.00108187	0.000202034	47	1371.77	1.04087e+07	8.32016e+06	1.579	0.42944		High	High	High	High	High	High	High	High	High	High	High	High	High	High	High	High	High	Peak Found
maker-Fvb2-4-snap-gene-152.35-mRNA-1 protein AED:0.11 eAED:0.11 QI:0	26S proteasome regulatory subunit 4 homolog A	VVGSELIQKYLGDGPK	1xGG [K9]	0.028042	0.00213083	1	1816.98					No Quan Values	Not Found	Not Found	High	Not Found	Not Found	Not Found	Not Found	Not Found	Not Found	Not Found	Not Found	Not Found	Not Found	Not Found	Not Found	Not Found	Not Found	Not Found
maker-Fvb2-4-snap-gene-185.44-mRNA-1 protein AED:0.26 eAED:0.26 QI:0	Cullin-1	ITKGLDPVAAVFK	1xGG [K3]	0.00556493	0.000542867	7	1472.85	7.2657e+06	1.12926e+07	0.647	0.587996		Not Found	Not Found	High	High	High	High	Not Found	Not Found	Not Found	High	High	Not Found	High	Not Found	Not Found	Not Found	Not Found	Not Found
maker-Fvb2-4-snap-gene-185.44-mRNA-1 protein AED:0.26 eAED:0.26 QI:0	Cullin-1	ALKEAFEVFCNK	1xCarbamidomethyl [C10]; 1xGG [K3]	0.00847139	0.000772694	3	1569.77	1.21234e+06	324810	3.732	0.157907		Peak Found	Not Found	Not Found	Not Found	Not Found	Not Found	Not Found	High	High	Not Found	Not Found	Not Found	Peak Found	Peak Found	Peak Found	Peak Found	Peak Found	High
maker-Fvb2-4-snap-gene-185.44-mRNA-1 protein AED:0.26 eAED:0.26 QI:0	Cullin-1	TVSPNDNFEFNSKFTDR	1xGG [K13]	0.0231068	0.0018153	2	2131.97	1.06025e+06		100	4.55081e-17		High	Not Found	Not Found	Peak Found	High	Peak Found	Not Found	Not Found	Not Found	Not Found	Not Found	Not Found	Not Found	Not Found	Not Found	Not Found	Not Found	Not Found
maker-Fvb2-4-snap-gene-188.65-mRNA-1 protein AED:0.05 eAED:0.05 QI:155; maker-Fvb2-1-snap-gene-165.67-mRNA-1 protein AED:0.13 eAED:0.13 QI:146	uncharacterized protein Os08g0359500 isoform X6	VFLTVVLPDAKDAK	1xGG [K14]	0.0476109	0.0031178	3	1629.92	2.07017e+06	1.81216e+06	1.182	0.955725		Not Found	Not Found	Not Found	Peak Found	Peak Found	Peak Found	High	High	High	Peak Found	Peak Found	Peak Found	Not Found	Peak Found	Not Found	Peak Found	Not Found	Not Found
maker-Fvb2-4-snap-gene-193.51-mRNA-1 protein AED:0.13 eAED:0.18 QI:60	pathogenesis-related protein 5	VPPQTSAIITNDGVGINPQQSAGNVFLKHGSELR	1xGG [K28]	1.02573e-09	8.32812e-05	16	3658.89	9.4345e+06	4.51628e+06	2.415	0.0578228		Not Found	High	High	High	High	High	High	High	High	High	High	High	High	Not Found	High	High	High	Peak Found
maker-Fvb2-4-snap-gene-193.51-mRNA-1 protein AED:0.13 eAED:0.18 QI:60	pathogenesis-related protein 5	FAAEEFKVPPQTSAIITNDGVGINPQQSAGNVFLKHGSELR	1xGG [K35]	3.92433e-05	8.32812e-05	1	4481.28					No Quan Values	Not Found	Not Found	Not Found	Not Found	Not Found	Not Found	High	Not Found	Not Found	Not Found	Not Found	Not Found	Not Found	Not Found	Not Found	Not Found	Not Found	Not Found
maker-Fvb2-4-snap-gene-214.63-mRNA-1 protein AED:0.26 eAED:0.26 QI:0	LOW QUALITY PROTEIN: uncharacterized protein LOC105647595	HKEFEVALQK	1xGG [K2]	0.0171839	0.00157088	6	1342.71	1.27052e+06	583682	2.365	0.475931		Peak Found	Not Found	Not Found	Not Found	Not Found	Not Found	High	Peak Found	High	Not Found	Not Found	Peak Found	Not Found	Not Found	Not Found	High	High	High
maker-Fvb2-4-snap-gene-214.63-mRNA-1 protein AED:0.26 eAED:0.26 QI:0; augustus_masked-Fvb2-1-processed-gene-158.5-mRNA-1 protein AED:0.11 eAED:0.11 QI:3473	LOW QUALITY PROTEIN: uncharacterized protein LOC105647595	GKTLEEIQAAISK	1xGG [K2]	0.00026543	8.32812e-05	2	1501.82	710410	513184	1.384	0.898163		Not Found	Not Found	Not Found	Not Found	Not Found	Not Found	Peak Found	High	High	Not Found	Not Found	Not Found	Not Found	Not Found	Not Found	Not Found	Peak Found	Peak Found
maker-Fvb2-4-snap-gene-214.63-mRNA-1 protein AED:0.26 eAED:0.26 QI:0; augustus_masked-Fvb2-1-processed-gene-158.5-mRNA-1 protein AED:0.11 eAED:0.11 QI:3473	LOW QUALITY PROTEIN: uncharacterized protein LOC105647595	TLEEIQAAISKER	1xGG [K11]	0.0003719	8.32812e-05	6	1601.85	822705	1.23827e+06	0.794	0.938761		High	Peak Found	Peak Found	Not Found	High	Peak Found	High	Peak Found	High	High	High	Not Found	Not Found	Not Found	Not Found	Not Found	Not Found	Peak Found
maker-Fvb2-4-snap-gene-226.75-mRNA-1 protein AED:0.05 eAED:0.05 QI:421	uncharacterized protein LOC101304164	IVPQSGKVFAAATER	1xGG [K7]	0.0942035	0.00780158	1	1687.91	532306	648279	0.01	4.55081e-17		Not Found	Not Found	Not Found	Not Found	Not Found	Not Found	High	Peak Found	Peak Found	Peak Found	Peak Found	Not Found	Peak Found	Not Found	Peak Found	Not Found	Not Found	Not Found
maker-Fvb2-4-snap-gene-238.72-mRNA-1 protein AED:0.14 eAED:0.14 QI:251	LOW QUALITY PROTEIN: uncharacterized protein LOC101297	ASSIYKEDSSVHLIEEPLISHSHR	1xGG [K6]	1.10747e-05	8.32812e-05	8	2848.42	1.37366e+06	3.58527e+06	0.01	4.55081e-17		Not Found	Not Found	High	High	Not Found	Not Found	High	Peak Found	High	Peak Found	High	High	High	Peak Found	Peak Found	Peak Found	Peak Found	Peak Found
maker-Fvb2-4-snap-gene-253.58-mRNA-1 protein AED:0.29 eAED:0.27 QI:0	E3 ubiquitin-protein ligase CIP8	VSVETVANLPDIVCHDCKNGFVESIPR	2xCarbamidomethyl [C14; C17]; 1xGG [K18]	9.18194e-06	8.32812e-05	5	3169.54	4.84897e+06		100	4.55081e-17		Not Found	Not Found	Not Found	Not Found	Not Found	Not Found	High	High	High	Not Found	Not Found	Not Found	Not Found	Not Found	Not Found	Not Found	Not Found	Not Found
maker-Fvb2-4-snap-gene-255.65-mRNA-1 protein AED:0.11 eAED:0.11 QI:165	probable alpha-amylase 2	YGSEHQLKGLLQK	1xGG [K8]	9.38109e-05	8.32812e-05	30	1614.86	5.33502e+06	3.34489e+06	1.595	0.583277		High	High	High	High	High	High	High	High	High	High	High	Peak Found	High	High	High	High	High	High
maker-Fvb2-4-snap-gene-255.65-mRNA-1 protein AED:0.11 eAED:0.11 QI:165	probable alpha-amylase 2	GILQEAVKGQLWR	1xGG [K8]	0.0744249	0.00561204	1	1611.9	1.77753e+06	1.92433e+06	12.612	1.71883e-05		Not Found	Not Found	Not Found	Not Found	Not Found	Peak Found	Not Found	Peak Found	High	Not Found	Not Found	Not Found	Not Found	Not Found	Not Found	Peak Found	Not Found	Peak Found
maker-Fvb2-4-snap-gene-255.66-mRNA-1 protein AED:0.10 eAED:0.10 QI:0; augustus_masked-Fvb2-1-processed-gene-246.9-mRNA-1 protein AED:0.18 eAED:0.18 QI:214	prolyl endopeptidase	QVELTQSVLKECDDIR	1xCarbamidomethyl [C12]; 1xGG [K10]	7.38115e-07	8.32812e-05	35	2047.01	2.97955e+06	5.07153e+06	0.588	0.563936		High	High	High	High	High	High	High	High	High	High	High	High	High	High	High	High	High	High
maker-Fvb2-4-snap-gene-255.66-mRNA-1 protein AED:0.10 eAED:0.10 QI:0; augustus_masked-Fvb2-1-processed-gene-246.9-mRNA-1 protein AED:0.18 eAED:0.18 QI:214	prolyl endopeptidase	LSDKITKLFDHPR	1xGG [K7]	1.06673e-05	8.32812e-05	31	1683.92	2.90611e+07	2.32049e+07	1.136	1		High	High	High	High	High	High	High	High	High	High	High	High	High	High	High	Peak Found	High	High
maker-Fvb2-4-snap-gene-255.66-mRNA-1 protein AED:0.10 eAED:0.10 QI:0; augustus_masked-Fvb2-1-processed-gene-246.9-mRNA-1 protein AED:0.18 eAED:0.18 QI:214	prolyl endopeptidase	ITKLFDHPR	1xGG [K3]	0.00771663	0.000734842	48	1240.68	1.07756e+07	1.32377e+07	0.718	0.774441		High	Peak Found	Not Found	High	High	High	High	High	High	High	High	High	High	High	High	High	High	High
maker-Fvb2-4-snap-gene-255.66-mRNA-1 protein AED:0.10 eAED:0.10 QI:0; augustus_masked-Fvb2-1-processed-gene-246.9-mRNA-1 protein AED:0.18 eAED:0.18 QI:214	prolyl endopeptidase	QVELTQSVLKECDDIRGK	1xCarbamidomethyl [C12]; 1xGG [K10]	0.0493623	0.0033374	1	2232.13					No Quan Values	Not Found	Not Found	Not Found	Not Found	Not Found	Not Found	Not Found	Not Found	Not Found	Not Found	High	Not Found	Not Found	Not Found	Not Found	Not Found	Not Found	Not Found
maker-Fvb2-4-snap-gene-265.150-mRNA-1 protein AED:0.17 eAED:0.20 QI:387	probable protein phosphatase 2C 60 isoform X1	ILKAGGFIHAGR	1xGG [K3]	0.000206104	8.32812e-05	36	1353.77	5.1963e+06	4.14412e+06	1.254	0.845688		High	High	High	High	High	High	High	High	High	High	High	High	High	High	High	High	High	High
maker-Fvb2-4-snap-gene-265.150-mRNA-1 protein AED:0.17 eAED:0.20 QI:387	probable protein phosphatase 2C 60 isoform X1	YLHQQVLKNEAYSAGDIGTSVQK	1xGG [K8]	0.00300177	0.000365268	1	2663.34					No Quan Values	Not Found	Not Found	Not Found	Not Found	Not Found	Not Found	High	Not Found	Not Found	Not Found	Not Found	Not Found	Not Found	Not Found	Not Found	Not Found	Not Found	Not Found
maker-Fvb2-4-snap-gene-33.43-mRNA-1 protein AED:0.13 eAED:0.13 QI:386; snap_masked-Fvb2-3-processed-gene-191.27-mRNA-1 protein AED:0.09 eAED:0.09 QI:398	polyadenylate-binding protein 8-like	GYGFVQFDNEEAAQKAIAK	1xGG [K15]	5.96648e-06	8.32812e-05	9	2200.07	3.14495e+06	4.52185e+06	1.024	1		Peak Found	Peak Found	Peak Found	Peak Found	High	High	High	High	High	High	High	High	High	Peak Found	Peak Found	Peak Found	Peak Found	Peak Found
maker-Fvb2-4-snap-gene-33.43-mRNA-1 protein AED:0.13 eAED:0.13 QI:386; snap_masked-Fvb2-3-processed-gene-191.27-mRNA-1 protein AED:0.09 eAED:0.09 QI:398	polyadenylate-binding protein 8-like	AIAKLNGMLINDK	1xGG [K4]	0.000218022	8.32812e-05	8	1514.84	4.79554e+06	2.60665e+06	1.838	0.405293		Not Found	Not Found	Not Found	Not Found	Not Found	Not Found	High	High	High	Not Found	Not Found	Not Found	Not Found	Not Found	Not Found	High	High	High
maker-Fvb2-4-snap-gene-33.43-mRNA-1 protein AED:0.13 eAED:0.13 QI:386; snap_masked-Fvb2-3-processed-gene-191.27-mRNA-1 protein AED:0.09 eAED:0.09 QI:398	polyadenylate-binding protein 8-like	EAADKYQGANLYVK	1xGG [K5]	6.88578e-05	8.32812e-05	8	1683.83	1.50271e+06	497000	18.501	2.2407e-05		Peak Found	High	High	Not Found	High	High	High	High	Peak Found	High	Not Found	High	Not Found	Not Found	Not Found	Peak Found	Peak Found	Peak Found
maker-Fvb2-4-snap-gene-33.43-mRNA-1 protein AED:0.13 eAED:0.13 QI:386; snap_masked-Fvb2-3-processed-gene-191.27-mRNA-1 protein AED:0.09 eAED:0.09 QI:398	polyadenylate-binding protein 8-like	KSGAGNIFIK	1xGG [K1]	0.00147364	0.000202034	6	1148.64	1.32645e+06	804376	13.854	2.90786e-05		Not Found	Not Found	Not Found	Peak Found	Peak Found	Peak Found	High	High	High	Not Found	Not Found	Not Found	Not Found	Not Found	Not Found	High	High	High
maker-Fvb3-1-augustus-gene-104.20-mRNA-1 protein AED:0.12 eAED:0.12 QI:247	pleiotropic drug resistance protein 2-like	SVQEQIKELSTPVPGSK	1xGG [K7]	1.98001e-05	8.32812e-05	5	1941.03	546747	228674	2.391	0.506331		Not Found	High	Not Found	Not Found	High	High	Peak Found	Not Found	High	Not Found	Not Found	High	Not Found	Not Found	Not Found	Not Found	Peak Found	Peak Found
maker-Fvb3-1-augustus-gene-105.24-mRNA-1 protein AED:0.10 eAED:0.10 QI:407	glucomannan 4-beta-mannosyltransferase 2	WASKGINIVYQIR	1xGG [K4]	1.19039e-06	8.32812e-05	37	1661.91	4.58075e+07	3.24274e+07	1.453	0.752657		High	High	High	High	High	High	High	High	High	High	High	High	High	High	High	High	High	High
maker-Fvb3-1-augustus-gene-114.18-mRNA-1 protein AED:0.11 eAED:0.11 QI:233	proteasome-associated protein ECM29 homolog	VMEILSHVNKR	1xGG [K10]	0.000864087	0.000202034	24	1439.78	1.70491e+06	2.10066e+06	1.164	0.974004		Peak Found	Peak Found	Peak Found	High	High	High	High	High	High	High	High	High	High	Peak Found	Peak Found	High	High	High
maker-Fvb3-1-augustus-gene-122.16-mRNA-1 protein AED:0.21 eAED:0.21 QI:106	mitochondrial fission 1 protein A-like	EVAEAEKGSELFK	1xGG [K7]	0.000222146	8.32812e-05	3	1550.77	508694	304189	100	4.55081e-17		Not Found	Not Found	Peak Found	Not Found	Peak Found	Not Found	High	High	Peak Found	Not Found	Not Found	Not Found	Not Found	Not Found	Not Found	Not Found	Peak Found	Not Found
maker-Fvb3-1-augustus-gene-138.38-mRNA-1 protein AED:0.15 eAED:0.15 QI:214	ubiquitin carboxyl-terminal hydrolase 12-like	YHAEQNGLQDAKK	1xGG [K]	3.47423e-05	8.32812e-05	14	1615.78		1.19868e+06	0.01	4.55081e-17		Not Found	Peak Found	Peak Found	High	High	High	High	High	Peak Found	High	High	High	High	Peak Found	High	High	High	High
maker-Fvb3-1-augustus-gene-138.38-mRNA-1 protein AED:0.15 eAED:0.15 QI:214	ubiquitin carboxyl-terminal hydrolase 12-like	KLYSDIFVVGGYK	1xGG [K1]	6.6949e-05	8.32812e-05	6	1602.85	2.41843e+06		100	4.55081e-17		Not Found	Not Found	Not Found	Not Found	Not Found	Not Found	High	High	High	Not Found	Not Found	Not Found	Not Found	Not Found	Not Found	Not Found	High	Not Found
maker-Fvb3-1-augustus-gene-138.38-mRNA-1 protein AED:0.15 eAED:0.15 QI:214	ubiquitin carboxyl-terminal hydrolase 12-like	ALEEQYGGEEELPQTNPGFNNTPFKFTK	1xGG [K28]	0.0183359	0.00159048	1	3299.55					No Quan Values	Not Found	Not Found	Not Found	Not Found	Not Found	High	Not Found	Not Found	Not Found	Not Found	Not Found	Not Found	Not Found	Not Found	Not Found	Not Found	Not Found	Not Found
maker-Fvb3-1-augustus-gene-138.38-mRNA-1 protein AED:0.15 eAED:0.15 QI:214	ubiquitin carboxyl-terminal hydrolase 12-like	LQYSDNSVATKELTK	1xGG [K]	0.0489188	0.0033057	3	1810.92	444594	227145	10.852	0.00610306		Not Found	Not Found	High	Not Found	Not Found	Not Found	Peak Found	High	Not Found	Not Found	Not Found	Not Found	High	Not Found	Not Found	Not Found	Not Found	Peak Found
maker-Fvb3-1-augustus-gene-138.38-mRNA-1 protein AED:0.15 eAED:0.15 QI:214; maker-Fvb6-3-snap-gene-228.26-mRNA-1 protein AED:0.14 eAED:0.14 QI:0	ubiquitin carboxyl-terminal hydrolase 12-like	KESFYDLQLDVKGCR	1xCarbamidomethyl [C14]; 1xGG [K12]	4.67627e-06	8.32812e-05	34	1971.96	3.05222e+06	3.34182e+06	1.157	0.929429		Peak Found	High	High	High	High	High	High	High	High	High	High	High	High	High	High	High	High	High
maker-Fvb3-1-augustus-gene-138.38-mRNA-1 protein AED:0.15 eAED:0.15 QI:214; maker-Fvb6-3-snap-gene-228.26-mRNA-1 protein AED:0.14 eAED:0.14 QI:0	ubiquitin carboxyl-terminal hydrolase 12-like	ESFYDLQLDVKGCR	1xCarbamidomethyl [C13]; 1xGG [K11]	0.00110233	0.000202034	14	1843.86	1.46743e+06	4.58521e+06	1.853	0.433909		Peak Found	Not Found	Peak Found	Peak Found	High	High	Peak Found	Peak Found	High	High	High	High	High	Peak Found	Peak Found	High	High	High
maker-Fvb3-1-augustus-gene-138.39-mRNA-1 protein AED:0.15 eAED:0.15 QI:67	cytochrome P450 89A2-like	FLSKGEGEGVDITGSR	1xGG [K4]	1.87175e-05	8.32812e-05	18	1765.87	1.674e+06	2.55969e+06	2.004	0.461141		High	Peak Found	Peak Found	Peak Found	High	High	High	High	High	High	High	High	High	High	High	Peak Found	High	Peak Found
maker-Fvb3-1-augustus-gene-142.23-mRNA-1 protein AED:0.15 eAED:0.14 QI:446	OTU domain-containing protein 5	LTIGAGLGFSSLHGTNADKDQIKAAIK	1xGG [K]	2.18895e-06	8.32812e-05	50	2840.53	3.30716e+07	3.72937e+07	1.356	0.834685		High	High	High	High	High	High	High	High	High	High	High	High	High	High	High	High	High	High
maker-Fvb3-1-augustus-gene-143.15-mRNA-1 protein AED:0.15 eAED:0.15 QI:117	apoptosis-inducing factor homolog B	ETVLKSSLDIHGR	1xGG [K5]	0.0013294	0.000202034	3	1568.84	932691	492733	1.7	0.700758		Not Found	Not Found	Peak Found	Not Found	Peak Found	Peak Found	High	Peak Found	High	Not Found	Not Found	Not Found	High	Peak Found	Peak Found	Peak Found	Not Found	Peak Found
maker-Fvb3-1-augustus-gene-144.25-mRNA-1 protein AED:0.00 eAED:0.00 QI:402	probable receptor protein kinase TMK1	LKVAVSSNNNGILSTK	1xGG [K2]	0.00483689	0.00049899	1	1758.97	869626	342664	15.177	0.000118568		Peak Found	Peak Found	Not Found	Not Found	Not Found	Not Found	Peak Found	Peak Found	High	Not Found	Not Found	Not Found	Not Found	Not Found	Not Found	Peak Found	Peak Found	Not Found
maker-Fvb3-1-augustus-gene-162.27-mRNA-1 protein AED:0.17 eAED:0.19 QI:102	Synaptobrevin	TATMQDSAFHFKK	1xGG [K12]	0.000436105	8.32812e-05	7	1625.77	924207	1.51922e+06	11.428	6.27104e-05		Not Found	Not Found	Peak Found	Not Found	Not Found	Not Found	High	High	High	Not Found	Not Found	Not Found	Not Found	Not Found	Not Found	High	High	High
[truncated: 1,879 more rows]
