# Supplementary material for: Global ubiquitinome analysis reveals the role of E3 ubiquitin ligase FaBRIZ in strawberry fruit ripening
Source: J Exp Bot. 2022 Oct 10;74(1):214–32. doi: 10.1093/jxb/erac400 (PMC9786855; doi:10.1093/jxb/erac400)
Supplement: erac400_suppl_Supplementary_Table_S2 [file erac400_suppl_supplementary_table_s2.xlsx]

## Sheet: Table S2
Table S2 List of significantly changed ubiquitination sites in strawberry fruits after proteasome inhibition.
Protein accession numbers	Protein descriptions	Peptide sequences	diGly-modification sites	Qvality PEP	Qvality q-value	PSMs	Theo. MH+ [Da]	Abundance ratio of ubiquitinated peptides (MG132:Control)
								Abundances (Grouped): MG132	Abundances (Grouped): Control	Ratio	P-value	Up or down regulated
maker-Fvb1-1-augustus-gene-250.52-mRNA-1 protein AED:0.10 eAED:0.10 QI:118; maker-Fvb1-4-augustus-gene-2.52-mRNA-1 protein AED:0.05 eAED:0.05 QI:561	peroxiredoxin-2B	VKAANVESGGEFTVSSADDILK	1xGG [K2]	4.20657e-07	8.32812e-05	4	2351.17	1.29458e+06	2.46066e+06	0.01	4.55081e-17	Down
maker-Fvb1-1-augustus-gene-269.46-mRNA-1 protein AED:0.03 eAED:0.03 QI:111; augustus_masked-Fvb1-2-processed-gene-47.15-mRNA-1 protein AED:0.07 eAED:0.07 QI:0	apolipoprotein D	TPQSESPPEDAPVDTKGIWWIK	1xGG [K16]	4.86823e-05	8.32812e-05	4	2595.27	3.28017e+06	3.44178e+06	0.01	4.55081e-17	Down
maker-Fvb1-2-augustus-gene-52.52-mRNA-1 protein AED:0.12 eAED:0.12 QI:22; maker-Fvb1-1-snap-gene-274.142-mRNA-1 protein AED:0.07 eAED:0.07 QI:182	guanosine nucleotide diphosphate dissociation inhibito	AVDGGFVYNKGK	1xGG [K10]	0.00696352	0.000630852	2	1368.69		5.54645e+06	0.01	4.55081e-17	Down
maker-Fvb1-3-augustus-gene-255.30-mRNA-1 protein AED:0.15 eAED:0.15 QI:210; maker-Fvb1-1-augustus-gene-8.24-mRNA-1 protein AED:0.20 eAED:0.20 QI:302	isocitrate dehydrogenase [NADP]	ATDTVIKGPGK	1xGG [K7]	0.0442848	0.00290924	6	1200.66		376280	0.01	4.55081e-17	Down
maker-Fvb1-4-augustus-gene-43.61-mRNA-1 protein AED:0.17 eAED:0.17 QI:316; maker-Fvb1-2-augustus-gene-66.32-mRNA-1 protein AED:0.19 eAED:0.19 QI:352	alpha-aminoadipic semialdehyde synthase	IISLGYSKEQESAVR	1xGG [K8]	0.020115	0.00162763	1	1793.94	667857	555627	0.01	4.55081e-17	Down
maker-Fvb2-2-augustus-gene-39.70-mRNA-1 protein AED:0.36 eAED:0.36 QI:154; maker-Fvb2-1-snap-gene-176.44-mRNA-1 protein AED:0.37 eAED:0.37 QI:0; maker-Fvb2-3-augustus-gene-19.36-mRNA-1 protein AED:0.28 eAED:0.28 QI:169	small glutamine-rich tetratricopeptide repeat-containi	YAEAIRDCLVSIEIDPNYSKAYSR	1xCarbamidomethyl [C8]; 1xGG [K20]	5.98283e-05	8.32812e-05	4	2947.43	1.98223e+06	1.93134e+06	0.01	4.55081e-17	Down
maker-Fvb2-3-augustus-gene-78.42-mRNA-1 protein AED:0.03 eAED:0.03 QI:272; maker-Fvb2-2-augustus-gene-29.52-mRNA-1 protein AED:0.07 eAED:0.07 QI:0	vesicle-associated membrane protein 711	GDRLELLVDKTANMQGNTFR	1xGG [K10]	7.08211e-05	8.32812e-05	8	2392.2		2.76571e+06	0.01	4.55081e-17	Down
maker-Fvb2-4-snap-gene-132.42-mRNA-1 protein AED:0.34 eAED:0.35 QI:0; augustus_masked-Fvb2-1-processed-gene-104.4-mRNA-1 protein AED:0.11 eAED:0.11 QI:0	3-hydroxy-3-methylglutaryl-coenzyme A reductase 1-like	GCKAINLSGGASSVLLKDGMTR	1xCarbamidomethyl [C2]; 2xGG [K3; K17]	9.12104e-05	8.32812e-05	9	2463.24	823038	877470	0.01	4.55081e-17	Down
maker-Fvb3-1-augustus-gene-22.54-mRNA-1 protein AED:0.04 eAED:0.04 QI:137; maker-Fvb3-2-augustus-gene-294.47-mRNA-1 protein AED:0.04 eAED:0.04 QI:139	heat shock protein 90-2	KIQEISHEWSLVNK	1xGG [K1]	4.94674e-06	8.32812e-05	3	1824.96	5.66687e+06	1.10277e+06	0.01	4.55081e-17	Down
maker-Fvb3-1-snap-gene-229.52-mRNA-1 protein AED:0.42 eAED:0.42 QI:95; maker-Fvb3-3-snap-gene-75.53-mRNA-1 protein AED:0.22 eAED:0.22 QI:156	T-complex protein 1 subunit gamma	TPSKPQVETEGDADNEQIIPE	1xGG [K4]	0.0411822	0.00277005	4	2411.12		407666	0.01	4.55081e-17	Down
maker-Fvb3-2-augustus-gene-6.49-mRNA-1 protein AED:0.15 eAED:0.15 QI:84; maker-Fvb6-3-snap-gene-266.35-mRNA-1 protein AED:0.26 eAED:0.26 QI:0	40S ribosomal protein S14 isoform X1	ATGGNKTKTPGPGAQSALR	2xGG [K6; K8]	0.0128842	0.00110876	3	2040.06		363216	0.01	4.55081e-17	Down
maker-Fvb3-2-augustus-gene-85.27-mRNA-1 protein AED:0.29 eAED:0.29 QI:131; maker-Fvb3-2-augustus-gene-85.28-mRNA-1 protein AED:0.27 eAED:0.27 QI:170; maker-Fvb3-1-augustus-gene-231.37-mRNA-1 protein AED:0.27 eAED:0.27 QI:170	elongation factor 2	IRPVLTVNKMDR	1xGG [K9]	0.00743383	0.000630852	9	1555.87	1.59848e+06	623319	0.01	4.55081e-17	Down
maker-Fvb3-3-augustus-gene-184.17-mRNA-1 protein AED:0.06 eAED:0.06 QI:126; maker-Fvb3-4-augustus-gene-106.50-mRNA-1 protein AED:0.12 eAED:0.12 QI:97	UDP-D-apiose/UDP-D-xylose synthase 2	LIHFSTCEVYGKTIGSFLPK	1xCarbamidomethyl [C7]; 1xGG [K12]	0.00323511	0.00040153	1	2411.24	2.71061e+06	1.56756e+06	0.01	4.55081e-17	Down
maker-Fvb3-4-augustus-gene-150.42-mRNA-1 protein AED:0.08 eAED:0.08 QI:192; maker-Fvb6-4-augustus-gene-130.37-mRNA-1 protein AED:0.10 eAED:0.10 QI:115	60S ribosomal protein L10a-1	YHAFLASEAVIKQIPR	1xGG [K12]	2.32196e-05	8.32812e-05	3	1957.07		1.48894e+06	0.01	4.55081e-17	Down
maker-Fvb3-4-augustus-gene-230.46-mRNA-1 protein AED:0.26 eAED:0.26 QI:0; maker-Fvb3-1-augustus-gene-246.31-mRNA-1 protein AED:0.19 eAED:0.19 QI:0	plasma membrane-associated cation-binding protein 1-li	SFDESKESYDKEFEEK	1xGG [K]	0.00027816	8.32812e-05	10	2110.91	627974	474193	0.01	4.55081e-17	Down
maker-Fvb3-4-snap-gene-238.91-mRNA-1 protein AED:0.20 eAED:0.20 QI:0; maker-Fvb5-2-snap-gene-70.46-mRNA-1 protein AED:0.11 eAED:0.12 QI:0; maker-Fvb5-1-snap-gene-62.92-mRNA-1 protein AED:0.10 eAED:0.11 QI:427; augustus_masked-Fvb3-3-processed-gene-39.3-mRNA-1 protein AED:0.19 eAED:0.19 QI:682; maker-Fvb3-1-snap-gene-264.71-mRNA-1 protein AED:0.10 eAED:0.10 QI:0	coatomer subunit alpha-1-like	GQKDVSCPYCSSR	2xCarbamidomethyl [C7; C10]; 1xGG [K3]	0.000622563	0.000159793	5	1657.71	371160	650403	0.01	4.55081e-17	Down
maker-Fvb4-3-snap-gene-118.53-mRNA-1 protein AED:0.25 eAED:0.19 QI:0; augustus_masked-Fvb1-1-processed-gene-90.5-mRNA-1 protein AED:0.01 eAED:0.01 QI:125; maker-Fvb4-4-snap-gene-86.61-mRNA-1 protein AED:0.17 eAED:0.14 QI:0	S-adenosylmethionine synthase 2	KNGTCAWLRPDGK	1xCarbamidomethyl [C5]; 1xGG [K1]	0.0027593	0.000365268	5	1616.8		1.06099e+06	0.01	4.55081e-17	Down
maker-Fvb4-4-augustus-gene-176.17-mRNA-1 protein AED:0.19 eAED:0.19 QI:309; maker-Fvb4-2-augustus-gene-184.14-mRNA-1 protein AED:0.16 eAED:0.16 QI:118	diacylglycerol kinase 4-like	NEKPYLAQGPISNK	1xGG [K3]	0.035269	0.00258368	1	1672.87		615363	0.01	4.55081e-17	Down
maker-Fvb5-1-augustus-gene-151.32-mRNA-1 protein AED:0.11 eAED:0.11 QI:0; maker-Fvb5-3-augustus-gene-136.32-mRNA-1 protein AED:0.14 eAED:0.14 QI:0	probable phosphomevalonate kinase	WIEQVSNPNQQAIVK	1xGG [K15]	0.102665	0.00838741	1	1867.97		2.09198e+06	0.01	4.55081e-17	Down
maker-Fvb5-1-snap-gene-288.59-mRNA-1 protein AED:0.07 eAED:0.05 QI:0; augustus_masked-Fvb7-1-processed-gene-41.0-mRNA-1 protein AED:0.06 eAED:0.06 QI:2	60S ribosomal protein L30	LALVMKSGK	1xGG [K6]	0.0535303	0.00365869	2	1060.62	1.45349e+06	407839	0.01	4.55081e-17	Down
maker-Fvb5-3-augustus-gene-184.47-mRNA-1 protein AED:0.01 eAED:0.01 QI:88; augustus_masked-Fvb5-2-processed-gene-96.4-mRNA-1 protein AED:0.22 eAED:0.22 QI:79	guanine nucleotide-binding protein subunit beta-like p	VDLKTEAEK	1xGG [K4]	0.069963	0.00526558	1	1146.6	988672	610744	0.01	4.55081e-17	Down
maker-Fvb5-3-augustus-gene-263.55-mRNA-1 protein AED:0.15 eAED:0.15 QI:144; maker-Fvb5-1-augustus-gene-10.63-mRNA-1 protein AED:0.07 eAED:0.07 QI:128; maker-Fvb5-2-augustus-gene-9.52-mRNA-1 protein AED:0.10 eAED:0.10 QI:122	bifunctional UDP-glucose 4-epimerase and UDP-xylose 4-	DQWNWAVNNPWGYVAPSKDSKP	1xGG [K]	4.43275e-05	8.32812e-05	6	2673.25		4.55622e+06	0.01	4.55081e-17	Down
maker-Fvb5-3-augustus-gene-271.53-mRNA-1 protein AED:0.03 eAED:0.03 QI:372; maker-Fvb5-4-augustus-gene-2.38-mRNA-1 protein AED:0.05 eAED:0.05 QI:153	hsp70-Hsp90 organizing protein 3	TVELKPDWVKGYSR	1xGG [K10]	0.00420387	0.00040153	2	1791.94	1.01454e+06	732167	0.01	4.55081e-17	Down
maker-Fvb6-1-augustus-gene-180.33-mRNA-1 protein AED:0.13 eAED:0.13 QI:84; maker-Fvb6-2-augustus-gene-86.38-mRNA-1 protein AED:0.13 eAED:0.13 QI:99; maker-Fvb6-4-augustus-gene-202.36-mRNA-1 protein AED:0.24 eAED:0.24 QI:82	26S proteasome non-ATPase regulatory subunit 2 homolog	LMTVPSDASSGGASGNWLFKNK	1xGG [K]	9.98996e-06	8.32812e-05	8	2381.16	2.71149e+06	2.83938e+06	0.01	4.55081e-17	Down
maker-Fvb6-1-augustus-gene-267.33-mRNA-1 protein AED:0.33 eAED:0.33 QI:901; maker-Fvb3-3-augustus-gene-230.30-mRNA-1 protein AED:0.05 eAED:0.05 QI:171	actin-depolymerizing factor 3-like	NKMIYASSK	1xGG [K2]	0.0178331	0.00159048	3	1155.58	2.79843e+07	11924597	0.01	4.55081e-17	Down
maker-Fvb6-2-augustus-gene-236.38-mRNA-1 protein AED:0.19 eAED:0.19 QI:81; maker-Fvb6-4-augustus-gene-49.40-mRNA-1 protein AED:0.34 eAED:0.34 QI:184; maker-Fvb6-3-augustus-gene-380.27-mRNA-1 protein AED:0.11 eAED:0.11 QI:146	acyl-CoA-binding domain-containing protein 4	NTDLYKELQSVR	1xGG [K6]	0.016405	0.00148468	4	1579.81		934474	0.01	4.55081e-17	Down
maker-Fvb6-2-augustus-gene-27.53-mRNA-1 protein AED:0.22 eAED:0.22 QI:1; maker-Fvb1-4-augustus-gene-34.54-mRNA-1 protein AED:0.35 eAED:0.36 QI:171; maker-Fvb2-1-augustus-gene-209.28-mRNA-1 protein AED:0.12 eAED:0.12 QI:207	eukaryotic initiation factor 4A-8	ELAQQIEKVMR	1xGG [K8]	0.00921326	0.000808482	1	1458.77	947455	481567	0.01	4.55081e-17	Down
maker-Fvb6-2-augustus-gene-337.60-mRNA-1 protein AED:0.03 eAED:0.03 QI:253; maker-Fvb6-3-augustus-gene-60.37-mRNA-1 protein AED:0.01 eAED:0.01 QI:41	UBA and UBX domain-containing protein At4g15410	EEDYREPVKQR	1xGG [K9]	0.101789	0.008323	1	1562.76		631458	0.01	4.55081e-17	Down
maker-Fvb6-3-augustus-gene-46.55-mRNA-1 protein AED:0.16 eAED:0.16 QI:221; maker-Fvb6-2-snap-gene-320.64-mRNA-1 protein AED:0.18 eAED:0.18 QI:225	14-3-3 protein 4	GNEDHVSIIKEYR	1xGG [K10]	0.0878936	0.00713926	1	1673.82		873518	0.01	4.55081e-17	Down
maker-Fvb6-4-augustus-gene-124.50-mRNA-1 protein AED:0.15 eAED:0.15 QI:118; maker-Fvb6-2-augustus-gene-160.32-mRNA-1 protein AED:0.14 eAED:0.14 QI:128	enolase	KAGWGVMASHR	1xGG [K1]	0.000215989	8.32812e-05	6	1313.65	850227	260126	0.01	4.55081e-17	Down
maker-Fvb6-4-snap-gene-219.29-mRNA-1 protein AED:0.12 eAED:0.12 QI:269; maker-Fvb1-1-augustus-gene-261.61-mRNA-1 protein AED:0.15 eAED:0.15 QI:271; maker-Fvb4-4-augustus-gene-100.50-mRNA-1 protein AED:0.13 eAED:0.13 QI:399; maker-Fvb6-3-augustus-gene-155.32-mRNA-1 protein AED:0.12 eAED:0.12 QI:256; augustus_masked-Fvb7-1-processed-gene-303.4-mRNA-1 protein AED:0.13 eAED:0.11 QI:806	protein TOPLESS isoform X1	KLIEANPLFR	1xGG [K1]	0.110856	0.00954706	3	1314.75	970438	524017	0.01	4.55081e-17	Down
maker-Fvb7-4-augustus-gene-31.40-mRNA-1 protein AED:0.15 eAED:0.15 QI:0; maker-Fvb7-2-snap-gene-302.66-mRNA-1 protein AED:0.24 eAED:0.24 QI:59; maker-Fvb6-2-augustus-gene-160.32-mRNA-1 protein AED:0.14 eAED:0.14 QI:128	enolase	EAMKMGVEVYHHLK	1xGG [K4]	0.069963	0.00526558	1	1785.88		1.3943e+06	0.01	4.55081e-17	Down
snap_masked-Fvb1-2-processed-gene-66.29-mRNA-1 protein AED:0.16 eAED:0.14 QI:323; snap_masked-Fvb1-3-processed-gene-46.37-mRNA-1 protein AED:0.18 eAED:0.18 QI:0	brefeldin A-inhibited guanine nucleotide-exchange prot	TVSSDTKSESEAIIKR	1xGG [K7]	0.0251078	0.00199926	1	1864.96		541381	0.01	4.55081e-17	Down
snap_masked-Fvb3-4-processed-gene-208.36-mRNA-1 protein AED:0.15 eAED:0.15 QI:686; snap_masked-Fvb3-3-processed-gene-81.20-mRNA-1 protein AED:0.28 eAED:0.28 QI:692	C2 domain-containing protein At1g53590 isoform X1	AVNEKDIAVK	1xGG [K5]	0.0142718	0.00123296	1	1200.66	431764	538003	0.01	4.55081e-17	Down
augustus_masked-Fvb2-2-processed-gene-200.0-mRNA-1 protein AED:0.11 eAED:0.11 QI:0	Recname: Full=Cinnamate beta-D-glucosyltransferase	LNGKAAPVEEAK	1xGG [K4]	0.000994421	0.000202034	8	1340.72		529311	0.01	4.55081e-17	Down
augustus_masked-Fvb3-2-processed-gene-118.0-mRNA-1 protein AED:0.26 eAED:0.26 QI:0	protein LIGHT-DEPENDENT SHORT HYPOCOTYLS 10-like	YLDQFGKTK	1xGG [K7]	0.0575143	0.0041528	2	1213.62		1.46392e+06	0.01	4.55081e-17	Down
augustus_masked-Fvb3-2-processed-gene-188.6-mRNA-1 protein AED:0.18 eAED:0.18 QI:0	pentatricopeptide repeat-containing protein At3g16610-like	SITKHPPLPSKLSSFHAR	1xGG [K11]	0.0975097	0.00812356	1	2117.16		429459	0.01	4.55081e-17	Down
augustus_masked-Fvb6-2-processed-gene-317.1-mRNA-1 protein AED:0.13 eAED:0.13 QI:0	6-phosphogluconate dehydrogenase, decarboxylating 3	AGAPVDQTIKTLSVYLEK	1xGG [K10]	3.76957e-06	8.32812e-05	1	2047.11		7.99036e+06	0.01	4.55081e-17	Down
augustus_masked-Fvb6-4-processed-gene-184.0-mRNA-1 protein AED:0.35 eAED:0.46 QI:0	probable calcium-binding protein CML36	TELEALLKR	1xGG [K8]	0.0346298	0.00254905	4	1186.68		520429	0.01	4.55081e-17	Down
augustus_masked-Fvb6-4-processed-gene-184.0-mRNA-1 protein AED:0.35 eAED:0.46 QI:0	probable calcium-binding protein CML36	INSLSPKR	1xGG [K7]	0.104437	0.00854888	7	1028.58		4.71949e+06	0.01	4.55081e-17	Down
augustus_masked-Fvb7-2-processed-gene-251.12-mRNA-1 protein AED:0.05 eAED:0.05 QI:0	F-box protein CPR30-like	FSEPPASDLFKDTFR	1xGG [K11]	0.00164889	0.000202034	6	1870.9	826061	962110	0.01	4.55081e-17	Down
maker-Fvb1-1-augustus-gene-236.49-mRNA-1 protein AED:0.32 eAED:0.32 QI:106	uncharacterized protein LOC101296510	LQECLSKYER	1xCarbamidomethyl [C4]; 1xGG [K7]	0.0669298	0.0050731	1	1439.69		490518	0.01	4.55081e-17	Down
maker-Fvb1-1-augustus-gene-250.52-mRNA-1 protein AED:0.10 eAED:0.10 QI:118	peroxiredoxin-2B	IILFGVPGAFTPTCSLKHVPGYIEK	1xCarbamidomethyl [C14]; 1xGG [K17]	8.57518e-07	8.32812e-05	6	2858.53		33119302	0.01	4.55081e-17	Down
maker-Fvb1-1-snap-gene-28.30-mRNA-1 protein AED:0.14 eAED:0.14 QI:107	uncharacterized protein LOC101307435	NGGVDVEEETKVIHR	1xGG [K11]	0.00184496	0.000260902	2	1795.89	5.65176e+06	713037	0.01	4.55081e-17	Down
maker-Fvb1-3-augustus-gene-159.37-mRNA-1 protein AED:0.06 eAED:0.06 QI:177	uncharacterized bolA-like protein C8C9.11	ALTPEQWKQQLEAEK	1xGG [K8]	0.00428324	0.00040153	3	1912.98	2.07689e+06	419784	0.01	4.55081e-17	Down
maker-Fvb1-4-augustus-gene-50.68-mRNA-1 protein AED:0.18 eAED:0.16 QI:0	protein S-acyltransferase 10	QPASSKGSVVVTVEGSQLGRPLLK	1xGG [K6]	0.00016929	8.32812e-05	3	2551.42		1.43153e+06	0.01	4.55081e-17	Down
maker-Fvb1-4-augustus-gene-58.61-mRNA-1 protein AED:0.19 eAED:0.19 QI:225	UPF0183 protein At3g51130	LVEIFDIKR	1xGG [K8]	0.0718439	0.0053271	4	1246.72	671897	495050	0.01	4.55081e-17	Down
maker-Fvb2-2-snap-gene-132.55-mRNA-1 protein AED:0.11 eAED:0.11 QI:299	protein S-acyltransferase 8	GCVNNFLEVFCSEVKPSR	2xCarbamidomethyl [C2; C11]; 1xGG [K15]	0.00696352	0.000630852	1	2256.05		2.7121e+06	0.01	4.55081e-17	Down
maker-Fvb2-2-snap-gene-135.59-mRNA-1 protein AED:0.15 eAED:0.15 QI:1547	uncharacterized protein LOC101304636 isoform X2	YGVVDKHK	1xGG [K6]	0.0757473	0.00588992	2	1059.56	1.35883e+06	145139	0.01	4.55081e-17	Down
maker-Fvb2-2-snap-gene-99.65-mRNA-1 protein AED:0.10 eAED:0.10 QI:0	uncharacterized protein LOC101305228	SKSVSAMGEYAGGSIK	1xGG [K2]	0.000161542	8.32812e-05	1	1685.82	567334	8.44499e+06	0.01	4.55081e-17	Down
maker-Fvb2-4-snap-gene-226.75-mRNA-1 protein AED:0.05 eAED:0.05 QI:421	uncharacterized protein LOC101304164	IVPQSGKVFAAATER	1xGG [K7]	0.0942035	0.00780158	1	1687.91	532306	648279	0.01	4.55081e-17	Down
maker-Fvb2-4-snap-gene-238.72-mRNA-1 protein AED:0.14 eAED:0.14 QI:251	LOW QUALITY PROTEIN: uncharacterized protein LOC101297	ASSIYKEDSSVHLIEEPLISHSHR	1xGG [K6]	1.10747e-05	8.32812e-05	8	2848.42	1.37366e+06	3.58527e+06	0.01	4.55081e-17	Down
maker-Fvb3-1-augustus-gene-138.38-mRNA-1 protein AED:0.15 eAED:0.15 QI:214	ubiquitin carboxyl-terminal hydrolase 12-like	YHAEQNGLQDAKK	1xGG [K]	3.47423e-05	8.32812e-05	14	1615.78		1.19868e+06	0.01	4.55081e-17	Down
maker-Fvb3-1-snap-gene-291.53-mRNA-1 protein AED:0.12 eAED:0.12 QI:0	F-box protein At5g46170	VKPLSASSASKR	1xGG [K11]	0.00526145	0.00049899	4	1344.76		311021	0.01	4.55081e-17	Down
maker-Fvb3-2-augustus-gene-11.42-mRNA-1 protein AED:0.19 eAED:0.19 QI:118	clathrin light chain 1-like	IQIIEEAEEFKR	1xGG [K11]	0.00100378	0.000202034	1	1618.84		1.68939e+06	0.01	4.55081e-17	Down
maker-Fvb3-2-augustus-gene-292.35-mRNA-1 protein AED:0.13 eAED:0.13 QI:374	probable galactinol--sucrose galactosyltransferase 1	VGKTNLIHDLEPGTVTGVIR	1xGG [K3]	0.0226839	0.0018153	1	2233.23	1.9429e+06	1.79381e+06	0.01	4.55081e-17	Down
maker-Fvb3-3-augustus-gene-147.35-mRNA-1 protein AED:0.07 eAED:0.07 QI:376	dnaJ protein homolog	SGASTKCGGCQGTGLK	2xCarbamidomethyl [C7; C10]; 1xGG [K6]	0.00616733	0.000542867	9	1682.76	956969	450509	0.01	4.55081e-17	Down
maker-Fvb3-3-augustus-gene-185.32-mRNA-1 protein AED:0.24 eAED:0.24 QI:321	AP-2 complex subunit alpha-1-like	ILMGTDVVKNVNK	1xGG [K13]	0.0404398	0.00273672	2	1544.85	724554	835750	0.01	4.55081e-17	Down
maker-Fvb3-4-augustus-gene-259.41-mRNA-1 protein AED:0.14 eAED:0.14 QI:0	protein MEI2-like 5	ISIVKFSINAK	1xGG [K11]	0.0757473	0.00588992	1	1333.78		2.69794e+06	0.01	4.55081e-17	Down
maker-Fvb3-4-augustus-gene-261.61-mRNA-1 protein AED:0.24 eAED:0.24 QI:0	DNA replication licensing factor MCM3	EAQSPQYSAEDLTNIKK	1xGG [K16]	0.016405	0.00148468	1	2035.99	702051	517899	0.01	4.55081e-17	Down
maker-Fvb4-1-augustus-gene-10.32-mRNA-1 protein AED:0.28 eAED:0.28 QI:95	transmembrane emp24 domain-containing protein p24beta3	LFSKSIGYNR	1xGG [K4]	0.0446881	0.00294598	2	1298.69	792854	222215	0.01	4.55081e-17	Down
maker-Fvb4-3-augustus-gene-18.68-mRNA-1 protein AED:0.26 eAED:0.26 QI:148	probable nucleoredoxin 1	TDAKPEGESQEGWVCDGEVCKK	2xCarbamidomethyl [C15; C20]; 1xGG [K]	0.000139051	8.32812e-05	8	2623.14		745267	0.01	4.55081e-17	Down
maker-Fvb4-3-augustus-gene-79.47-mRNA-1 protein AED:0.10 eAED:0.10 QI:140	ubiquitin receptor RAD23d-like isoform X2	AMVQANPHILQPMLQELGKQNPQLVR	1xGG [K19]	6.1366e-06	8.32812e-05	5	3067.63		2.73991e+06	0.01	4.55081e-17	Down
maker-Fvb4-3-snap-gene-208.43-mRNA-1 protein AED:0.08 eAED:0.08 QI:2567		GTKAIELEKPR	1xGG [K3]	0.0126467	0.00110876	1	1355.76		540650	0.01	4.55081e-17	Down
maker-Fvb4-3-snap-gene-3.68-mRNA-1 protein AED:0.18 eAED:0.18 QI:0	pre-mRNA-processing protein 40C isoform X1	EVLFNKYLSDLK	1xGG [K6]	0.0612292	0.00443045	3	1582.85		1.37587e+06	0.01	4.55081e-17	Down
maker-Fvb4-4-augustus-gene-81.50-mRNA-1 protein AED:0.13 eAED:0.13 QI:215	stAR-related lipid transfer protein 7, mitochondrial-l	LEQALKSGQLPADLK	1xGG [K6]	2.67241e-05	8.32812e-05	11	1724.95	2.22494e+06	1.95412e+06	0.01	4.55081e-17	Down
maker-Fvb5-1-augustus-gene-2.39-mRNA-1 protein AED:0.03 eAED:0.03 QI:48	bifunctional dTDP-4-dehydrorhamnose 3,5-epimerase/dTDP	NFNLEEQAKVIVAPR	1xGG [K9]	0.00253639	0.000365268	3	1841.99	1.16751e+06	1.84036e+06	0.01	4.55081e-17	Down
maker-Fvb5-1-augustus-gene-35.60-mRNA-1 protein AED:0.05 eAED:0.05 QI:295	putative mediator of RNA polymerase II transcription s	ASEFNSFNPDFNGFNQKVPNFDGFNQK	1xGG [K17]	4.47449e-05	8.32812e-05	5	3223.45		1.28855e+06	0.01	4.55081e-17	Down
maker-Fvb5-1-snap-gene-111.49-mRNA-1 protein AED:0.36 eAED:0.38 QI:0	miraculin-like	VQASIAANTWVVSGAPQTKK	1xGG [K20]	0.000840145	0.000202034	3	2170.16	476612	1.34176e+06	0.01	4.55081e-17	Down
maker-Fvb5-1-snap-gene-113.48-mRNA-1 protein AED:0.17 eAED:0.18 QI:0	protein argonaute 1-like	QVSIEQQVAPLPVQAIQQPIPTSSKSVK	1xGG [K]	0.000975968	0.000202034	5	3114.72		2.12865e+06	0.01	4.55081e-17	Down
maker-Fvb5-1-snap-gene-251.55-mRNA-1 protein AED:0.36 eAED:0.36 QI:0	uncharacterized protein LOC101306090	EFLDAASSSACLK	1xCarbamidomethyl [C11]; 1xGG [K13]	0.0047031	0.000453197	1	1512.7		415859	0.01	4.55081e-17	Down
maker-Fvb5-2-snap-gene-223.61-mRNA-1 protein AED:0.10 eAED:0.10 QI:303	protein TRANSPARENT TESTA 12-like	VKAWSRPDNQEEGQQ	1xGG [K2]	0.000358222	8.32812e-05	10	1885.88	3.03153e+06	2.70791e+06	0.01	4.55081e-17	Down
maker-Fvb5-3-augustus-gene-105.27-mRNA-1 protein AED:0.29 eAED:0.29 QI:551	ferric reduction oxidase 7, chloroplastic	MDNSSVHKPLLSSR	1xAcetyl [N-Term]; 1xGG [K8]	0.000224237	8.32812e-05	2	1726.85	559855	1.74825e+06	0.01	4.55081e-17	Down
maker-Fvb5-3-augustus-gene-253.33-mRNA-1 protein AED:0.35 eAED:0.35 QI:0	probable inactive receptor kinase At4g23740	VFHPNINSNGSICLDILKEQWSPALTISK	1xCarbamidomethyl [C13]; 1xGG [K18]	0.0834165	0.00641203	1	3395.74		2.32097e+06	0.01	4.55081e-17	Down
maker-Fvb5-4-augustus-gene-143.26-mRNA-1 protein AED:0.26 eAED:0.26 QI:206	actin cytoskeleton-regulatory complex protein PAN1	IDSSTKPDSGSVQR	1xGG [K6]	0.0925886	0.00760079	1	1590.77		317181	0.01	4.55081e-17	Down
maker-Fvb6-1-augustus-gene-157.25-mRNA-1 protein AED:0.25 eAED:0.25 QI:308	PTI1-like tyrosine-protein kinase At3g15890	LNGKYVEDELKR	1xGG [K4]	0.0241983	0.00193416	1	1577.83	722298	353579	0.01	4.55081e-17	Down
maker-Fvb6-1-augustus-gene-192.32-mRNA-1 protein AED:0.15 eAED:0.15 QI:329	calcium-dependent protein kinase 32	LSVLKNPTGTEIEQTYELGR	1xGG [K5]	0.000117469	8.32812e-05	4	2362.22		3.23465e+06	0.01	4.55081e-17	Down
maker-Fvb6-1-augustus-gene-38.76-mRNA-1 protein AED:0.10 eAED:0.10 QI:295	vesicle transport v-SNARE 13	QKISEVKAGIDEAESLIR	2xGG [K2; K7]	0.0047031	0.000453197	1	2214.17		1.30127e+06	0.01	4.55081e-17	Down
maker-Fvb6-1-snap-gene-264.39-mRNA-1 protein AED:0.15 eAED:0.15 QI:0	uncharacterized protein LOC101299220 isoform X1	ENTTTSPANENNTAAPPK	1xGG [K18]	0.0498097	0.0033374	1	1970.9	556856	950331	0.01	4.55081e-17	Down
maker-Fvb6-2-augustus-gene-154.38-mRNA-1 protein AED:0.03 eAED:0.03 QI:157	60S acidic ribosomal protein P2-2-like	LASVPSGGGGAVAVAAPAGGAGSAAPAAAEAKK	1xGG [K]	2.45889e-08	8.32812e-05	15	2803.47	4.38542e+06	4.8693e+06	0.01	4.55081e-17	Down
maker-Fvb6-2-augustus-gene-19.33-mRNA-1 protein AED:0.05 eAED:0.05 QI:129	protein TIFY 11A-like	VVAVAPYQVNHSQQKAASPK	1xGG [K15]	0.0237558	0.00189718	6	2236.18		1.1407e+06	0.01	4.55081e-17	Down
maker-Fvb6-2-augustus-gene-227.36-mRNA-1 protein AED:0.16 eAED:0.16 QI:0	L-cysteine desulfhydrase-like	EKFGVEVPIYFRPPK	1xGG [K2]	0.00140623	0.000202034	1	1920.04	1.55837e+06	742996	0.01	4.55081e-17	Down
maker-Fvb6-2-augustus-gene-236.38-mRNA-1 protein AED:0.19 eAED:0.19 QI:81	acyl-CoA-binding domain-containing protein 4	SSLQSKTETSVPDSVSAVHYAPNVTR	1xGG [K6]	8.6799e-06	8.32812e-05	10	2874.42		1.73549e+06	0.01	4.55081e-17	Down
maker-Fvb6-2-snap-gene-202.61-mRNA-1 protein AED:0.06 eAED:-0.01 QI:0	ataxin-3 homolog	ITKSCNSTNAPR	1xCarbamidomethyl [C5]; 1xGG [K3]	0.000400843	8.32812e-05	3	1462.71	360809	1.15581e+06	0.01	4.55081e-17	Down
maker-Fvb6-3-augustus-gene-20.30-mRNA-1 protein AED:0.26 eAED:0.26 QI:79	uncharacterized protein LOC105352543	EVICHEVKR	1xCarbamidomethyl [C4]; 1xGG [K8]	0.0153729	0.00136511	12	1283.65	565367	371701	0.01	4.55081e-17	Down
maker-Fvb6-3-augustus-gene-296.31-mRNA-1 protein AED:0.14 eAED:0.14 QI:155	E3 ubiquitin-protein ligase UPL7	LPSASTCYNTLKLPTYK	1xCarbamidomethyl [C7]; 1xGG [K]	2.31556e-06	8.32812e-05	8	2071.05		952699	0.01	4.55081e-17	Down
maker-Fvb6-3-augustus-gene-345.28-mRNA-1 protein AED:0.10 eAED:0.10 QI:317	phosphatidylinositol N-acetylglucosaminyltransferase G	IFPQTPPEIKYR	1xGG [K10]	0.00335849	0.00040153	3	1602.86	670371	1.84037e+06	0.01	4.55081e-17	Down
maker-Fvb6-3-augustus-gene-402.78-mRNA-1 protein AED:0.40 eAED:0.40 QI:42	peptide-N(4)-(N-acetyl-beta-glucosaminyl)asparagine am	LVSISDEQPEPAAGNEELLKSDEELAR	1xGG [K20]	1.57684e-06	8.32812e-05	8	3053.49		905065	0.01	4.55081e-17	Down
maker-Fvb6-3-snap-gene-123.46-mRNA-1 protein AED:0.18 eAED:0.18 QI:0	ubiquitin carboxyl-terminal hydrolase 7 isoform X1	SAVYVKESR	1xGG [K6]	0.0601453	0.00440328	8	1152.6		326574	0.01	4.55081e-17	Down
maker-Fvb6-4-augustus-gene-187.28-mRNA-1 protein AED:0.18 eAED:0.18 QI:155	60S acidic ribosomal protein P2-2-like	LASVPSGGGGAVAVAAPAGGGGSAAPAATEAKK	1xGG [K33]	4.44988e-07	8.32812e-05	6	2819.46	1.47067e+06	631016	0.01	4.55081e-17	Down
maker-Fvb6-4-snap-gene-126.40-mRNA-1 protein AED:0.09 eAED:0.09 QI:0	fructose-bisphosphate aldolase, cytoplasmic isozyme-like	KENVKAAQQALLTR	1xGG [K5]	0.00440511	0.000453197	3	1683.95		655370	0.01	4.55081e-17	Down
maker-Fvb7-1-augustus-gene-320.104-mRNA-1 protein AED:0.03 eAED:0.03 QI:655	cellulose synthase-like protein D3	QNREDEPVESVKIPK	1xGG [K12]	0.106236	0.00899442	1	1881.97		686909	0.01	4.55081e-17	Down
maker-Fvb7-2-augustus-gene-277.62-mRNA-1 protein AED:0.00 eAED:0.00 QI:95	BAHD acyltransferase DCR	IIGTTHVKPNKK	1xGG [K]	0.0130046	0.00110876	3	1449.85	274010	276685	0.01	4.55081e-17	Down
maker-Fvb7-2-snap-gene-44.58-mRNA-1 protein AED:0.23 eAED:0.30 QI:0	uncharacterized protein LOC101296999	MYEGCLYLSSIHK	1xCarbamidomethyl [C5]; 1xGG [K13]	0.0612292	0.00443045	3	1714.79		306260	0.01	4.55081e-17	Down
maker-Fvb7-3-augustus-gene-56.79-mRNA-1 protein AED:0.25 eAED:0.24 QI:0	uncharacterized protein LOC101308136 isoform X2	RDALPQDLQK	1xGG [K10]	0.0917907	0.00753806	1	1297.69		2.72117e+06	0.01	4.55081e-17	Down
maker-Fvb7-3-augustus-gene-79.54-mRNA-1 protein AED:0.44 eAED:0.42 QI:106	glutathione S-transferase L3	EKVYPPNKVPSLEHNNEVK	1xGG [K2]	4.86823e-05	8.32812e-05	3	2335.2	1.16113e+06	778635	0.01	4.55081e-17	Down
maker-Fvb7-4-snap-gene-149.59-mRNA-1 protein AED:0.12 eAED:0.13 QI:339	putative disease resistance protein At1g50180	QTSGSESVASAFKR	1xGG [K13]	0.0950204	0.00804575	1	1568.77		631888	0.01	4.55081e-17	Down
snap_masked-Fvb1-1-processed-gene-270.31-mRNA-1 protein AED:0.37 eAED:0.37 QI:160	probable purine permease 5 isoform X1	ISALKTMAWEEYK	1xGG [K5]	3.96128e-05	8.32812e-05	5	1683.84	3.45348e+06	722202	0.01	4.55081e-17	Down
snap_masked-Fvb1-2-processed-gene-11.44-mRNA-1 protein AED:0.26 eAED:0.26 QI:0	deoxyhypusine synthase isoform X1	IASVHSTVFKESQNLQGK	1xGG [K10]	3.67517e-05	8.32812e-05	5	2087.09		769975	0.01	4.55081e-17	Down
snap_masked-Fvb2-1-processed-gene-106.24-mRNA-1 protein AED:0.16 eAED:0.15 QI:190	histone deacetylase 19	MDTGGNSLASGPDGVKR	1xAcetyl [N-Term]; 1xGG [K16]	4.99332e-06	8.32812e-05	4	1817.84		2.69921e+06	0.01	4.55081e-17	Down
snap_masked-Fvb2-4-processed-gene-114.15-mRNA-1 protein AED:0.35 eAED:0.35 QI:0	putative phosphatidylinositol N-acetylglucosaminyltran	KAFANAKFR	2xGG [K1; K7]	0.0601453	0.00440328	1	1280.69		2.64599e+06	0.01	4.55081e-17	Down
snap_masked-Fvb2-4-processed-gene-253.35-mRNA-1 protein AED:0.19 eAED:0.19 QI:127	synaptotagmin-2 isoform X1	TIAKPIIAEQIPK	1xGG [K4]	0.000501899	0.000159793	2	1535.92	2.00724e+06	2.06966e+06	0.01	4.55081e-17	Down
maker-Fvb6-2-augustus-gene-81.36-mRNA-1 protein AED:0.11 eAED:0.10 QI:113; maker-Fvb3-1-augustus-gene-213.29-mRNA-1 protein AED:0.35 eAED:0.35 QI:156	ubiquitin-conjugating enzyme E2 36-like	ICLDILKDK	1xCarbamidomethyl [C2]; 1xGG [K]	0.00640214	0.000591852	14	1231.67	1.1577e+06	2.43473e+07	0.035	4.55081e-17	Down
maker-Fvb4-1-augustus-gene-186.38-mRNA-1 protein AED:0.14 eAED:0.14 QI:288	E3 ubiquitin protein ligase RIE1	SSVGAGKMIPMETTSAYPAVER	1xOxidation [M8]; 1xGG [K7]	0.00158827	0.000202034	7	2412.15	955832	1.09655e+06	0.071	4.33362e-05	Down
maker-Fvb6-2-augustus-gene-19.33-mRNA-1 protein AED:0.05 eAED:0.05 QI:129	protein TIFY 11A-like	AASPKAEEQVAGQSSK	1xGG [K5]	0.000243966	8.32812e-05	6	1701.84	356006	581383	0.071	0.00075644	Down
augustus_masked-Fvb3-3-processed-gene-86.2-mRNA-1 protein AED:0.05 eAED:0.04 QI:0	F-box/kelch-repeat protein At3g23880-like	LFLCLYDQK	1xCarbamidomethyl [C4]; 1xGG [K9]	0.0104003	0.000850757	2	1313.66	2.11046e+06	2.2748e+06	0.076	1.16655e-05	Down
maker-Fvb2-1-snap-gene-145.37-mRNA-1 protein AED:0.49 eAED:0.42 QI:0	uncharacterized protein LOC105350704	LLKNTSFEK	1xGG [K9]	0.0564927	0.00405792	1	1193.65	497930	873796	0.078	0.000263948	Down
maker-Fvb6-4-snap-gene-219.29-mRNA-1 protein AED:0.12 eAED:0.12 QI:269; maker-Fvb1-1-augustus-gene-261.61-mRNA-1 protein AED:0.15 eAED:0.15 QI:271; maker-Fvb6-3-augustus-gene-155.32-mRNA-1 protein AED:0.12 eAED:0.12 QI:256	protein TOPLESS isoform X1	NPRPNPDIKTLFVDHSCGQPNGAR	1xCarbamidomethyl [C17]; 1xGG [K9]	0.00152988	0.000202034	5	2804.36	1.82744e+06	1.92726e+06	0.081	2.91803e-05	Down
maker-Fvb3-2-snap-gene-50.50-mRNA-1 protein AED:0.12 eAED:0.12 QI:142	DNA-directed RNA polymerase II subunit RPB2	DCMIAHGAAHFLKER	1xCarbamidomethyl [C2]; 1xGG [K13]	0.0023534	0.000365268	1	1869.88	439613	609419	0.084	0.000659118	Down
augustus_masked-Fvb2-1-processed-gene-166.6-mRNA-1 protein AED:0.45 eAED:0.19 QI:0	F-box/kelch-repeat protein At3g06240-like	NLTVEEKDLNR	1xGG [K7]	0.0826909	0.00634654	1	1444.74	1.75831e+06	2.49767e+06	0.085	3.36633e-05	Down
maker-Fvb3-1-augustus-gene-22.54-mRNA-1 protein AED:0.04 eAED:0.04 QI:137; maker-Fvb3-2-augustus-gene-294.47-mRNA-1 protein AED:0.04 eAED:0.04 QI:139	heat shock protein 90-2	LVSATKEGLKLDETEDEAK	1xGG [K6]	0.0015015	0.000202034	4	2190.11	591602	789356	0.086	0.000478333	Down
augustus_masked-Fvb6-2-processed-gene-209.1-mRNA-1 protein AED:0.10 eAED:0.09 QI:152	AMP deaminase	LRKEPDEVVIFR	1xGG [K3]	0.0277852	0.00211707	2	1614.9	938151	891926	0.087	0.00171109	Down
maker-Fvb1-4-augustus-gene-2.52-mRNA-1 protein AED:0.05 eAED:0.05 QI:561	peroxiredoxin-2B	YTHELGLELDLSEKGLGTR	1xGG [K14]	2.77746e-08	8.32812e-05	29	2245.15	5.60636e+06	5.75263e+06	0.088	5.5518e-08	Down
maker-Fvb6-1-augustus-gene-343.53-mRNA-1 protein AED:0.38 eAED:0.38 QI:96	peptide-N(4)-(N-acetyl-beta-glucosaminyl)asparagine am	LVSISDDQPEQAAGNDELLKSDEELAR	1xGG [K20]	3.40972e-05	8.32812e-05	4	3056.47	826766	4.36204e+06	0.088	2.79638e-06	Down
maker-Fvb4-3-augustus-gene-119.36-mRNA-1 protein AED:0.18 eAED:0.18 QI:381	uncharacterized protein LOC101293579	GNVGPNKQAVTHGSVSSGR	1xGG [K7]	0.00233147	0.000365268	12	1965.98	279478	405108	0.09	0.00337879	Down
augustus_masked-Fvb3-4-processed-gene-227.1-mRNA-1 protein AED:0.17 eAED:0.17 QI:196	nuclear-pore anchor	EVTVLLKECR	1xCarbamidomethyl [C9]; 1xGG [K7]	0.0120716	0.0010748	1	1360.73	963926	1.55446e+06	0.091	0.000242234	Down
augustus_masked-Fvb6-3-processed-gene-320.0-mRNA-1 protein AED:0.18 eAED:0.21 QI:0; maker-Fvb6-2-augustus-gene-177.31-mRNA-1 protein AED:0.16 eAED:0.16 QI:208	extensin-like	KLAASSGDSGANVKR	1xGG [K14]	2.64019e-06	8.32812e-05	14	1574.82	987252	874517	0.091	0.00329327	Down
maker-Fvb2-1-snap-gene-245.62-mRNA-1 protein AED:0.18 eAED:0.18 QI:316; maker-Fvb2-3-augustus-gene-43.69-mRNA-1 protein AED:0.17 eAED:0.16 QI:288	large proline-rich protein BAG6	ASGSVPPLKDDSK	1xGG [K9]	0.005164	0.00049899	8	1414.72	779865	749484	0.092	0.00195703	Down
maker-Fvb6-1-augustus-gene-298.49-mRNA-1 protein AED:0.10 eAED:0.10 QI:0	FK506-binding protein 4-like	SIDILPPEKPKPK	1xGG [K9]	0.0634524	0.00464725	2	1575.91	1.05359e+06	1.07897e+06	0.094	0.000286423	Down
maker-Fvb6-4-snap-gene-327.66-mRNA-1 protein AED:0.19 eAED:0.27 QI:78	F-box/kelch-repeat protein At3g06240-like	MDNSQKASYHAGEAK	1xAcetyl [N-Term]; 1xGG [K6]	0.0052125	0.00049899	3	1792.79	833948	609071	0.094	0.00112823	Down
maker-Fvb6-1-augustus-gene-290.51-mRNA-1 protein AED:0.08 eAED:0.08 QI:142; maker-Fvb6-2-augustus-gene-201.54-mRNA-1 protein AED:0.11 eAED:0.11 QI:275; maker-Fvb6-4-augustus-gene-86.40-mRNA-1 protein AED:0.01 eAED:0.01 QI:333	protein SSUH2 homolog	DGSDSICVTCNGKGQIPCATCGSR	4xCarbamidomethyl [C7; C10; C18; C21]; 1xGG [K13]	4.63266e-06	8.32812e-05	10	2714.14	623137	629148	0.095	0.000875077	Down
augustus_masked-Fvb2-3-processed-gene-82.15-mRNA-1 protein AED:0.30 eAED:0.30 QI:1671	DNA mismatch repair protein PMS1	VPDEVIDKVQEETKR	2xGG [K8; K14]	0.0318899	0.00228142	1	2013.02	932248	954917	0.095	0.00432281	Down
maker-Fvb2-3-snap-gene-37.85-mRNA-1 protein AED:0.11 eAED:0.11 QI:163	glucose-induced degradation protein 8 homolog	QSISEDNAKNGSQPFSLK	1xGG [K9]	1.00562e-06	8.32812e-05	13	2064	2.68671e+06	2.37101e+06	0.096	1.05403e-05	Down
maker-Fvb7-4-augustus-gene-115.38-mRNA-1 protein AED:0.30 eAED:0.30 QI:108	remorin-like	EKALLPPPPGAAAPVDDSK	1xGG [K2]	0.000286089	8.32812e-05	7	1987.05	712925	1.23459e+06	0.096	0.00253633	Down
maker-Fvb5-1-augustus-gene-2.39-mRNA-1 protein AED:0.03 eAED:0.03 QI:48; maker-Fvb5-4-augustus-gene-7.36-mRNA-1 protein AED:0.01 eAED:0.01 QI:175	bifunctional dTDP-4-dehydrorhamnose 3,5-epimerase/dTDP	ESLIKNVFKPNQK	1xGG [K5]	0.0023534	0.000365268	5	1658.92	1.78132e+06	1.49749e+06	0.097	0.000111075	Down
maker-Fvb7-1-augustus-gene-300.64-mRNA-1 protein AED:0.07 eAED:0.07 QI:156; maker-Fvb7-4-augustus-gene-6.44-mRNA-1 protein AED:0.37 eAED:0.37 QI:130	caffeic acid 3-O-methyltransferase	TEQEFEALAKGSGFQGIR	1xGG [K10]	0.00013647	8.32812e-05	11	2082.03	1.93712e+06	2.0162e+06	0.098	0.000284294	Down
maker-Fvb5-1-snap-gene-155.61-mRNA-1 protein AED:0.11 eAED:0.11 QI:515	protein ENHANCED DISEASE RESISTANCE 2 isoform X1	AHIESGGFNISPLKPR	1xGG [K14]	0.00195157	0.000260902	1	1836.97	994867	881172	0.098	0.00406908	Down
maker-Fvb4-1-augustus-gene-186.38-mRNA-1 protein AED:0.14 eAED:0.14 QI:288	E3 ubiquitin protein ligase RIE1	MNATCPLCKYNILK	2xCarbamidomethyl [C5; C8]; 1xGG [K9]	7.49171e-05	8.32812e-05	6	1839.89	3.86744e+06	3.0171e+06	0.099	4.61204e-07	Down
maker-Fvb3-4-augustus-gene-267.36-mRNA-1 protein AED:0.06 eAED:0.06 QI:485	CSC1-like protein ERD4	TTGSPEGTRPTNKTGFLGLCGAK	1xCarbamidomethyl [C20]; 1xGG [K13]	0.0023534	0.000365268	8	2464.22	1.09442e+06	954962	0.099	0.000420175	Down
maker-Fvb2-1-augustus-gene-185.39-mRNA-1 protein AED:0.12 eAED:0.12 QI:224	UDP-sugar pyrophosphorylase	TGGAIKEFVNPK	1xGG [K6]	0.0750834	0.00571675	1	1374.74	726587	597233	0.099	0.00115819	Down
maker-Fvb7-3-augustus-gene-83.35-mRNA-1 protein AED:0.31 eAED:0.31 QI:120	beta-taxilin	LQQLTHQYVHSEQQYETKLK	1xGG [K18]	0.0992017	0.0081762	2	2615.32	889377	821200	0.099	0.00255918	Down
maker-Fvb1-2-augustus-gene-261.13-mRNA-1 protein AED:0.02 eAED:0.04 QI:0; maker-Fvb1-4-snap-gene-21.61-mRNA-1 protein AED:0.22 eAED:0.26 QI:0	40S ribosomal protein S11	SVGLGFKTPR	1xGG [K7]	0.0393504	0.00270219	3	1175.65	776094	804850	0.099	0.00325389	Down
maker-Fvb7-2-snap-gene-26.38-mRNA-1 protein AED:0.01 eAED:-0.00 QI:0	uncharacterized protein LOC101309387	KLDACILAK	1xCarbamidomethyl [C5]; 1xGG [K1]	0.0663381	0.0050031	1	1145.63	544445	449002	0.1	0.00262191	Down
maker-Fvb3-1-augustus-gene-52.13-mRNA-1 protein AED:0.14 eAED:0.14 QI:486	probable serine/threonine-protein kinase At5g41260 iso	AATSGFSSENVVSEHGEKAPNVVYK	1xGG [K]	4.43275e-05	8.32812e-05	8	2721.31	2.35037e+06	1.24142e+06	0.102	0.000972051	Down
maker-Fvb3-4-augustus-gene-230.46-mRNA-1 protein AED:0.26 eAED:0.26 QI:0; maker-Fvb3-1-augustus-gene-246.31-mRNA-1 protein AED:0.19 eAED:0.19 QI:0	plasma membrane-associated cation-binding protein 1-li	IEFPGSKPVSEASEK	1xGG [K7]	0.00244318	0.000365268	1	1718.86	950370	822560	0.102	0.00148079	Down
maker-Fvb1-1-augustus-gene-192.54-mRNA-1 protein AED:0.33 eAED:0.33 QI:159	protein RER1A	YKYVPFSVGK	1xGG [K2]	0.0093867	0.000808482	1	1301.69	640025	1.0326e+06	0.102	0.00421736	Down
maker-Fvb5-1-snap-gene-78.67-mRNA-1 protein AED:0.19 eAED:0.19 QI:274	uncharacterized protein LOC111292994	IINDHEQAAETKGGK	1xGG [K]	0.000154148	8.32812e-05	11	1724.86	634855	578627	0.103	0.00227809	Down
maker-Fvb4-3-snap-gene-30.61-mRNA-1 protein AED:0.27 eAED:0.27 QI:0	unnamed protein product, partial	LTLQFSEDYPNKPPTVR	1xGG [K12]	0.000103997	8.32812e-05	1	2119.08	1.22574e+06	1.11153e+06	0.104	0.00144288	Down
maker-Fvb1-1-augustus-gene-220.36-mRNA-1 protein AED:0.07 eAED:0.07 QI:145	proteasome subunit alpha type-7	NYKETSGQETIKLAIR	1xGG [K12]	0.000424019	8.32812e-05	5	1965.04	983426	765864	0.104	0.00210769	Down
augustus_masked-Fvb2-1-processed-gene-155.1-mRNA-1 protein AED:0.18 eAED:0.18 QI:155	uncharacterized protein LOC101296055	RAQLKALVSIHGLEAGK	1xGG [K5]	0.00124505	0.000202034	6	1905.1	841888	683701	0.105	0.00516067	Down
maker-Fvb4-2-augustus-gene-202.13-mRNA-1 protein AED:0.10 eAED:0.10 QI:555; maker-Fvb4-4-augustus-gene-239.9-mRNA-1 protein AED:0.12 eAED:0.12 QI:314	calcium-transporting ATPase 8, plasma membrane-type-li	GIPGSDDDLLKR	1xGG [K11]	0.00863093	0.000772694	5	1399.72	931949	739133	0.105	0.00528098	Down
augustus_masked-Fvb2-4-processed-gene-95.12-mRNA-1 protein AED:0.11 eAED:0.11 QI:115	60S ribosomal protein L3	VKAFPKDDPSKPCK	1xCarbamidomethyl [C13]; 1xGG [K2]	0.0369172	0.00259959	9	1730.89	1.36043e+06	3.64928e+06	0.107	6.43351e-05	Down
maker-Fvb1-4-augustus-gene-183.28-mRNA-1 protein AED:0.05 eAED:0.05 QI:0	calmodulin-7, partial	DTDSEEELKEAFR	1xGG [K9]	0.000323144	8.32812e-05	9	1682.75	795889	520128	0.107	0.00269005	Down
maker-Fvb4-3-snap-gene-161.50-mRNA-1 protein AED:0.07 eAED:0.07 QI:32	vicilin-like antimicrobial peptides 2-2	QQGGDWQQKQQCQR	1xCarbamidomethyl [C12]; 1xGG [K9]	8.78549e-05	8.32812e-05	11	1888.85	542685	453931	0.107	0.00374005	Down
maker-Fvb4-3-snap-gene-316.52-mRNA-1 protein AED:0.25 eAED:0.25 QI:0	60S ribosomal export protein NMD3-like	FTGNNLKNIVENPSHEGPDPNPGR	1xGG [K7]	0.000224237	8.32812e-05	5	2717.3	1.902e+06	1.54058e+06	0.108	0.00075048	Down
maker-Fvb4-1-augustus-gene-7.31-mRNA-1 protein AED:0.06 eAED:0.06 QI:125; maker-Fvb6-3-snap-gene-393.83-mRNA-1 protein AED:0.20 eAED:0.20 QI:150; snap_masked-Fvb4-2-processed-gene-251.16-mRNA-1 protein AED:0.08 eAED:0.08 QI:143	40S ribosomal protein S3a	TQGTKIASEGLK	1xGG [K5]	0.00379284	0.00040153	3	1346.73	870612	627444	0.108	0.00492263	Down
maker-Fvb6-4-snap-gene-219.29-mRNA-1 protein AED:0.12 eAED:0.12 QI:269; maker-Fvb4-4-augustus-gene-100.50-mRNA-1 protein AED:0.13 eAED:0.13 QI:399; maker-Fvb6-3-augustus-gene-155.32-mRNA-1 protein AED:0.12 eAED:0.12 QI:256	protein TOPLESS isoform X1	ENEQLSKYGDTKSAR	2xGG [K7; K12]	0.00176058	0.000260902	7	1953.93	342656	303628	0.108	0.0147717	Down
maker-Fvb4-3-augustus-gene-167.35-mRNA-1 protein AED:0.10 eAED:0.10 QI:336	probable linoleate 9S-lipoxygenase 5	INTTTTKTYATR	1xGG [K7]	0.0693463	0.00524157	1	1484.77	286634	235528	0.108	0.0213371	Down
maker-Fvb2-1-augustus-gene-109.39-mRNA-1 protein AED:0.02 eAED:0.02 QI:0	uncharacterized protein At5g48480	VVSAGGITEGVGVTEDHAFPGKQCSGK	1xCarbamidomethyl [C24]; 1xGG [K22]	0.00297381	0.000365268	1	2801.35	737302	545187	0.109	0.00317242	Down
maker-Fvb6-1-snap-gene-214.28-mRNA-1 protein AED:0.25 eAED:0.25 QI:180; maker-Fvb3-4-snap-gene-8.63-mRNA-1 protein AED:0.08 eAED:0.08 QI:208	serine/threonine-protein phosphatase PP2A-3 catalytic	AKEILMEESNVQPVK	1xOxidation [M6]; 1xGG [K2]	3.31519e-05	8.32812e-05	13	1844.94	3.02354e+06	2.00375e+06	0.11	6.38289e-05	Down
maker-Fvb6-1-snap-gene-143.61-mRNA-1 protein AED:0.43 eAED:0.43 QI:251	putative translation machinery associated TMA7	GSFGGAGLKK	1xGG [K9]	0.0467577	0.00308099	6	1035.56	2.58973e+06	1.63712e+06	0.11	0.000314171	Down
maker-Fvb4-3-augustus-gene-14.41-mRNA-1 protein AED:0.03 eAED:0.03 QI:76; maker-Fvb4-4-augustus-gene-14.38-mRNA-1 protein AED:0.04 eAED:0.04 QI:166	MLP-like protein 423	LITYSEGSPIVKVSK	1xGG [K15]	0.0498097	0.0033374	1	1734.96	2.20726e+06	1.71909e+06	0.11	0.000511017	Down
maker-Fvb3-1-augustus-gene-22.54-mRNA-1 protein AED:0.04 eAED:0.04 QI:137; maker-Fvb3-2-augustus-gene-294.47-mRNA-1 protein AED:0.04 eAED:0.04 QI:139	heat shock protein 90-2	KPEEINKEEYSAFYK	1xGG [K]	1.17603e-07	8.32812e-05	16	1988.96	4.53565e+06	3.48625e+06	0.111	1.72694e-05	Down
snap_masked-Fvb4-2-processed-gene-141.17-mRNA-1 protein AED:0.48 eAED:0.53 QI:0	probable aldo-keto reductase 2	FGISFADNNKR	1xGG [K10]	0.00123344	0.000202034	2	1382.68	1.4566e+06	1.25151e+06	0.114	0.000993233	Down
maker-Fvb4-1-augustus-gene-113.38-mRNA-1 protein AED:0.23 eAED:0.23 QI:75	protein phosphatase 2C 70	SQGLVYKQR	1xGG [K7]	0.0253403	0.00199926	4	1192.64	514554	447264	0.114	0.00728608	Down
maker-Fvb7-3-augustus-gene-186.18-mRNA-1 protein AED:0.23 eAED:0.23 QI:184	copper transport protein ATX1-like, partial	KTAYWEAEAPAEPEAKPAEAVAAA	1xGG [K1]	0.00416473	0.00040153	8	2585.25	3.43642e+06	804077	0.116	0.00043437	Down
maker-Fvb2-4-augustus-gene-248.53-mRNA-1 protein AED:0.00 eAED:0.00 QI:119	thioredoxin H-type	FIAPILAELAKK	1xGG [K]	0.00048344	0.000159793	13	1427.86	1.63592e+07	2.41835e+06	0.117	2.00321e-07	Down
maker-Fvb6-1-augustus-gene-117.42-mRNA-1 protein AED:0.11 eAED:0.11 QI:279; maker-Fvb6-3-augustus-gene-110.27-mRNA-1 protein AED:0.12 eAED:0.12 QI:131	proteasome subunit alpha type-6	GKDSVCVVTQK	1xCarbamidomethyl [C6]; 1xGG [K2]	0.00729632	0.000630852	3	1334.67	1.21437e+06	754773	0.117	0.00549642	Down
maker-Fvb1-1-augustus-gene-274.109-mRNA-1 protein AED:0.09 eAED:0.09 QI:144	E3 ubiquitin ligase BIG BROTHER-related	LVPSGGLKPNPGEQEENPTLNR	1xGG [K8]	3.47423e-05	8.32812e-05	3	2460.25	933473	720585	0.118	0.00705853	Down
maker-Fvb7-4-augustus-gene-59.39-mRNA-1 protein AED:0.37 eAED:0.37 QI:57; maker-Fvb6-2-augustus-gene-190.25-mRNA-1 protein AED:0.01 eAED:0.01 QI:125; maker-Fvb7-3-snap-gene-73.52-mRNA-1 protein AED:0.03 eAED:0.04 QI:0; maker-Fvb6-4-augustus-gene-99.26-mRNA-1 protein AED:0.06 eAED:0.06 QI:131; maker-Fvb5-3-augustus-gene-44.23-mRNA-1 protein AED:0.30 eAED:0.30 QI:2101	heat shock cognate 70 kDa protein 2-like	MVNHFVQEFKR	1xOxidation [M1]; 1xGG [K10]	0.00195157	0.000260902	4	1564.77	2.02048e+06	3.00666e+06	0.119	0.000136879	Down
maker-Fvb6-1-augustus-gene-343.53-mRNA-1 protein AED:0.38 eAED:0.38 QI:96; maker-Fvb6-3-augustus-gene-402.78-mRNA-1 protein AED:0.40 eAED:0.40 QI:42	peptide-N(4)-(N-acetyl-beta-glucosaminyl)asparagine am	KLNYVIAIGKDGVCDVTK	1xCarbamidomethyl [C14]; 1xGG [K]	0.00115518	0.000202034	3	2107.12	557468	630423	0.119	0.00105936	Down
maker-Fvb5-1-augustus-gene-35.60-mRNA-1 protein AED:0.05 eAED:0.05 QI:295	putative mediator of RNA polymerase II transcription s	GIYSKPAIHSNNINLKAYK	1xGG [K]	0.000420066	8.32812e-05	6	2245.21	4.61442e+06	3.35558e+06	0.12	4.57925e-05	Down
maker-Fvb1-4-augustus-gene-183.28-mRNA-1 protein AED:0.05 eAED:0.05 QI:0	calmodulin-7, partial	MKDTDSEEELKEAFR	1xGG [K11]	0.00116605	0.000202034	1	1941.89	420326	377183	0.12	0.0144419	Down
augustus_masked-Fvb7-2-processed-gene-110.7-mRNA-1 protein AED:0.13 eAED:0.13 QI:356	F-box protein At4g00755	FNQPSSPENKFNANSTGDLER	1xGG [K10]	0.00300177	0.000365268	4	2466.13	840852	622556	0.121	0.00455243	Down
augustus_masked-Fvb6-1-processed-gene-265.8-mRNA-1 protein AED:0.33 eAED:0.33 QI:0	uncharacterized protein LOC110636145	QATRNAGEIAGLK	1xGG [K13]	0.0343145	0.00251082	3	1442.77	3.88728e+07	2.01601e+08	0.123	4.319e-07	Down
maker-Fvb3-1-snap-gene-176.45-mRNA-1 protein AED:0.23 eAED:0.23 QI:260	CASP-like protein 2D1	IPVIVEKAER	1xGG [K7]	0.0100197	0.000850757	1	1267.74	270969	284309	0.123	0.0308896	Down
maker-Fvb5-2-augustus-gene-173.23-mRNA-1 protein AED:0.08 eAED:0.08 QI:338	probable cellulose synthase A catalytic subunit 3	LQMMKHENGGK	1xGG [K5]	0.0856283	0.00668652	1	1386.66	3.55909e+06	9.53532e+06	0.125	8.32358e-06	Down
maker-Fvb7-3-augustus-gene-10.59-mRNA-1 protein AED:0.10 eAED:0.10 QI:0	hypersensitive-induced response protein 4	DLGNNSKNTTVFLPHGPGHIR	1xGG [K7]	0.000237204	8.32812e-05	8	2388.22	2.30913e+06	950470	0.125	0.00127234	Down
maker-Fvb5-1-augustus-gene-115.36-mRNA-1 protein AED:0.10 eAED:0.10 QI:146	vesicle-associated protein 1-1-like	LAEEKLNALQTNNR	1xGG [K5]	0.00483689	0.00049899	1	1727.9	450010	311111	0.127	0.0212267	Down
maker-Fvb3-2-augustus-gene-11.42-mRNA-1 protein AED:0.19 eAED:0.19 QI:118; maker-Fvb3-3-augustus-gene-8.43-mRNA-1 protein AED:0.05 eAED:0.05 QI:101	clathrin light chain 1-like	AIAELIPHEIPNIEKKR	1xGG [K16]	0.105333	0.00871859	1	2085.18	2.93148e+06	1.66999e+06	0.128	0.0007039	Down
maker-Fvb4-2-augustus-gene-17.53-mRNA-1 protein AED:0.37 eAED:0.37 QI:193	ubiquitin-conjugating enzyme E2 variant 1A	LFCGKDYPDNPPAVR	1xCarbamidomethyl [C3]; 1xGG [K5]	0.0415583	0.00277005	3	1862.89	1.41871e+06	769920	0.13	0.00186295	Down
maker-Fvb6-4-snap-gene-179.54-mRNA-1 protein AED:0.26 eAED:0.26 QI:83	uncharacterized protein LOC101307028	LEAALASKQDSGNKDHSK	1xGG [K]	0.0290926	0.00213083	5	2013	460341	275422	0.131	0.021064	Down
maker-Fvb6-2-augustus-gene-342.44-mRNA-1 protein AED:0.01 eAED:0.01 QI:176; maker-Fvb6-1-augustus-gene-70.39-mRNA-1 protein AED:0.01 eAED:0.01 QI:100	major latex allergen Hev b 5-like	EEEKPATVEEEKPAAAEEEKVDTEVPVEK	1xGG [K]	4.01827e-10	8.32812e-05	49	3353.61	2.46459e+07	5.24691e+06	0.132	4.90234e-08	Down
maker-Fvb5-2-snap-gene-48.70-mRNA-1 protein AED:0.16 eAED:0.16 QI:510	membrane-anchored ubiquitin-fold protein 3	ILENSKTVGQCK	1xCarbamidomethyl [C11]; 1xGG [K6]	0.105333	0.00871859	1	1490.76	652820	396519	0.133	0.0075755	Down
snap_masked-Fvb4-3-processed-gene-0.9-mRNA-1 protein AED:0.29 eAED:0.29 QI:889	hypothetical protein VITISV_028268	TPTQVASHAQKYFIR	1xGG [K11]	0.000716477	0.000202034	2	1860.97	633393	360825	0.134	0.0104028	Down
maker-Fvb1-3-snap-gene-32.72-mRNA-1 protein AED:0.14 eAED:0.14 QI:76	histone acetyltransferase type B catalytic subunit	MAKAVTNQVVDNFYRPDLK	1xGG [K3]	0.000448535	8.32812e-05	4	2323.19	4.35799e+06	1.06263e+06	0.142	0.000273416	Down
maker-Fvb6-1-augustus-gene-180.33-mRNA-1 protein AED:0.13 eAED:0.13 QI:84; maker-Fvb6-2-augustus-gene-86.38-mRNA-1 protein AED:0.13 eAED:0.13 QI:99; maker-Fvb6-4-augustus-gene-202.36-mRNA-1 protein AED:0.24 eAED:0.24 QI:82	26S proteasome non-ATPase regulatory subunit 2 homolog	NLSSYYYKDASLLFCVR	1xCarbamidomethyl [C15]; 1xGG [K8]	2.59832e-05	8.32812e-05	9	2213.07	2.53869e+06	858796	0.143	0.00353237	Down
augustus_masked-Fvb5-4-processed-gene-67.9-mRNA-1 protein AED:0.16 eAED:0.16 QI:223	F-box/kelch-repeat protein At3g18720-like	LTLQFTEDYPNKPPTVR	1xGG [K12]	0.00757392	0.000630852	1	2133.1	910735	806207	0.143	0.0192314	Down
augustus_masked-Fvb7-4-processed-gene-45.11-mRNA-1 protein AED:0.14 eAED:0.14 QI:69	clathrin heavy chain 1	IEAQNEMKSK	1xGG [K]	0.00839272	0.000772694	7	1291.63	753953	399201	0.144	0.00564385	Down
augustus_masked-Fvb3-4-processed-gene-227.1-mRNA-1 protein AED:0.17 eAED:0.17 QI:196	nuclear-pore anchor	TKLEKCEAEIETSR	1xCarbamidomethyl [C6]; 1xGG [K]	0.00152988	0.000202034	3	1807.89	909469	520046	0.145	0.00691668	Down
maker-Fvb5-1-augustus-gene-241.25-mRNA-1 protein AED:0.06 eAED:0.06 QI:196	patellin-3-like isoform X1	EGECEFTTADPVTEVTVKPACK	2xCarbamidomethyl [C4; C21]; 1xGG [K18]	2.23036e-06	8.32812e-05	6	2582.17	572614	349093	0.145	0.0297096	Down
maker-Fvb2-4-augustus-gene-169.38-mRNA-1 protein AED:0.21 eAED:0.21 QI:126	histone H2A variant 1	SLINKTSKE	2xGG [K5; K8]	0.0463365	0.00304994	2	1247.66	2.15225e+06	1.37079e+06	0.146	0.00354575	Down
augustus_masked-Fvb3-4-processed-gene-238.20-mRNA-1 protein AED:0.23 eAED:0.22 QI:129	probable LRR receptor-like serine/threonine-protein ki	LKAWLEDGK	1xGG [K2]	0.069963	0.00526558	1	1173.63	558727	250090	0.15	0.0329244	Down
maker-Fvb4-4-augustus-gene-52.57-mRNA-1 protein AED:0.00 eAED:0.00 QI:141; maker-Fvb4-1-augustus-gene-147.36-mRNA-1 protein AED:0.01 eAED:0.01 QI:149; augustus_masked-Fvb4-2-processed-gene-50.4-mRNA-1 protein AED:0.00 eAED:0.00 QI:149	putative mediator of RNA polymerase II transcription s	LAKTLLNGRPFTLK	1xGG [K3]	0.0925886	0.00760079	1	1686.01	377438	295822	0.15	0.0349948	Down
maker-Fvb5-1-snap-gene-241.40-mRNA-1 protein AED:0.08 eAED:0.08 QI:154	protein NRT1/ PTR FAMILY 5.10-like	ALLAPDDLMKNGK	1xGG [K13]	0.0966734	0.00812356	2	1499.79	923367	852462	0.154	0.0108582	Down
maker-Fvb6-2-augustus-gene-201.54-mRNA-1 protein AED:0.11 eAED:0.11 QI:275	protein SSUH2 homolog	FQFPVLFVPHKESR	1xGG [K11]	2.72296e-05	8.32812e-05	14	1844.98	1.26838e+07	3.33705e+06	0.157	1.1513e-05	Down
maker-Fvb2-1-augustus-gene-41.25-mRNA-1 protein AED:0.17 eAED:0.17 QI:134	polyol transporter 5-like	TSDSLEESKLR	1xGG [K9]	0.005164	0.00049899	4	1378.68	1.10488e+06	552207	0.157	0.0229368	Down
maker-Fvb6-1-augustus-gene-106.53-mRNA-1 protein AED:0.11 eAED:0.08 QI:0	protein translation factor SUI1 homolog 2-like	KNVSSFLVQAGIVK	1xGG [K1]	0.00339006	0.00040153	5	1603.92	1.63368e+06	917389	0.161	0.00275118	Down
maker-Fvb2-4-snap-gene-130.54-mRNA-1 protein AED:0.06 eAED:0.06 QI:0	receptor-like protein kinase THESEUS 1	GTLEDGTKVAVKR	1xGG [K8]	0.0902134	0.00729937	1	1487.82	1.08165e+06	498725	0.169	0.0336325	Down
maker-Fvb4-3-snap-gene-118.53-mRNA-1 protein AED:0.25 eAED:0.19 QI:0; maker-Fvb4-4-snap-gene-86.61-mRNA-1 protein AED:0.17 eAED:0.14 QI:0	S-adenosylmethionine synthase 2	DDADFTWEVVKPLKWDK	2xGG [K11; K14]	2.47938e-05	8.32812e-05	13	2320.12	1.31639e+07	1.84298e+06	0.184	2.04932e-05	Down
maker-Fvb1-1-augustus-gene-21.17-mRNA-1 protein AED:0.26 eAED:0.26 QI:117	glutamine synthetase nodule isozyme	GNNILVMCDAYTPAGEPIPTNKR	1xCarbamidomethyl [C8]; 1xGG [K22]	6.78414e-07	8.32812e-05	3	2645.28	2.80348e+06	778693	0.184	0.0169566	Down
maker-Fvb4-3-snap-gene-118.53-mRNA-1 protein AED:0.25 eAED:0.19 QI:0; maker-Fvb4-4-snap-gene-86.61-mRNA-1 protein AED:0.17 eAED:0.14 QI:0	S-adenosylmethionine synthase 2	DDADFTWEVVKPLK	1xGG [K]	0.000103027	8.32812e-05	3	1776.88	5.87011e+06	1.96174e+06	0.196	0.00389139	Down
maker-Fvb6-4-augustus-gene-115.14-mRNA-1 protein AED:0.10 eAED:0.10 QI:494	ABC transporter B family member 1	LAFKEQASSFWR	1xGG [K4]	0.000332355	8.32812e-05	28	1583.8	8.734e+06	6.63359e+06	0.204	5.326e-05	Down
maker-Fvb3-2-augustus-gene-11.42-mRNA-1 protein AED:0.19 eAED:0.19 QI:118	clathrin light chain 1-like	LFLADQEKFHK	1xGG [K8]	0.00256024	0.000365268	5	1489.78	538911	2.14377e+06	0.228	0.0361883	Down
maker-Fvb2-2-augustus-gene-70.28-mRNA-1 protein AED:0.30 eAED:0.30 QI:87; maker-Fvb2-1-augustus-gene-139.30-mRNA-1 protein AED:0.06 eAED:0.06 QI:39; maker-Fvb2-4-augustus-gene-161.34-mRNA-1 protein AED:0.08 eAED:0.08 QI:39; maker-Fvb2-3-augustus-gene-107.53-mRNA-1 protein AED:0.42 eAED:0.39 QI:0; snap_masked-Fvb2-3-processed-gene-107.43-mRNA-1 protein AED:0.06 eAED:0.06 QI:0	cruciferin PGCRURSE5-like	QNIGKPSMADVFSPQAGR	1xGG [K5]	0.000994421	0.000202034	7	2016.99	2.26908e+06	5.23743e+06	0.26	0.0244441	Down
maker-Fvb1-3-snap-gene-13.58-mRNA-1 protein AED:0.24 eAED:0.24 QI:139; maker-Fvb1-4-snap-gene-16.60-mRNA-1 protein AED:0.29 eAED:0.29 QI:80	probable galactinol--sucrose galactosyltransferase 6 isoform X1	NAFHETKSEAITGYVR	1xGG [K7]	1.03143e-07	8.32812e-05	33	1936.95	1.78033e+06	1.30399e+07	0.303	0.00940751	Down
maker-Fvb6-3-augustus-gene-170.27-mRNA-1 protein AED:0.08 eAED:0.08 QI:339; maker-Fvb6-1-augustus-gene-175.31-mRNA-1 protein AED:0.07 eAED:0.07 QI:347	phosphoenolpyruvate carboxylase 2	QYGVKLTMFHGR	1xGG [K5]	8.8682e-05	8.32812e-05	50	1550.79	1.8217e+07	3.74611e+07	0.394	0.0163666	Down
maker-Fvb1-4-augustus-gene-138.40-mRNA-1 protein AED:0.04 eAED:0.04 QI:159; maker-Fvb6-3-augustus-gene-332.30-mRNA-1 protein AED:0.09 eAED:0.09 QI:0	actin-7	EITALAPSSMKIK	1xGG [K]	0.0003754	8.32812e-05	41	1502.82	1.13913e+07	2.50968e+07	0.411	0.0171789	Down
maker-Fvb7-4-augustus-gene-2.66-mRNA-1 protein AED:0.11 eAED:0.11 QI:166; maker-Fvb7-1-augustus-gene-320.106-mRNA-1 protein AED:0.06 eAED:0.06 QI:430	target of Myb protein 1	YLPVYEETYKSLR	1xGG [K10]	0.000103027	8.32812e-05	32	1774.9	9.38617e+06	2.1834e+07	0.416	0.0356859	Down
maker-Fvb7-2-augustus-gene-111.45-mRNA-1 protein AED:0.14 eAED:0.16 QI:0	uncharacterized protein LOC101293230 isoform X1	APSPSHPGEVTGVPVGLSPGNEQPHVSGQRPTIPDVAKTELDASR	1xGG [K38]	2.15425e-05	8.32812e-05	17	4682.36	8.13277e+06	7.12336e+06	2.494	0.0365802	Up
maker-Fvb6-1-augustus-gene-254.39-mRNA-1 protein AED:0.10 eAED:0.10 QI:139	cell division cycle protein 48 homolog	ETVVEVPNVSWDAIGGLENVKR	1xGG [K21]	3.81967e-08	8.32812e-05	12	2525.3	2.9548e+07	1.13564e+07	2.555	0.0210191	Up
augustus_masked-Fvb6-2-processed-gene-220.9-mRNA-1 protein AED:0.11 eAED:0.11 QI:0	receptor-like protein kinase FERONIA	VYKGDIDGGATKVAIK	1xGG [K12]	4.37936e-06	8.32812e-05	20	1748.95	1.30984e+07	5.38148e+06	2.625	0.0366944	Up
maker-Fvb2-1-augustus-gene-253.43-mRNA-1 protein AED:0.08 eAED:0.08 QI:171	thioredoxin H-type	FIAPVLAELAKK	1xGG [K]	0.000436105	8.32812e-05	12	1413.85	1.92245e+07	7.28815e+06	2.638	0.0373367	Up
augustus_masked-Fvb1-1-processed-gene-271.2-mRNA-1 protein AED:0.27 eAED:0.24 QI:0; augustus_masked-Fvb2-1-processed-gene-263.5-mRNA-1 protein AED:0.28 eAED:0.28 QI:139	probable cyclic nucleotide-gated ion channel 5	KPAIEDPVKTNK	1xGG [K]	5.44765e-05	8.32812e-05	39	1453.8	1.41592e+07	4.31486e+06	2.69	0.0331441	Up
augustus_masked-Fvb6-1-processed-gene-299.16-mRNA-1 protein AED:0.35 eAED:0.35 QI:0	PRA1 family protein B4	SAFAKPESFSDATVR	1xGG [K5]	9.01145e-06	8.32812e-05	24	1726.84	7.38555e+06	4.98858e+06	2.785	0.0318021	Up
augustus_masked-Fvb1-1-processed-gene-271.7-mRNA-1 protein AED:0.11 eAED:0.11 QI:0; augustus_masked-Fvb1-3-processed-gene-4.17-mRNA-1 protein AED:0.05 eAED:0.05 QI:0	heat shock 70 kDa protein	DNNLLGKFELTGIPPAPR	1xGG [K7]	0.00379284	0.00040153	6	2066.1	1.36401e+07	4.7405e+06	2.877	0.0181996	Up
maker-Fvb3-1-augustus-gene-214.28-mRNA-1 protein AED:0.11 eAED:0.11 QI:512	phosphoenolpyruvate carboxylase 2	DFGVKLTMFHGR	1xOxidation [M8]; 1xGG [K5]	0.000786829	0.000202034	93	1537.76	1.24635e+07	8.79615e+06	2.901	0.0126392	Up
maker-Fvb1-1-augustus-gene-220.36-mRNA-1 protein AED:0.07 eAED:0.07 QI:145	proteasome subunit alpha type-7	NYKETSGQETIK	1xGG [K3]	0.000211979	8.32812e-05	31	1511.73	1.29292e+07	6.1898e+06	2.925	0.00984473	Up
maker-Fvb3-3-augustus-gene-248.54-mRNA-1 protein AED:0.08 eAED:0.08 QI:526	protein NRT1/ PTR FAMILY 8.1-like	AAVVEPTDHIKDSKDPWR	1xGG [K]	0.00546188	0.000542867	14	2178.09	5.12441e+06	1.56825e+06	2.931	0.0326424	Up
augustus_masked-Fvb6-2-processed-gene-220.9-mRNA-1 protein AED:0.11 eAED:0.11 QI:0	receptor-like protein kinase FERONIA	LLGVGGFGKVYK	1xGG [K]	0.000361593	8.32812e-05	44	1351.77	4.38254e+07	1.47756e+07	2.986	0.0168074	Up
maker-Fvb3-4-snap-gene-263.63-mRNA-1 protein AED:0.08 eAED:0.08 QI:627	potassium channel KAT1-like	QQETLNDLPKALR	1xGG [K10]	0.000234992	8.32812e-05	12	1639.88	3.53897e+06	1.91156e+06	3.009	0.0375583	Up
maker-Fvb6-3-snap-gene-23.54-mRNA-1 protein AED:0.18 eAED:0.18 QI:615	xyloglucan glycosyltransferase 4-like	NSESGLELLSKLK	1xGG [K]	0.000416149	8.32812e-05	12	1531.83	3.7593e+06	3.04893e+06	3.135	0.0204315	Up
maker-Fvb6-3-snap-gene-32.80-mRNA-1 protein AED:0.28 eAED:0.28 QI:0	uncharacterized protein LOC101292334	SMGKDYPPHVPHHIPKIIELELTR	1xGG [K4]	0.0575143	0.0041528	29	2921.55	5.06871e+07	3.1722e+07	3.152	0.0185789	Up
maker-Fvb5-2-augustus-gene-35.69-mRNA-1 protein AED:0.11 eAED:0.11 QI:39; maker-Fvb6-1-augustus-gene-254.39-mRNA-1 protein AED:0.10 eAED:0.10 QI:139	cell division cycle protein 48 homolog	TLLAKAIANECQANFISIK	1xCarbamidomethyl [C11]; 1xGG [K5]	1.00562e-06	8.32812e-05	10	2219.19	5.07324e+06	2.31708e+06	3.193	0.0436084	Up
maker-Fvb4-3-augustus-gene-179.30-mRNA-1 protein AED:0.05 eAED:0.05 QI:149	elongation factor 1-beta 2-like	SFPGKAVGVSVSNQAAPAAAAPAAAPK	1xGG [K5]	9.46941e-05	8.32812e-05	14	2549.35	3.44053e+06	3.08023e+06	3.329	0.014388	Up
maker-Fvb5-3-augustus-gene-165.32-mRNA-1 protein AED:0.11 eAED:0.11 QI:30	ubiquitin carboxyl-terminal hydrolase isozyme L3	VIQGVIQKNPESLNFNVIAISK	1xGG [K8]	1.20493e-05	8.32812e-05	7	2525.41	9.32881e+06	2.7537e+06	3.388	0.00845763	Up
maker-Fvb1-4-augustus-gene-138.40-mRNA-1 protein AED:0.04 eAED:0.04 QI:159; maker-Fvb6-3-augustus-gene-332.30-mRNA-1 protein AED:0.09 eAED:0.09 QI:0	actin-7	EITALAPSSMKIK	1xOxidation [M10]; 1xGG [K]	0.0027593	0.000365268	68	1518.82	9.50497e+06	3.63269e+06	3.415	0.00705304	Up
augustus_masked-Fvb1-1-processed-gene-271.2-mRNA-1 protein AED:0.27 eAED:0.24 QI:0; augustus_masked-Fvb2-1-processed-gene-263.5-mRNA-1 protein AED:0.28 eAED:0.28 QI:139	probable cyclic nucleotide-gated ion channel 5	KPALEDPVKTNKIPR	1xGG [K]	0.00017741	8.32812e-05	20	1820.04	7.42036e+06	1.41893e+06	3.425	0.0207682	Up
augustus_masked-Fvb3-1-processed-gene-300.2-mRNA-1 protein AED:0.07 eAED:0.07 QI:163	sugar carrier protein C	FVTDEDYPNDGYEMSKPTTVKTV	1xGG [K]	0.00096687	0.000202034	6	2750.25	4.14529e+06	1.27873e+06	3.428	0.020832	Up
augustus_masked-Fvb1-1-processed-gene-73.3-mRNA-1 protein AED:0.27 eAED:0.27 QI:0	uncharacterized protein LOC105352858	KMGYVMIPEVVAAAPVK	1xGG [K1]	1.75964e-07	8.32812e-05	9	1917.03	6.10277e+06	2.18601e+06	3.463	0.0257572	Up
snap_masked-Fvb1-3-processed-gene-132.23-mRNA-1 protein AED:0.21 eAED:0.21 QI:115; maker-Fvb1-4-augustus-gene-118.35-mRNA-1 protein AED:0.24 eAED:0.24 QI:103; maker-Fvb1-4-augustus-gene-118.36-mRNA-1 protein AED:0.34 eAED:0.34 QI:195; maker-Fvb1-3-augustus-gene-132.36-mRNA-1 protein AED:0.41 eAED:0.41 QI:122	annexin D2-like	YEGDEVNVTVAKR	1xGG [K12]	1.13905e-05	8.32812e-05	34	1593.79	8.54588e+06	2.45665e+06	3.479	0.0134568	Up
augustus_masked-Fvb6-2-processed-gene-220.9-mRNA-1 protein AED:0.11 eAED:0.11 QI:0	receptor-like protein kinase FERONIA	HFSFAEIKAATNNFEEAR	1xGG [K8]	3.19666e-08	8.32812e-05	44	2196.05	2.46562e+07	7.72568e+06	3.537	0.00138758	Up
maker-Fvb2-4-snap-gene-130.54-mRNA-1 protein AED:0.06 eAED:0.06 QI:0	receptor-like protein kinase THESEUS 1	GTLEDGTKVAVK	1xGG [K8]	0.00329622	0.00040153	12	1331.72	5.54528e+06	1.63928e+06	3.556	0.025459	Up
maker-Fvb1-1-augustus-gene-247.44-mRNA-1 protein AED:0.08 eAED:0.08 QI:256	spartin-like	VGEELQWPLTKDEPVVK	1xGG [K]	0.0214604	0.00174715	3	2081.09	3.77291e+06	961704	3.655	0.049469	Up
maker-Fvb2-1-snap-gene-245.62-mRNA-1 protein AED:0.18 eAED:0.18 QI:316; maker-Fvb2-3-augustus-gene-43.69-mRNA-1 protein AED:0.17 eAED:0.16 QI:288	large proline-rich protein BAG6	GKVLKDDHPLSEYHLENGHTLHLVVR	1xGG [K]	2.36187e-09	8.32812e-05	61	3120.63	3.28622e+07	5.99346e+06	3.771	0.00034866	Up
maker-Fvb5-2-augustus-gene-233.34-mRNA-1 protein AED:0.26 eAED:0.26 QI:413	sugar transport protein 5	GKDTDIEPELALLIKNSEIAK	1xGG [K]	3.63088e-06	8.32812e-05	6	2411.3	6.82675e+06	1797820	3.797	0.0141684	Up
snap_masked-Fvb4-1-processed-gene-61.7-mRNA-1 protein AED:0.14 eAED:0.14 QI:284	NADPH--cytochrome P450 reductase 2	NSVPLVKSDDCSWAPIFVR	1xCarbamidomethyl [C11]; 1xGG [K7]	6.19438e-06	8.32812e-05	8	2304.14	2.82933e+07	7.22831e+06	3.914	0.00033921	Up
augustus_masked-Fvb2-2-processed-gene-200.0-mRNA-1 protein AED:0.11 eAED:0.11 QI:0	Recname: Full=Cinnamate beta-D-glucosyltransferase	ISASLNSKSSAVGYVK	1xGG [K8]	6.19438e-06	8.32812e-05	23	1724.92	3.46784e+06	1.66428e+06	3.965	0.0105726	Up
augustus_masked-Fvb5-1-processed-gene-112.18-mRNA-1 protein AED:0.18 eAED:0.18 QI:0; augustus_masked-Fvb5-4-processed-gene-84.9-mRNA-1 protein AED:0.28 eAED:0.28 QI:0	E3 ubiquitin-protein ligase RING1-like	YGTPPASKSAVEALPVVK	1xGG [K8]	1.39598e-06	8.32812e-05	52	1928.05	5.52177e+07	11447035	3.986	0.00227252	Up
snap_masked-Fvb3-3-processed-gene-271.23-mRNA-1 protein AED:0.02 eAED:0.02 QI:399; maker-Fvb5-3-augustus-gene-253.33-mRNA-1 protein AED:0.35 eAED:0.35 QI:0	ubiquitin-conjugating enzyme E2-17 kDa	SWTQKYAMG	1xOxidation [M8]; 1xGG [K5]	0.0663381	0.0050031	14	1201.53	2.98031e+07	1.13718e+07	4.038	0.000161438	Up
maker-Fvb3-2-snap-gene-20.71-mRNA-1 protein AED:0.09 eAED:0.14 QI:0	uncharacterized protein LOC105351219	LLGSVTIANGGVLPNIHNMLLPKK	1xGG [K]	0.00057223	0.000159793	6	2613.49	3.07926e+06	760506	4.049	0.0413086	Up
maker-Fvb5-2-augustus-gene-35.69-mRNA-1 protein AED:0.11 eAED:0.11 QI:39	cell division cycle protein 48 homolog	ETVVEVPNVSWDAIGGLDNVKR	1xGG [K21]	0.00189752	0.000260902	2	2511.28	3.6249e+06	845476	4.287	0.0181777	Up
augustus_masked-Fvb6-2-processed-gene-220.9-mRNA-1 protein AED:0.11 eAED:0.11 QI:0	receptor-like protein kinase FERONIA	GKITPECFR	1xCarbamidomethyl [C7]; 1xGG [K2]	0.0267807	0.00204006	11	1221.6	6.55942e+06	2.77809e+06	4.292	0.00215976	Up
maker-Fvb6-4-snap-gene-219.29-mRNA-1 protein AED:0.12 eAED:0.12 QI:269; maker-Fvb1-1-augustus-gene-261.61-mRNA-1 protein AED:0.15 eAED:0.15 QI:271; maker-Fvb4-4-augustus-gene-100.50-mRNA-1 protein AED:0.13 eAED:0.13 QI:399; maker-Fvb6-3-augustus-gene-155.32-mRNA-1 protein AED:0.12 eAED:0.12 QI:256; augustus_masked-Fvb7-1-processed-gene-303.4-mRNA-1 protein AED:0.13 eAED:0.11 QI:806	protein TOPLESS isoform X1	TLINQSLNWQHQLCKNPRPNPDIK	1xCarbamidomethyl [C14]; 1xGG [K15]	6.67663e-06	8.32812e-05	10	3028.55	5.97694e+06	1.89838e+06	4.442	0.00637011	Up
maker-Fvb4-4-augustus-gene-260.18-mRNA-1 protein AED:0.12 eAED:0.12 QI:234; maker-Fvb4-3-augustus-gene-282.36-mRNA-1 protein AED:0.21 eAED:0.21 QI:217	protein transport protein Sec24-like At4g32640	LLQPVDKTLK	1xGG [K7]	0.0362492	0.00259959	5	1268.76	2.0817e+06	437779	4.755	0.026687	Up
maker-Fvb4-1-augustus-gene-149.38-mRNA-1 protein AED:0.36 eAED:0.36 QI:76	universal stress protein A-like protein	TAICAAVLKHNVK	1xCarbamidomethyl [C4]; 1xGG [K9]	0.000239437	8.32812e-05	18	1538.85	4.63184e+06	965975	4.795	0.00242424	Up
maker-Fvb4-4-augustus-gene-118.21-mRNA-1 protein AED:0.13 eAED:0.13 QI:126; maker-Fvb4-3-augustus-gene-179.30-mRNA-1 protein AED:0.05 eAED:0.05 QI:149	elongation factor 1-beta 2-like	AVGVSVSNQAAPAAAAPAAAPKAAAEDDDDLDLFGDETEDDKK	1xGG [K22]	3.65493e-07	8.32812e-05	3	4341.03	7.26919e+06	1.27161e+06	5.717	0.00100973	Up
augustus_masked-Fvb3-2-processed-gene-284.14-mRNA-1 protein AED:0.24 eAED:0.13 QI:0	F-box/LRR-repeat protein 20-like	HAVSEGTKAVTK	1xGG [K8]	0.000583052	0.000159793	3	1341.71	986050	662378	5.728	0.0365258	Up
augustus_masked-Fvb5-2-processed-gene-36.6-mRNA-1 protein AED:0.00 eAED:0.00 QI:0; augustus_masked-Fvb5-3-processed-gene-243.2-mRNA-1 protein AED:0.18 eAED:0.18 QI:0; augustus_masked-Fvb5-1-processed-gene-40.11-mRNA-1 protein AED:0.00 eAED:0.00 QI:0	oleosin 16.4 kDa-like	AEEVGQNVKSK	1xGG [K9]	0.000457017	8.32812e-05	3	1302.66	1.00568e+06	161009	6.246	0.00865188	Up
maker-Fvb2-4-snap-gene-130.54-mRNA-1 protein AED:0.06 eAED:0.06 QI:0	receptor-like protein kinase THESEUS 1	VADFGLSKAGPAIDQTHVSTAVK	1xGG [K8]	4.11259e-05	8.32812e-05	8	2426.27	1.50637e+06	434843	6.246	0.0263354	Up
maker-Fvb1-1-augustus-gene-180.28-mRNA-1 protein AED:0.06 eAED:0.06 QI:62	casein kinase II subunit alpha	LTAKEAMGHPYFSQVR	1xGG [K4]	0.00323511	0.00040153	6	1948.97	1.55192e+06	401656	6.329	0.0200655	Up
maker-Fvb5-2-augustus-gene-175.42-mRNA-1 protein AED:0.26 eAED:0.26 QI:439	ferric reduction oxidase 7, chloroplastic-like	TTSQESAENGNNEIVQSNGTLTDKNEYQKTLISEATVR	1xGG [K29]	4.91407e-05	8.32812e-05	3	4284.05	1.10966e+06	3.3535e+06	6.511	0.00141844	Up
maker-Fvb7-4-snap-gene-184.38-mRNA-1 protein AED:0.35 eAED:0.36 QI:0; maker-Fvb7-2-snap-gene-44.58-mRNA-1 protein AED:0.23 eAED:0.30 QI:0; maker-Fvb7-1-snap-gene-41.59-mRNA-1 protein AED:0.30 eAED:0.30 QI:0	uncharacterized protein LOC101296999	SITIDTQHQFSAKK	1xGG [K]	8.22769e-05	8.32812e-05	13	1717.89	4.26932e+06	741404	6.609	0.00095959	Up
augustus_masked-Fvb6-2-processed-gene-13.10-mRNA-1 protein AED:0.22 eAED:0.21 QI:0; maker-Fvb6-2-augustus-gene-14.45-mRNA-1 protein AED:0.18 eAED:0.13 QI:0	26S protease regulatory subunit 7	FSATPKYMVYN	1xGG [K6]	0.035269	0.00258368	1	1434.67	1.75893e+06	255197	6.892	0.00549862	Up
augustus_masked-Fvb1-4-processed-gene-22.4-mRNA-1 protein AED:0.11 eAED:0.11 QI:0; augustus_masked-Fvb1-3-processed-gene-9.14-mRNA-1 protein AED:0.33 eAED:0.33 QI:0; augustus_masked-Fvb1-1-processed-gene-267.6-mRNA-1 protein AED:0.23 eAED:0.23 QI:0	transmembrane 9 superfamily member 11	TIGCGDKTGWVSVSWK	1xCarbamidomethyl [C4]; 1xGG [K7]	6.88578e-05	8.32812e-05	7	1894.91	2.5633e+06	370482	7.071	0.00128294	Up
maker-Fvb4-4-snap-gene-124.33-mRNA-1 protein AED:0.20 eAED:0.20 QI:381	protein trichome birefringence-like 11	TLTNYLTYNGAQGLHTKVTEFVR	1xGG [K17]	1.98001e-05	8.32812e-05	8	2740.41	1.80496e+06	3.23136e+06	7.193	0.000286972	Up
maker-Fvb4-4-augustus-gene-152.31-mRNA-1 protein AED:0.06 eAED:0.06 QI:301	MACPF domain-containing protein At1g14780-like	GDPSGVYIVTGAQLLSKGK	1xGG [K]	8.78549e-05	8.32812e-05	7	2004.08	2.71625e+06	1.42666e+06	7.238	0.00118494	Up
maker-Fvb3-2-augustus-gene-85.27-mRNA-1 protein AED:0.29 eAED:0.29 QI:131; maker-Fvb3-2-augustus-gene-85.28-mRNA-1 protein AED:0.27 eAED:0.27 QI:170; maker-Fvb3-1-augustus-gene-231.37-mRNA-1 protein AED:0.27 eAED:0.27 QI:170	elongation factor 2	VIYASQITAKPR	1xGG [K10]	0.000308356	8.32812e-05	11	1460.82	645714	529678	7.239	0.00272178	Up
maker-Fvb1-1-augustus-gene-156.28-mRNA-1 protein AED:0.14 eAED:0.14 QI:262	protein TRANSPARENT TESTA 12-like	VANELGAGNGKAAK	1xGG [K]	8.8682e-05	8.32812e-05	21	1413.74	2.8354e+06	381503	7.244	0.00186175	Up
snap_masked-Fvb3-3-processed-gene-90.10-mRNA-1 protein AED:0.19 eAED:0.19 QI:122	protein DJ-1 homolog B	AGADVTVASVGKQLR	1xGG [K12]	0.00154428	0.000202034	2	1585.87	533981	919896	7.275	0.00917858	Up
maker-Fvb6-3-augustus-gene-64.31-mRNA-1 protein AED:0.09 eAED:0.09 QI:288	major latex allergen Hev b 5-like	EEEKPATVEEEKPAAAEEEKVDTEVPLEKAE	1xGG [K29]	0.000329256	8.32812e-05	13	3567.71	2.19585e+07	2.45988e+06	7.335	6.60693e-06	Up
maker-Fvb3-1-augustus-gene-22.48-mRNA-1 protein AED:0.18 eAED:0.18 QI:0	protein transport protein SFT2	SANDTVSGTFSVVSKGVR	1xGG [K15]	0.000794233	0.000202034	13	1924.97	1.60589e+06	385658	8.156	0.00546009	Up
augustus_masked-Fvb6-1-processed-gene-20.9-mRNA-1 protein AED:0.06 eAED:0.06 QI:57	oleosin 18.2 kDa-like	FDVGDYKGMQTQQHHGPSTGK	1xOxidation [M9]; 1xGG [K7]	1.1179e-05	8.32812e-05	36	2448.1	8.29184e+06	4.44853e+06	8.159	2.10654e-06	Up
maker-Fvb6-4-augustus-gene-124.50-mRNA-1 protein AED:0.15 eAED:0.15 QI:118; maker-Fvb6-2-augustus-gene-160.32-mRNA-1 protein AED:0.14 eAED:0.14 QI:128	enolase	TYDLNFKEEKNDGSQK	1xGG [K]	7.19642e-06	8.32812e-05	40	2029.95	5.86868e+06	869337	8.249	3.14451e-06	Up
augustus_masked-Fvb4-3-processed-gene-134.13-mRNA-1 protein AED:0.00 eAED:0.00 QI:0	RING-H2 finger protein ATL2	RKPMDIAVPSR	1xGG [K2]	0.0750834	0.00571675	2	1383.75	538650	237094	8.279	0.0132053	Up
maker-Fvb2-4-augustus-gene-74.36-mRNA-1 protein AED:0.12 eAED:0.12 QI:130; maker-Fvb2-2-augustus-gene-160.35-mRNA-1 protein AED:0.06 eAED:0.06 QI:343	squalene synthase-like isoform X1	LESVQKTCR	1xCarbamidomethyl [C8]; 1xGG [K6]	0.0131261	0.00110876	7	1234.62	184409	357077	8.361	0.030517	Up
maker-Fvb3-1-augustus-gene-51.44-mRNA-1 protein AED:0.23 eAED:0.23 QI:266	mitochondrial uncoupling protein 2	YSGAKDAYFTIVR	1xGG [K5]	0.000253283	8.32812e-05	8	1604.81	4.47643e+06	750004	8.648	3.64698e-05	Up
maker-Fvb2-2-augustus-gene-39.70-mRNA-1 protein AED:0.36 eAED:0.36 QI:154; maker-Fvb2-1-snap-gene-176.44-mRNA-1 protein AED:0.37 eAED:0.37 QI:0; maker-Fvb2-3-augustus-gene-19.36-mRNA-1 protein AED:0.28 eAED:0.28 QI:169	small glutamine-rich tetratricopeptide repeat-containi	DCLVSIEIDPNYSKAYSR	1xCarbamidomethyl [C2]; 1xGG [K14]	1.53737e-05	8.32812e-05	6	2244.06	1.74105e+06	2.36024e+06	8.876	0.000534788	Up
augustus_masked-Fvb7-3-processed-gene-63.0-mRNA-1 protein AED:0.25 eAED:0.25 QI:209; maker-Fvb7-2-snap-gene-242.35-mRNA-1 protein AED:0.26 eAED:0.26 QI:0	phosphoinositide phospholipase C 2-like isoform X1	KPDFLLNTKEIFDPK	1xGG [K9]	4.47449e-05	8.32812e-05	18	1919.03	1.32747e+07	2.18095e+06	9.082	8.17108e-09	Up
maker-Fvb4-4-snap-gene-132.43-mRNA-1 protein AED:0.08 eAED:0.11 QI:0	40S ribosomal protein S18-like	ADVDMNKR	1xGG [K7]	0.069963	0.00526558	3	1062.5	554256	271436	9.109	0.0100044	Up
maker-Fvb5-2-augustus-gene-35.69-mRNA-1 protein AED:0.11 eAED:0.11 QI:39; maker-Fvb6-1-augustus-gene-254.39-mRNA-1 protein AED:0.10 eAED:0.10 QI:139	cell division cycle protein 48 homolog	FEKFGMSPSK	1xGG [K3]	0.00204509	0.000260902	3	1271.61	1.42691e+06	1.80536e+06	9.471	0.000305063	Up
maker-Fvb4-2-augustus-gene-253.32-mRNA-1 protein AED:0.20 eAED:0.20 QI:160; maker-Fvb4-1-augustus-gene-5.29-mRNA-1 protein AED:0.15 eAED:0.15 QI:161	26S proteasome non-ATPase regulatory subunit 1 homolog	VVPAQEEYIKFLEESR	1xGG [K10]	6.6949e-05	8.32812e-05	14	2051.04	1.41564e+06	692289	9.63	0.00016503	Up
maker-Fvb2-2-augustus-gene-93.39-mRNA-1 protein AED:0.05 eAED:0.05 QI:142; maker-Fvb2-1-augustus-gene-109.39-mRNA-1 protein AED:0.02 eAED:0.02 QI:0	uncharacterized protein At5g48480	AQQNSSFQLVSEEDVEAVIKK	1xGG [K21]	0.00108187	0.000202034	2	2463.24	1.26707e+06	1.51117e+06	9.657	0.000401319	Up
augustus_masked-Fvb2-1-processed-gene-140.11-mRNA-1 protein AED:0.30 eAED:0.30 QI:0	inorganic phosphate transporter 1-4	NAKQAAADMSK	1xGG [K3]	0.0438851	0.00290924	2	1248.6	437858	303487	9.731	0.00828143	Up
maker-Fvb3-2-augustus-gene-168.17-mRNA-1 protein AED:0.27 eAED:0.27 QI:457; maker-Fvb3-1-augustus-gene-142.23-mRNA-1 protein AED:0.15 eAED:0.14 QI:446	OTU domain-containing protein 5	DHFSQFITEGFTSYCKR	1xCarbamidomethyl [C15]; 1xGG [K16]	0.000335483	8.32812e-05	4	2237.01	1.43614e+06	1.41051e+06	9.816	0.000337955	Up
maker-Fvb6-1-augustus-gene-310.50-mRNA-1 protein AED:0.12 eAED:0.12 QI:141	2,3-bisphosphoglycerate-independent phosphoglycerate m	LVDQALESGKIYQGEGFK	1xGG [K10]	5.08779e-06	8.32812e-05	2	2096.07	2.19234e+06	220798	9.929	0.000390978	Up
maker-Fvb6-2-augustus-gene-258.59-mRNA-1 protein AED:0.25 eAED:0.25 QI:97	V-type proton ATPase subunit F	KTNYLIVDSK	1xGG [K1]	0.0104977	0.000899435	2	1294.7	402167	393488	10.305	0.00574855	Up
maker-Fvb3-4-snap-gene-244.57-mRNA-1 protein AED:0.02 eAED:0.02 QI:0	E3 ubiquitin-protein ligase RMA1H1-like	GGQTTSEPELKGK	1xGG [K11]	0.00342192	0.00040153	4	1445.72	906243	444835	10.361	0.00104437	Up
maker-Fvb3-4-augustus-gene-167.38-mRNA-1 protein AED:0.22 eAED:0.22 QI:202; maker-Fvb3-1-augustus-gene-181.31-mRNA-1 protein AED:0.23 eAED:0.23 QI:473	ubiquitin thioesterase OTU1	TIGAVEGLTLKLVK	1xGG [K]	2.01747e-05	8.32812e-05	18	1555.94	2.28101e+07	2.12736e+06	10.738	1.94529e-08	Up
maker-Fvb6-3-augustus-gene-71.30-mRNA-1 protein AED:0.11 eAED:0.11 QI:127	acetyl-CoA acetyltransferase, cytosolic 1-like	LGSIAIEAALKR	1xGG [K11]	0.000583052	0.000159793	33	1355.8	5.87977e+06	546959	10.75	1.13666e-06	Up
maker-Fvb3-1-augustus-gene-138.38-mRNA-1 protein AED:0.15 eAED:0.15 QI:214	ubiquitin carboxyl-terminal hydrolase 12-like	LQYSDNSVATKELTK	1xGG [K]	0.0489188	0.0033057	3	1810.92	444594	227145	10.852	0.00610306	Up
maker-Fvb1-2-augustus-gene-261.13-mRNA-1 protein AED:0.02 eAED:0.04 QI:0; maker-Fvb1-4-snap-gene-21.61-mRNA-1 protein AED:0.22 eAED:0.26 QI:0	40S ribosomal protein S11	FNVLKVIPAGSSSAFGK	1xGG [K5]	1.49475e-05	8.32812e-05	12	1836	4.59968e+06	5.0675e+06	11.018	3.69592e-07	Up
maker-Fvb7-1-snap-gene-163.44-mRNA-1 protein AED:0.19 eAED:0.19 QI:22	ATPase GET3	NKFGGLMSQMTR	1xGG [K2]	0.0909989	0.00740073	1	1483.71	474596	511408	11.122	0.00190397	Up
maker-Fvb4-3-augustus-gene-198.37-mRNA-1 protein AED:0.08 eAED:0.08 QI:105	60S ribosomal protein L19-1-like	APAAAAAPAPAAAPQPSAGGAKK	1xGG [K]	0.00412596	0.00040153	4	2056.09	673527	509290	11.274	0.000151336	Up
maker-Fvb5-1-snap-gene-154.42-mRNA-1 protein AED:0.32 eAED:0.32 QI:0; maker-Fvb5-3-snap-gene-133.33-mRNA-1 protein AED:0.13 eAED:0.15 QI:159; maker-Fvb5-2-snap-gene-146.41-mRNA-1 protein AED:0.13 eAED:0.15 QI:195	proteasome subunit alpha type-3	LIASKMMLPGSNR	1xGG [K5]	0.00242042	0.000365268	3	1531.81	891699	789760	11.279	0.0014394	Up
maker-Fvb2-3-augustus-gene-19.36-mRNA-1 protein AED:0.28 eAED:0.28 QI:169	small glutamine-rich tetratricopeptide repeat-containi	IKPSSLVKMFSSLEK	1xGG [K8]	4.43275e-05	8.32812e-05	3	1808	2.12659e+06	2.42585e+06	11.351	3.84795e-05	Up
maker-Fvb3-1-augustus-gene-162.27-mRNA-1 protein AED:0.17 eAED:0.19 QI:102	Synaptobrevin	TATMQDSAFHFKK	1xGG [K12]	0.000436105	8.32812e-05	7	1625.77	924207	1.51922e+06	11.428	6.27104e-05	Up
maker-Fvb2-3-augustus-gene-46.58-mRNA-1 protein AED:0.01 eAED:0.01 QI:43	3-ketoacyl-CoA synthase 10	SVITSTENTATMKEGR	1xGG [K13]	3.16344e-05	8.32812e-05	8	1838.89	677049	526940	11.578	0.000388044	Up
maker-Fvb2-3-augustus-gene-19.36-mRNA-1 protein AED:0.28 eAED:0.28 QI:169	small glutamine-rich tetratricopeptide repeat-containi	VQENVTCHDQGSVAAPSASAGQDAAGANVSKASK	1xCarbamidomethyl [C7]; 1xGG [K]	8.55145e-08	8.32812e-05	6	3426.59	1.13427e+06	803891	11.898	0.00143695	Up
snap_masked-Fvb3-4-processed-gene-208.36-mRNA-1 protein AED:0.15 eAED:0.15 QI:686; snap_masked-Fvb3-3-processed-gene-81.20-mRNA-1 protein AED:0.28 eAED:0.28 QI:692	C2 domain-containing protein At1g53590 isoform X1	HDMWLPLQNIKTAGR	1xGG [K11]	2.17453e-05	8.32812e-05	5	1893.98	1.55583e+06	910329	11.975	4.33698e-05	Up
maker-Fvb1-1-augustus-gene-9.30-mRNA-1 protein AED:0.40 eAED:0.39 QI:444; maker-Fvb1-3-snap-gene-268.25-mRNA-1 protein AED:0.28 eAED:0.25 QI:0; maker-Fvb1-2-snap-gene-258.30-mRNA-1 protein AED:0.30 eAED:0.30 QI:333	UTP--glucose-1-phosphate uridylyltransferase	LVVEDNSPLPSKGQTGK	1xGG [K]	0.00965297	0.000808482	6	1882.99	1.01636e+06	453973	12.011	0.000599228	Up
augustus_masked-Fvb5-1-processed-gene-17.12-mRNA-1 protein AED:0.22 eAED:0.22 QI:159	endoglucanase 20-like	KMSYMVGFGTTYPTK	1xGG [K1]	0.00778899	0.000772694	1	1824.87	871028	734741	12.123	0.00226838	Up
maker-Fvb7-3-augustus-gene-82.59-mRNA-1 protein AED:0.08 eAED:0.03 QI:0; maker-Fvb7-1-augustus-gene-241.44-mRNA-1 protein AED:0.22 eAED:0.22 QI:88	glutathione S-transferase DHAR2-like	AHGPYIAGEKVTAADLSLAPK	1xGG [K]	8.07493e-05	8.32812e-05	17	2223.18	2.42084e+06	322985	12.145	3.96559e-05	Up
maker-Fvb4-3-augustus-gene-311.35-mRNA-1 protein AED:0.44 eAED:0.44 QI:0; augustus_masked-Fvb4-2-processed-gene-249.12-mRNA-1 protein AED:0.24 eAED:0.24 QI:116	1,2-dihydroxy-3-keto-5-methylthiopentene dioxygenase 2	LDADNYETDEELKK	1xGG [K]	0.00200716	0.000260902	4	1796.82	563898	503216	12.172	0.000645846	Up
maker-Fvb3-1-augustus-gene-22.54-mRNA-1 protein AED:0.04 eAED:0.04 QI:137; maker-Fvb3-2-augustus-gene-294.47-mRNA-1 protein AED:0.04 eAED:0.04 QI:139	heat shock protein 90-2	FEGLCKVVK	1xCarbamidomethyl [C5]; 1xGG [K6]	0.0585533	0.0041528	1	1193.63	2.79161e+06	1.87297e+06	12.194	6.38289e-05	Up
maker-Fvb5-1-snap-gene-97.65-mRNA-1 protein AED:0.22 eAED:0.22 QI:212; maker-Fvb5-2-augustus-gene-87.40-mRNA-1 protein AED:0.21 eAED:0.21 QI:216	hypothetical protein Csa_1G045600	THFTELNHMAEEAKR	1xGG [K14]	0.000957857	0.000202034	4	1927.91	1.41234e+06	948883	12.22	0.000275654	Up
augustus_masked-Fvb2-4-processed-gene-6.0-mRNA-1 protein AED:0.13 eAED:0.13 QI:0	translocase of chloroplast 120, chloroplastic	KVQDVVGTVQGIKVR	1xGG [K13]	0.00921326	0.000808482	3	1740.01	1.34015e+06	415948	12.339	0.000475765	Up
maker-Fvb3-4-augustus-gene-172.21-mRNA-1 protein AED:0.05 eAED:0.05 QI:190	trafficking protein particle complex subunit 3	LIDEFLAKSNVSR	1xGG [K8]	6.88578e-05	8.32812e-05	4	1605.86	1.12787e+06	506644	12.388	0.0011627	Up
augustus_masked-Fvb4-3-processed-gene-113.10-mRNA-1 protein AED:0.00 eAED:0.00 QI:176	PI-PLC X-box domain-containing protein DDB_G0293730-li	FESNMKHLSEQPPVTSR	1xGG [K6]	0.000412268	8.32812e-05	2	2101.01	824770	335712	12.389	0.000213145	Up
augustus_masked-Fvb6-2-processed-gene-13.10-mRNA-1 protein AED:0.22 eAED:0.21 QI:0; augustus_masked-Fvb3-4-processed-gene-36.7-mRNA-1 protein AED:0.07 eAED:0.07 QI:0; maker-Fvb6-2-augustus-gene-14.45-mRNA-1 protein AED:0.18 eAED:0.13 QI:0	26S protease regulatory subunit 7	VIGSELVQKYVGEGAR	1xGG [K9]	0.0265352	0.00199926	1	1818.97	1.31915e+06	471147	12.424	0.000519182	Up
maker-Fvb2-2-augustus-gene-108.51-mRNA-1 protein AED:0.14 eAED:0.14 QI:175; augustus_masked-Fvb2-1-processed-gene-93.5-mRNA-1 protein AED:0.12 eAED:0.12 QI:89	V-type proton ATPase subunit B2	GPKFQEIVNIR	1xGG [K3]	0.00326552	0.00040153	4	1414.78	496074	362142	12.453	0.00136403	Up
maker-Fvb7-3-augustus-gene-10.59-mRNA-1 protein AED:0.10 eAED:0.10 QI:0	hypersensitive-induced response protein 4	KAMNEINAAQR	1xGG [K1]	0.00210334	0.000324012	2	1359.68	741684	712494	12.558	0.000606989	Up
maker-Fvb4-2-augustus-gene-174.28-mRNA-1 protein AED:0.25 eAED:0.25 QI:0	40S ribosomal protein S7-1	KAVVVHVPYR	1xGG [K1]	0.000174116	8.32812e-05	5	1281.74	512995	601064	12.569	0.00011761	Up
maker-Fvb2-4-snap-gene-255.65-mRNA-1 protein AED:0.11 eAED:0.11 QI:165	probable alpha-amylase 2	GILQEAVKGQLWR	1xGG [K8]	0.0744249	0.00561204	1	1611.9	1.77753e+06	1.92433e+06	12.612	1.71883e-05	Up
maker-Fvb6-2-snap-gene-81.46-mRNA-1 protein AED:0.28 eAED:0.28 QI:161; maker-Fvb6-4-augustus-gene-206.32-mRNA-1 protein AED:0.23 eAED:0.40 QI:124	subtilisin-like protease SBT3.5	TLQLHSGPGIAKLH	1xGG [K12]	0.000470043	8.32812e-05	3	1585.88	1.01658e+06	638517	12.641	0.00104503	Up
maker-Fvb2-2-snap-gene-135.59-mRNA-1 protein AED:0.15 eAED:0.15 QI:1547	uncharacterized protein LOC101304636 isoform X2	HKQSPVLIAR	1xGG [K2]	0.0393504	0.00270219	5	1262.73	631158	664276	12.693	0.000562906	Up
maker-Fvb4-3-augustus-gene-153.28-mRNA-1 protein AED:0.08 eAED:0.08 QI:23; maker-Fvb4-4-augustus-gene-145.26-mRNA-1 protein AED:0.11 eAED:0.11 QI:98	serine hydroxymethyltransferase 4	ANAVALGKYLMSK	1xGG [K8]	0.000232801	8.32812e-05	9	1479.8	1.65653e+06	1.8888e+06	12.697	6.39158e-05	Up
maker-Fvb6-3-augustus-gene-196.35-mRNA-1 protein AED:0.09 eAED:0.09 QI:122	eukaryotic translation initiation factor 3 subunit E	TYKLVGQIR	1xGG [K3]	0.0315988	0.00224645	3	1191.68	1.07386e+06	772710	12.71	0.00152313	Up
maker-Fvb5-3-augustus-gene-221.52-mRNA-1 protein AED:0.27 eAED:0.27 QI:390	ubiquitin carboxyl-terminal hydrolase 9 isoform X1	YSKNKLDSFVTFPIHDLDLSK	1xGG [K3]	5.57219e-07	8.32812e-05	18	2581.33	2.87901e+07	5.28392e+06	12.784	1.3644e-12	Up
maker-Fvb6-1-snap-gene-49.96-mRNA-1 protein AED:0.20 eAED:0.20 QI:75	F-box/kelch-repeat protein At3g06240-like	AGNAAQTAKESVQNAGQTIAAGAAGAVDAVK	1xGG [K9]	2.36589e-05	8.32812e-05	5	2954.49	1.77889e+06	748628	12.803	4.51745e-05	Up
maker-Fvb6-3-augustus-gene-94.36-mRNA-1 protein AED:0.14 eAED:0.14 QI:151; snap_masked-Fvb6-2-processed-gene-6.16-mRNA-1 protein AED:0.17 eAED:0.17 QI:129	60S ribosomal protein L7-2	VVVPESVLKK	1xGG [K10]	0.0427064	0.00288116	1	1211.74	709412	354258	12.86	0.0006701	Up
maker-Fvb6-4-snap-gene-126.40-mRNA-1 protein AED:0.09 eAED:0.09 QI:0	fructose-bisphosphate aldolase, cytoplasmic isozyme-like	AKANSEATLGIYK	1xGG [K2]	0.000132687	8.32812e-05	11	1479.78	914536	495877	12.884	0.000191624	Up
augustus_masked-Fvb3-2-processed-gene-29.20-mRNA-1 protein AED:0.20 eAED:0.15 QI:0	vacuolar protein-sorting protein BRO1-like	GGGAIKSIDIK	1xGG [K6]	0.00432349	0.00040153	2	1172.66	1.13364e+06	1.1219e+06	12.91	0.000310362	Up
maker-Fvb2-1-snap-gene-97.47-mRNA-1 protein AED:0.17 eAED:0.17 QI:78	lysine histidine transporter-like 8	GHNLILEIQATMPSSEKHPSR	1xGG [K17]	8.31438e-08	8.32812e-05	12	2459.25	2.29859e+06	4.16295e+06	12.92	7.70014e-08	Up
maker-Fvb4-3-snap-gene-2.71-mRNA-1 protein AED:0.22 eAED:0.22 QI:169	delta(24)-sterol reductase	KDGLVCTAR	1xCarbamidomethyl [C6]; 1xGG [K1]	0.0856283	0.00668652	1	1133.57	511724	413720	12.922	0.0014896	Up
maker-Fvb4-3-snap-gene-22.45-mRNA-1 protein AED:0.05 eAED:0.05 QI:310	probable receptor protein kinase TMK1	HSGDQNAVKISVANTLK	1xGG [K9]	0.000497219	0.000159793	3	1895.99	920271	357365	12.932	0.000490919	Up
maker-Fvb4-3-snap-gene-316.52-mRNA-1 protein AED:0.25 eAED:0.25 QI:0	60S ribosomal export protein NMD3-like	VYYVSDSLVKR	1xGG [K10]	0.00382848	0.00040153	6	1442.76	734373	418531	12.958	0.000158518	Up
augustus_masked-Fvb1-4-processed-gene-109.0-mRNA-1 protein AED:0.14 eAED:0.18 QI:0	uncharacterized protein LOC101296325	EAAKAVAAGANSASNVNTPSK	1xGG [K4]	0.0141398	0.00123296	1	2072.04	850342	472190	12.99	0.00026051	Up
maker-Fvb7-4-augustus-gene-68.47-mRNA-1 protein AED:0.29 eAED:0.29 QI:167	60S ribosomal protein L23a-1	NKLDHYQILK	1xGG [K2]	0.000521062	0.000159793	2	1385.75	735273	429824	13.161	0.000171761	Up
maker-Fvb3-4-augustus-gene-261.62-mRNA-1 protein AED:0.41 eAED:0.41 QI:58; maker-Fvb3-2-augustus-gene-5.52-mRNA-1 protein AED:0.42 eAED:0.42 QI:64	uncharacterized protein At2g34460, chloroplastic	AKTSLPSSNPALQIVK	1xGG [K2]	0.00757392	0.000630852	2	1768	994096	409043	13.309	0.000201809	Up
maker-Fvb4-4-augustus-gene-118.21-mRNA-1 protein AED:0.13 eAED:0.13 QI:126; maker-Fvb4-3-augustus-gene-179.30-mRNA-1 protein AED:0.05 eAED:0.05 QI:149	elongation factor 1-beta 2-like	LVAVGYGIKK	1xGG [K9]	0.0540136	0.0038098	5	1161.7	710071	1.1351e+06	13.415	0.00124434	Up
maker-Fvb3-1-augustus-gene-304.64-mRNA-1 protein AED:0.08 eAED:0.08 QI:180	uncharacterized protein LOC101297313	ADIIAKVIGR	1xGG [K6]	0.016558	0.00148468	7	1169.7	2.61021e+06	1.01558e+06	13.449	8.05345e-05	Up
maker-Fvb6-3-augustus-gene-85.28-mRNA-1 protein AED:0.00 eAED:0.00 QI:5; maker-Fvb6-2-augustus-gene-0.31-mRNA-1 protein AED:0.01 eAED:0.01 QI:216	trifunctional UDP-glucose 4,6-dehydratase/UDP-4-keto-6	ICEKQGILFEYGR	1xCarbamidomethyl [C2]; 1xGG [K4]	1.1179e-05	8.32812e-05	29	1726.86	3.02638e+06	3.74905e+06	13.59	1.47848e-09	Up
augustus_masked-Fvb2-3-processed-gene-82.15-mRNA-1 protein AED:0.30 eAED:0.30 QI:1671	DNA mismatch repair protein PMS1	VPDEVIDKVQEETKR	1xGG [K14]	0.0372557	0.00259959	1	1898.98	618850	201065	13.594	0.00164316	Up
snap_masked-Fvb7-3-processed-gene-249.21-mRNA-1 protein AED:0.11 eAED:0.08 QI:74	uncharacterized protein LOC101298741	VEQQLEVLSKQSQNSR	1xGG [K10]	2.05563e-05	8.32812e-05	3	1987.02	1.57048e+06	669084	13.608	0.000256718	Up
maker-Fvb1-4-snap-gene-3.75-mRNA-1 protein AED:0.23 eAED:0.23 QI:76; maker-Fvb1-2-snap-gene-30.82-mRNA-1 protein AED:0.19 eAED:0.19 QI:140	3-hydroxyisobutyryl-CoA hydrolase-like protein 3, mito	TILAKFSSNPDSESQLK	1xGG [K5]	1.38296e-06	8.32812e-05	18	1979.01	1.30457e+06	695166	13.684	0.000155979	Up
maker-Fvb2-1-augustus-gene-179.45-mRNA-1 protein AED:0.34 eAED:0.34 QI:300	amino acid permease 3-like	TGDPVTGKR	1xGG [K8]	0.0430959	0.00290924	3	1044.54	1.87321e+06	136435	13.73	8.50172e-05	Up
maker-Fvb5-3-snap-gene-232.65-mRNA-1 protein AED:0.40 eAED:0.40 QI:0	11-beta-hydroxysteroid dehydrogenase 1B-like	KILDYTGVK	1xGG [K1]	0.0419377	0.00280726	2	1150.65	1.07911e+06	1.01284e+06	13.812	1.5968e-05	Up
maker-Fvb2-4-snap-gene-33.43-mRNA-1 protein AED:0.13 eAED:0.13 QI:386; snap_masked-Fvb2-3-processed-gene-191.27-mRNA-1 protein AED:0.09 eAED:0.09 QI:398	polyadenylate-binding protein 8-like	KSGAGNIFIK	1xGG [K1]	0.00147364	0.000202034	6	1148.64	1.32645e+06	804376	13.854	2.90786e-05	Up
maker-Fvb4-3-augustus-gene-18.68-mRNA-1 protein AED:0.26 eAED:0.26 QI:148; maker-Fvb4-1-snap-gene-189.77-mRNA-1 protein AED:0.25 eAED:0.25 QI:149	probable nucleoredoxin 1	LKNALHEEHELVLAR	1xGG [K2]	0.00193338	0.000260902	1	1886.02	505546	201674	14.041	0.00187227	Up
maker-Fvb6-3-augustus-gene-414.56-mRNA-1 protein AED:0.02 eAED:0.02 QI:168	probable histone H2AXb	LLGSVTIANGGVLPNIHQTLLPKK	1xGG [K]	1.07379e-06	8.32812e-05	24	2597.51	5.22354e+07	2.85018e+07	14.113	6.87056e-10	Up
augustus_masked-Fvb1-3-processed-gene-211.3-mRNA-1 protein AED:0.12 eAED:0.12 QI:202; maker-Fvb1-4-augustus-gene-221.9-mRNA-1 protein AED:0.11 eAED:0.11 QI:195; augustus_masked-Fvb1-2-processed-gene-275.1-mRNA-1 protein AED:0.11 eAED:0.11 QI:173	5-methyltetrahydropteroyltriglutamate--homocysteine me	GKYLFAGLVDGR	1xGG [K2]	0.00123344	0.000202034	8	1409.75	2.24699e+06	1.11476e+06	14.158	5.21979e-06	Up
maker-Fvb2-2-snap-gene-118.56-mRNA-1 protein AED:0.24 eAED:0.24 QI:208; maker-Fvb2-1-augustus-gene-88.39-mRNA-1 protein AED:0.19 eAED:0.19 QI:257	alcohol dehydrogenase-like	FGVNEFVNPKDHK	1xGG [K10]	0.00181073	0.000260902	5	1644.81	861104	519509	14.187	0.000148841	Up
maker-Fvb6-2-augustus-gene-135.38-mRNA-1 protein AED:0.11 eAED:0.11 QI:197; maker-Fvb6-3-snap-gene-249.45-mRNA-1 protein AED:0.12 eAED:0.12 QI:0	sucrose-phosphatase 1	FSELKLQAETEQR	1xGG [K5]	0.00281143	0.000365268	1	1692.86	610950	289488	14.2	0.000513981	Up
maker-Fvb2-3-snap-gene-69.60-mRNA-1 protein AED:0.29 eAED:0.24 QI:164	calcineurin B-like protein 10	INKEEWKDFVLR	1xGG [K7]	0.0113099	0.00103287	2	1690.89	970895	1.13276e+06	14.211	6.92741e-06	Up
maker-Fvb7-2-augustus-gene-228.60-mRNA-1 protein AED:0.22 eAED:0.22 QI:98; maker-Fvb7-3-augustus-gene-72.62-mRNA-1 protein AED:0.22 eAED:0.22 QI:112	triosephosphate isomerase, cytosolic	KIVNLLNDGK	1xGG [K1]	0.00424337	0.00040153	7	1227.71	1.51033e+06	2.52765e+06	14.217	1.46217e-05	Up
maker-Fvb3-3-augustus-gene-106.35-mRNA-1 protein AED:0.26 eAED:0.25 QI:0	uncharacterized protein LOC101306606	GILLNAVATQLKK	1xGG [K13]	0.0145395	0.00123296	2	1482.9	1.15865e+06	444048	14.285	0.000895114	Up
maker-Fvb6-2-augustus-gene-236.38-mRNA-1 protein AED:0.19 eAED:0.19 QI:81; maker-Fvb6-4-augustus-gene-49.40-mRNA-1 protein AED:0.34 eAED:0.34 QI:184	acyl-CoA-binding domain-containing protein 4	GKNFNEHLVATLK	1xGG [K2]	0.00208374	0.000260902	2	1584.85	1.18992e+06	510028	14.309	0.000342841	Up
maker-Fvb6-2-augustus-gene-96.17-mRNA-1 protein AED:0.06 eAED:0.06 QI:156	ubiquitin-conjugating enzyme E2 variant 1C	INMTCVNHETGVVDAKK	1xCarbamidomethyl [C5]; 1xGG [K]	3.50694e-05	8.32812e-05	3	2029.98	1.4096e+06	764737	14.351	3.58607e-05	Up
maker-Fvb7-4-snap-gene-127.75-mRNA-1 protein AED:0.25 eAED:0.25 QI:0	LOW QUALITY PROTEIN: uncharacterized protein LOC112167556	NVEHILKTNFANYTR	1xGG [K7]	0.00440511	0.000453197	1	1933.99	1.41017e+06	784220	14.368	2.93864e-05	Up
snap_masked-Fvb4-4-processed-gene-94.28-mRNA-1 protein AED:0.11 eAED:0.11 QI:355	ATP-citrate synthase beta chain protein 2	SAAASSLTALKQPTIR	1xGG [K11]	4.03622e-05	8.32812e-05	16	1728.96	2.56839e+06	1.35937e+06	14.402	1.13695e-05	Up
maker-Fvb6-1-augustus-gene-239.32-mRNA-1 protein AED:0.18 eAED:0.18 QI:132	monodehydroascorbate reductase, seedling isozyme	QGVKPGELAVISK	1xGG [K4]	0.00408755	0.00040153	3	1439.82	807470	352793	14.477	7.47237e-05	Up
maker-Fvb1-1-augustus-gene-247.44-mRNA-1 protein AED:0.08 eAED:0.08 QI:256	spartin-like	AINPASAVKTGVLK	1xGG [K9]	0.00929958	0.000808482	2	1482.86	1.34571e+06	508304	14.486	0.000559459	Up
maker-Fvb6-3-augustus-gene-351.53-mRNA-1 protein AED:0.15 eAED:0.15 QI:374	BAG family molecular chaperone regulator 4	VSALDVAVNGGTKVSDK	1xGG [K13]	0.000599668	0.000159793	1	1773.93	578658	240167	14.535	0.0011899	Up
augustus_masked-Fvb7-2-processed-gene-40.3-mRNA-1 protein AED:0.11 eAED:0.11 QI:0	pentatricopeptide repeat-containing protein At1g11290	APDLSHVISKPETSAISQDDEDVDETGVEPK	1xGG [K10]	3.07905e-08	8.32812e-05	5	3422.61	1.72987e+06	1.14357e+06	14.559	2.12372e-05	Up
maker-Fvb1-1-augustus-gene-220.36-mRNA-1 protein AED:0.07 eAED:0.07 QI:145	proteasome subunit alpha type-7	ETSGQETIKLAIR	1xGG [K9]	0.0764167	0.00588992	2	1559.84	715743	279336	14.576	0.000375981	Up
maker-Fvb1-1-augustus-gene-90.33-mRNA-1 protein AED:0.13 eAED:0.13 QI:253; maker-Fvb1-4-augustus-gene-168.29-mRNA-1 protein AED:0.15 eAED:0.15 QI:155; maker-Fvb1-3-snap-gene-197.35-mRNA-1 protein AED:0.13 eAED:0.15 QI:0	pto-interacting protein 1	VYYGVLKSGEHAAIK	1xGG [K7]	0.020302	0.00162763	4	1748.93	1.1489e+06	370835	14.611	0.000460241	Up
maker-Fvb4-1-augustus-gene-149.38-mRNA-1 protein AED:0.36 eAED:0.36 QI:76	universal stress protein A-like protein	HNVKLLVLGER	1xGG [K4]	0.0580316	0.0041528	3	1391.81	1.73684e+06	735794	14.68	2.53534e-06	Up
maker-Fvb2-1-augustus-gene-219.52-mRNA-1 protein AED:0.32 eAED:0.22 QI:0	40S ribosomal protein S29 isoform X1	SNAKEIGFIK	1xGG [K4]	0.0162535	0.00148468	1	1220.66	2.03629e+06	1.03277e+06	14.741	1.16626e-05	Up
snap_masked-Fvb5-4-processed-gene-89.28-mRNA-1 protein AED:0.23 eAED:0.23 QI:0	60S ribosomal protein L15-1	AKQGYVIYR	1xGG [K2]	0.0950204	0.00804575	1	1211.65	608617	245461	14.785	0.000688112	Up
maker-Fvb7-1-augustus-gene-320.106-mRNA-1 protein AED:0.06 eAED:0.06 QI:430	target of Myb protein 1	KMSASLSSVSFK	1xGG [K1]	5.55071e-05	8.32812e-05	5	1385.71	2.36793e+06	2.15084e+06	14.803	6.12438e-06	Up
maker-Fvb7-4-augustus-gene-49.61-mRNA-1 protein AED:0.30 eAED:0.30 QI:114; maker-Fvb6-2-augustus-gene-204.17-mRNA-1 protein AED:0.11 eAED:0.11 QI:103	26S proteasome non-ATPase regulatory subunit 7 homolog	ITALKGLDAR	1xGG [K5]	0.00551316	0.000542867	10	1171.68	1.59965e+06	750212	14.842	7.64103e-05	Up
maker-Fvb1-2-augustus-gene-61.54-mRNA-1 protein AED:0.10 eAED:0.10 QI:153	methylthioribose-1-phosphate isomerase	QIAAKVAASASEYK	1xGG [K5]	0.079846	0.00611608	2	1550.82	592835	314425	14.871	0.000547576	Up
maker-Fvb6-1-snap-gene-5.28-mRNA-1 protein AED:0.27 eAED:0.27 QI:1361	syntaxin-22-like	ILELVKDTSAK	1xGG [K6]	0.00297381	0.000365268	5	1330.76	963464	407758	14.986	0.000100734	Up
snap_masked-Fvb6-2-processed-gene-6.16-mRNA-1 protein AED:0.17 eAED:0.17 QI:129	60S ribosomal protein L7-2	EYADKDNELVCLKR	1xCarbamidomethyl [C11]; 1xGG [K13]	0.00750355	0.000630852	3	1866.9	548637	233183	15.071	0.000881807	Up
maker-Fvb3-1-augustus-gene-144.25-mRNA-1 protein AED:0.00 eAED:0.00 QI:402	probable receptor protein kinase TMK1	LKVAVSSNNNGILSTK	1xGG [K2]	0.00483689	0.00049899	1	1758.97	869626	342664	15.177	0.000118568	Up
maker-Fvb2-1-snap-gene-220.58-mRNA-1 protein AED:0.17 eAED:0.17 QI:228	uncharacterized protein LOC101292282 isoform X1	IMDGESKVCPICR	2xCarbamidomethyl [C9; C12]; 1xGG [K7]	0.000115288	8.32812e-05	4	1678.77	922246	516316	15.197	9.02624e-05	Up
maker-Fvb4-4-augustus-gene-164.19-mRNA-1 protein AED:0.11 eAED:0.11 QI:203	charged multivesicular body protein 5-like	DAQQTMTALKSANK	1xGG [K10]	0.000220075	8.32812e-05	2	1620.8	574432	210594	15.203	0.00095427	Up
maker-Fvb4-1-augustus-gene-23.40-mRNA-1 protein AED:0.05 eAED:0.05 QI:155	malate dehydrogenase	DVMSKNVSIYK	1xGG [K5]	0.0156611	0.0014057	4	1397.71	931277	434355	15.394	0.000125635	Up
maker-Fvb3-1-augustus-gene-203.41-mRNA-1 protein AED:0.28 eAED:0.28 QI:79; maker-Fvb3-1-augustus-gene-260.32-mRNA-1 protein AED:0.00 eAED:0.00 QI:70	60S ribosomal protein L8-3	NGYLKGVVTDIIHDPGR	1xGG [K5]	0.000189436	8.32812e-05	4	1968.03	1.77066e+06	599395	15.426	3.79034e-05	Up
maker-Fvb4-3-augustus-gene-176.15-mRNA-1 protein AED:0.23 eAED:0.23 QI:199	DUF21 domain-containing protein At4g14240-like isoform	LDWEAMGKVLAR	1xGG [K8]	0.00345409	0.00040153	3	1502.78	2.54962e+06	1.54841e+06	15.5	1.01626e-05	Up
maker-Fvb2-2-augustus-gene-2.49-mRNA-1 protein AED:0.07 eAED:0.07 QI:283; maker-Fvb2-4-augustus-gene-233.48-mRNA-1 protein AED:0.36 eAED:0.36 QI:287	polyadenylate-binding protein 2-like	KSGTGNIFIK	1xGG [K1]	0.0144051	0.00123296	2	1178.65	1.5438e+06	857512	15.55	1.4943e-05	Up
maker-Fvb3-2-augustus-gene-226.25-mRNA-1 protein AED:0.06 eAED:0.06 QI:118	aquaporin PIP2-2	AGAIKALGSFR	1xGG [K5]	0.0313103	0.0022083	7	1204.68	758412	330643	15.668	0.000111989	Up
maker-Fvb1-1-snap-gene-220.53-mRNA-1 protein AED:0.23 eAED:0.23 QI:473	rac-like GTP-binding protein ARAC1	TQQNVKGVFDAAIR	1xGG [K6]	0.000120818	8.32812e-05	8	1660.88	3.10155e+06	3.53022e+06	15.809	4.79319e-10	Up
maker-Fvb3-2-augustus-gene-292.31-mRNA-1 protein AED:0.10 eAED:0.10 QI:230	DNA damage-inducible protein 1 isoform X1	YKGIAHGVGQSEILGR	1xGG [K2]	0.00126859	0.000202034	2	1798.96	734807	302223	15.908	0.000130114	Up
augustus_masked-Fvb2-3-processed-gene-10.6-mRNA-1 protein AED:0.28 eAED:0.18 QI:97	hypothetical protein CDL15_Pgr015405	SNYNFEKPFLYLAR	1xGG [K7]	3.19322e-05	8.32812e-05	11	1875.94	2.28248e+06	5.4846e+06	16.028	2.38818e-07	Up
maker-Fvb1-1-augustus-gene-227.50-mRNA-1 protein AED:0.12 eAED:0.12 QI:417	uncharacterized transporter YBR287W isoform X2	EGDEEQGSIVVSSKSADHPPAIVTHEPDVSFAR	1xGG [K14]	2.63288e-07	8.32812e-05	11	3604.72	4.12572e+06	1.59442e+06	16.052	1.54134e-07	Up
maker-Fvb2-2-snap-gene-79.77-mRNA-1 protein AED:0.32 eAED:0.32 QI:180	tetraspanin-18-like	YGLSSGDKYNSVNQNASLSMKSR	1xGG [K21]	1.81484e-06	8.32812e-05	13	2620.24	1.00387e+06	376996	16.09	6.05311e-05	Up
maker-Fvb3-1-snap-gene-312.66-mRNA-1 protein AED:0.26 eAED:0.26 QI:0	calcium permeable stress-gated cation channel 1-like	EPNLNLKGYLQSAYVHPVFK	1xGG [K7]	3.79454e-07	8.32812e-05	11	2431.28	4.9483e+06	1.39807e+07	16.135	6.76327e-13	Up
maker-Fvb6-1-augustus-gene-290.51-mRNA-1 protein AED:0.08 eAED:0.08 QI:142; maker-Fvb6-2-augustus-gene-201.54-mRNA-1 protein AED:0.11 eAED:0.11 QI:275; maker-Fvb6-4-augustus-gene-86.40-mRNA-1 protein AED:0.01 eAED:0.01 QI:333	protein SSUH2 homolog	EVYLKDYYPSR	1xGG [K5]	0.00121055	0.000202034	12	1546.75	1.76936e+06	1.00378e+06	16.451	5.6592e-06	Up
maker-Fvb5-1-augustus-gene-107.57-mRNA-1 protein AED:0.01 eAED:0.01 QI:399	probable inactive receptor kinase At1g48480	KLVFFGNGPR	1xGG [K1]	0.03248	0.00235944	2	1248.68	509030	225291	16.49	0.000656097	Up
maker-Fvb5-2-snap-gene-61.17-mRNA-1 protein AED:0.15 eAED:0.15 QI:272	uncharacterized protein LOC112175944	EQQVVMEKIER	1xGG [K8]	0.000302632	8.32812e-05	3	1502.76	573619	280223	16.682	0.000359936	Up
maker-Fvb6-2-augustus-gene-19.24-mRNA-1 protein AED:0.05 eAED:0.05 QI:231	25.3 kDa vesicle transport protein	ALFKNLSR	1xGG [K4]	0.108987	0.00928393	1	1062.61	770087	278062	16.692	8.05903e-05	Up
augustus_masked-Fvb4-2-processed-gene-256.0-mRNA-1 protein AED:0.00 eAED:0.00 QI:110	beta-amyrin 28-oxidase-like	GHPEKFIFDR	1xGG [K5]	0.0121845	0.00110876	2	1359.68	1.65056e+06	532881	16.899	8.11158e-06	Up
maker-Fvb4-1-augustus-gene-188.49-mRNA-1 protein AED:0.09 eAED:0.09 QI:99; maker-Fvb4-3-augustus-gene-16.56-mRNA-1 protein AED:0.06 eAED:0.06 QI:95	uncharacterized protein LOC101304959	QWDKVYEGNLR	1xGG [K4]	0.0106951	0.000942458	3	1521.74	1.1258e+06	548125	16.971	0.000165385	Up
maker-Fvb3-1-augustus-gene-255.35-mRNA-1 protein AED:0.33 eAED:0.33 QI:165; maker-Fvb2-1-augustus-gene-126.12-mRNA-1 protein AED:0.10 eAED:0.10 QI:179; maker-Fvb3-2-augustus-gene-64.48-mRNA-1 protein AED:0.12 eAED:0.12 QI:265	putative vesicle-associated membrane protein 726	LKEHMQYCVDHPEEISKLAK	1xCarbamidomethyl [C8]; 1xGG [K17]	1.1606e-05	8.32812e-05	14	2569.25	1.9633e+06	1.16035e+06	16.974	1.66269e-06	Up
maker-Fvb4-3-augustus-gene-14.41-mRNA-1 protein AED:0.03 eAED:0.03 QI:76	MLP-like protein 423	AVAYQVIDGDLLKYYK	1xGG [K13]	0.000145721	8.32812e-05	6	1973.04	3.91491e+06	1.76073e+06	17.202	1.01814e-07	Up
maker-Fvb6-1-augustus-gene-80.46-mRNA-1 protein AED:0.05 eAED:0.04 QI:0; maker-Fvb6-3-augustus-gene-75.48-mRNA-1 protein AED:0.05 eAED:0.05 QI:416; maker-Fvb6-2-augustus-gene-352.43-mRNA-1 protein AED:0.05 eAED:0.05 QI:231	myosin-10	EAELTSKLEDHAIK	1xGG [K7]	3.44182e-05	8.32812e-05	4	1697.87	644690	176484	17.418	0.000478541	Up
maker-Fvb6-4-snap-gene-272.42-mRNA-1 protein AED:0.28 eAED:0.28 QI:0	uncharacterized protein LOC101304983 isoform X2	LDEGTKEATAVSDGPIGTR	1xGG [K6]	9.2936e-05	8.32812e-05	1	2031	657894	196894	17.48	0.000278826	Up
augustus_masked-Fvb2-4-processed-gene-95.12-mRNA-1 protein AED:0.11 eAED:0.11 QI:115	60S ribosomal protein L3	GKGYEGVVTR	1xGG [K2]	0.0397103	0.00270219	1	1179.61	592348	487208	17.526	6.74573e-05	Up
maker-Fvb6-1-augustus-gene-17.51-mRNA-1 protein AED:0.12 eAED:0.12 QI:124	proteasome subunit beta type-7-A	TYVSPKEYAFTK	1xGG [K6]	0.0467577	0.00308099	1	1547.77	1.17669e+06	373168	17.661	9.74164e-05	Up
maker-Fvb6-4-augustus-gene-17.31-mRNA-1 protein AED:0.10 eAED:0.10 QI:339	probable metal-nicotianamine transporter YSL6 isoform	LTYPSGTATAMLINSFHTKSGAELAGK	1xGG [K19]	0.000123104	8.32812e-05	1	2880.46	1.34256e+06	811555	18.04	4.11466e-06	Up
augustus_masked-Fvb4-4-processed-gene-152.13-mRNA-1 protein AED:0.09 eAED:0.09 QI:163; snap_masked-Fvb4-2-processed-gene-141.17-mRNA-1 protein AED:0.48 eAED:0.53 QI:0	probable aldo-keto reductase 2	AACEASLKR	1xCarbamidomethyl [C3]; 1xGG [K8]	0.103548	0.00841495	1	1119.56	446831	298605	18.231	0.000454668	Up
maker-Fvb4-3-snap-gene-29.79-mRNA-1 protein AED:0.39 eAED:0.40 QI:0; maker-Fvb4-4-snap-gene-28.91-mRNA-1 protein AED:0.37 eAED:0.37 QI:16	hypersensitive-induced response protein 2	NDIAKAVEEELEK	1xGG [K5]	5.87175e-05	8.32812e-05	4	1601.8	3.10405e+06	1.11621e+06	18.237	1.70626e-06	Up
maker-Fvb6-2-snap-gene-2.56-mRNA-1 protein AED:0.01 eAED:0.01 QI:209	V-type proton ATPase subunit D	NFSEEQAAEVLSLKK	1xGG [K14]	3.50694e-05	8.32812e-05	8	1806.92	1.37969e+06	284931	18.285	0.0001073	Up
maker-Fvb7-1-augustus-gene-169.44-mRNA-1 protein AED:0.16 eAED:0.16 QI:80	remorin-like	ALLPPPPGAVDDSKALAVVEPEKVPETIAK	1xGG [K14]	4.30987e-05	8.32812e-05	8	3165.74	7.41482e+06	1.69158e+06	18.349	5.98893e-10	Up
maker-Fvb7-2-snap-gene-315.78-mRNA-1 protein AED:0.08 eAED:0.08 QI:136	heat shock protein 83	KPEEITKEEYAAFYK	1xGG [K]	5.91082e-06	8.32812e-05	5	1959.97	892627	383271	18.377	5.68971e-05	Up
augustus_masked-Fvb2-4-processed-gene-95.12-mRNA-1 protein AED:0.11 eAED:0.11 QI:115	60S ribosomal protein L3	LKFIDTSSK	1xGG [K2]	0.0301816	0.00213083	2	1152.63	2.17579e+06	257900	18.395	2.99396e-06	Up
maker-Fvb2-4-snap-gene-33.43-mRNA-1 protein AED:0.13 eAED:0.13 QI:386; snap_masked-Fvb2-3-processed-gene-191.27-mRNA-1 protein AED:0.09 eAED:0.09 QI:398	polyadenylate-binding protein 8-like	EAADKYQGANLYVK	1xGG [K5]	6.88578e-05	8.32812e-05	8	1683.83	1.50271e+06	497000	18.501	2.2407e-05	Up
maker-Fvb6-1-snap-gene-239.34-mRNA-1 protein AED:0.08 eAED:0.08 QI:0	60S acidic ribosomal protein P2-2-like	LASVPSGGGGAVAVAAPAGGAGGAAPAAAEAKKEEK	2xGG [K32; K33]	1.0084e-05	8.32812e-05	4	3273.68	1.13865e+06	267161	18.932	1.30259e-05	Up
maker-Fvb6-4-augustus-gene-34.42-mRNA-1 protein AED:0.14 eAED:0.15 QI:0	myosin-binding protein 1-like isoform X2	LLVGKLGEAPNSK	1xGG [K5]	0.00497447	0.00049899	7	1439.82	1.52125e+06	330249	19.101	0.000154326	Up
maker-Fvb7-1-snap-gene-207.39-mRNA-1 protein AED:0.15 eAED:0.15 QI:428	probable protein S-acyltransferase 12	KNFEQVFGTK	1xGG [K1]	0.00448828	0.000453197	1	1311.67	2.02818e+06	198565	19.175	1.33545e-05	Up
augustus_masked-Fvb2-4-processed-gene-4.0-mRNA-1 protein AED:0.13 eAED:0.13 QI:121	26S proteasome non-ATPase regulatory subunit 4 homolog	IIVFAGSPVKYEK	1xGG [K10]	0.00628364	0.000591852	3	1564.87	823200	252223	19.198	4.45317e-05	Up
maker-Fvb2-1-snap-gene-176.44-mRNA-1 protein AED:0.37 eAED:0.37 QI:0; maker-Fvb2-3-augustus-gene-19.36-mRNA-1 protein AED:0.28 eAED:0.28 QI:169	small glutamine-rich tetratricopeptide repeat-containi	FFSALEKAR	1xGG [K7]	0.0871325	0.00696423	2	1182.63	1.41269e+06	485653	19.223	0.000151459	Up
augustus_masked-Fvb4-2-processed-gene-256.0-mRNA-1 protein AED:0.00 eAED:0.00 QI:110	beta-amyrin 28-oxidase-like	VFPSSVEDNSSAKEEAKK	1xGG [K]	0.00286455	0.000365268	4	2066	1.71254e+06	509872	19.969	9.8312e-06	Up
maker-Fvb7-1-snap-gene-291.92-mRNA-1 protein AED:0.29 eAED:0.31 QI:128; maker-Fvb7-2-augustus-gene-316.54-mRNA-1 protein AED:0.37 eAED:0.37 QI:129	protein SGT1 homolog	KSFVESNGTVLSTNWK	1xGG [K1]	0.00531086	0.00049899	2	1910.96	540181	160139	20.487	0.000324655	Up
maker-Fvb2-2-augustus-gene-47.62-mRNA-1 protein AED:0.07 eAED:0.07 QI:217	ABC transporter C family member 14	MSLIFESNWPKPEEKSEHPVR	1xGG [K15]	5.1498e-05	8.32812e-05	11	2654.3	6.55475e+06	725227	21.334	2.6597e-09	Up
maker-Fvb2-4-snap-gene-1.45-mRNA-1 protein AED:0.17 eAED:0.17 QI:202	heavy metal-associated isoprenylated plant protein 26	LTVVGYVEPKK	1xGG [K]	0.00320498	0.00040153	5	1346.77	1.04151e+06	318916	23.11	9.25527e-06	Up
maker-Fvb3-2-augustus-gene-26.55-mRNA-1 protein AED:0.12 eAED:0.12 QI:353	protein STRUBBELIG-RECEPTOR FAMILY 8	NVSAVTDLKPPPAEILVVDR	1xGG [K9]	9.98996e-06	8.32812e-05	4	2247.23	4.14332e+06	512931	29.389	1.61818e-08	Up
maker-Fvb3-2-augustus-gene-13.33-mRNA-1 protein AED:0.25 eAED:0.25 QI:220	secretory carrier-associated membrane protein 3	AGFNYGIGETVDIPIDGSGDLKK	1xGG [K23]	0.00317513	0.00040153	2	2480.23	4.57423e+06	374751	32.868	1.41174e-10	Up
maker-Fvb6-4-augustus-gene-86.40-mRNA-1 protein AED:0.01 eAED:0.01 QI:333	protein SSUH2 homolog	GLIKCLTCK	2xCarbamidomethyl [C5; C8]; 1xGG [K4]	0.0427064	0.00288116	2	1206.63	1.73315e+06	191124	33.94	3.98466e-06	Up
augustus_masked-Fvb1-1-processed-gene-218.6-mRNA-1 protein AED:0.41 eAED:0.41 QI:0; maker-Fvb1-4-augustus-gene-55.61-mRNA-1 protein AED:0.13 eAED:0.13 QI:66	cold shock domain-containing protein 3	AVDVTGPNGAPLPGKK	1xGG [K15]	0.00019122	8.32812e-05	2	1634.89	833487		100	4.55081e-17	Up
augustus_masked-Fvb2-3-processed-gene-225.10-mRNA-1 protein AED:0.37 eAED:0.37 QI:27; augustus_masked-Fvb2-4-processed-gene-7.11-mRNA-1 protein AED:0.31 eAED:0.31 QI:57	peptidyl-prolyl cis-trans isomerase 1	TEWLDGKHVVFGQVVEGLDVVK	1xGG [K7]	2.23036e-06	8.32812e-05	11	2568.35	3.44997e+06		100	4.55081e-17	Up
augustus_masked-Fvb4-1-processed-gene-40.7-mRNA-1 protein AED:0.17 eAED:0.17 QI:1579; augustus_masked-Fvb4-4-processed-gene-253.3-mRNA-1 protein AED:0.26 eAED:0.26 QI:491	3-oxo-Delta(4,5)-steroid 5-beta-reductase-like	HICLQTGAKHYIGSFESWGK	1xCarbamidomethyl [C3]; 1xGG [K9]	0.0185066	0.00159048	1	2433.18	1.63754e+06	785711	100	4.55081e-17	Up
augustus_masked-Fvb4-4-processed-gene-145.2-mRNA-1 protein AED:0.16 eAED:0.16 QI:77; maker-Fvb4-2-snap-gene-134.31-mRNA-1 protein AED:0.01 eAED:0.01 QI:134; maker-Fvb4-3-augustus-gene-153.30-mRNA-1 protein AED:0.05 eAED:0.05 QI:511	adenosylhomocysteinase	SKFDNLYGCR	1xCarbamidomethyl [C9]; 1xGG [K2]	0.0705848	0.00526558	1	1373.63	777768	387494	100	4.55081e-17	Up
augustus_masked-Fvb5-1-processed-gene-112.18-mRNA-1 protein AED:0.18 eAED:0.18 QI:0; augustus_masked-Fvb5-4-processed-gene-84.9-mRNA-1 protein AED:0.28 eAED:0.28 QI:0; augustus_masked-Fvb5-3-processed-gene-175.14-mRNA-1 protein AED:0.22 eAED:0.22 QI:0	E3 ubiquitin-protein ligase RING1-like	ITQELLDSDSSQCAVCKDSFELDEEAK	2xCarbamidomethyl [C13; C16]; 1xGG [K17]	7.63344e-05	8.32812e-05	1	3231.43	1.46074e+06		100	4.55081e-17	Up
augustus_masked-Fvb5-1-processed-gene-184.7-mRNA-1 protein AED:0.16 eAED:0.16 QI:0; maker-Fvb6-1-snap-gene-316.93-mRNA-1 protein AED:0.17 eAED:0.17 QI:0	uncharacterized protein LOC101307015	AKADELYHGDAICQEK	1xCarbamidomethyl [C13]; 1xGG [K2]	3.96128e-05	8.32812e-05	6	1961.9	2.90124e+06	818275	100	4.55081e-17	Up
augustus_masked-Fvb7-1-processed-gene-241.16-mRNA-1 protein AED:0.00 eAED:0.00 QI:174; snap_masked-Fvb3-1-processed-gene-79.15-mRNA-1 protein AED:0.11 eAED:0.11 QI:83; augustus_masked-Fvb3-1-processed-gene-79.1-mRNA-1 protein AED:0.01 eAED:0.01 QI:168; augustus_masked-Fvb7-2-processed-gene-215.18-mRNA-1 protein AED:0.03 eAED:0.03 QI:167	TPA_exp: elongation factor 1-alpha	YDEIVKEVSSYLK	1xGG [K6]	0.000351572	8.32812e-05	2	1686.86	1.19713e+06		100	4.55081e-17	Up
augustus_masked-Fvb7-1-processed-gene-241.16-mRNA-1 protein AED:0.00 eAED:0.00 QI:174; snap_masked-Fvb3-1-processed-gene-79.15-mRNA-1 protein AED:0.11 eAED:0.11 QI:83; augustus_masked-Fvb3-1-processed-gene-79.1-mRNA-1 protein AED:0.01 eAED:0.01 QI:168; augustus_masked-Fvb7-2-processed-gene-215.18-mRNA-1 protein AED:0.03 eAED:0.03 QI:167	TPA_exp: elongation factor 1-alpha	FGEILTKIDR	1xGG [K7]	0.0663381	0.0050031	1	1305.72	294599		100	4.55081e-17	Up
maker-Fvb1-1-augustus-gene-198.33-mRNA-1 protein AED:0.08 eAED:0.08 QI:159; maker-Fvb1-2-augustus-gene-100.30-mRNA-1 protein AED:0.08 eAED:0.08 QI:92	uncharacterized protein LOC101299992	EGSLVKAFK	1xGG [K6]	0.023976	0.00189718	2	1092.6	544110	1.03008e+06	100	4.55081e-17	Up
maker-Fvb1-2-augustus-gene-52.52-mRNA-1 protein AED:0.12 eAED:0.12 QI:22; maker-Fvb1-1-snap-gene-274.142-mRNA-1 protein AED:0.07 eAED:0.07 QI:182	guanosine nucleotide diphosphate dissociation inhibito	FRGDDKPPAQLGSSR	1xGG [K6]	0.0992017	0.0081762	2	1744.87	553774		100	4.55081e-17	Up
maker-Fvb1-3-augustus-gene-255.30-mRNA-1 protein AED:0.15 eAED:0.15 QI:210; maker-Fvb1-1-augustus-gene-8.24-mRNA-1 protein AED:0.20 eAED:0.20 QI:302	isocitrate dehydrogenase [NADP]	SKYEAAGIWYEHR	1xGG [K2]	0.00056161	0.000159793	5	1723.82	578385		100	4.55081e-17	Up
maker-Fvb1-4-augustus-gene-39.46-mRNA-1 protein AED:0.02 eAED:0.02 QI:277; maker-Fvb1-2-augustus-gene-61.43-mRNA-1 protein AED:0.02 eAED:0.02 QI:306	subtilisin-like protease	SLYKVIVSGPPGVR	1xGG [K4]	0.00265791	0.000365268	4	1585.91	1.90569e+06		100	4.55081e-17	Up
maker-Fvb2-1-augustus-gene-194.43-mRNA-1 protein AED:0.18 eAED:0.18 QI:171; maker-Fvb2-2-augustus-gene-26.47-mRNA-1 protein AED:0.19 eAED:0.19 QI:130	cellulose synthase A catalytic subunit 1	IVDPSKDLNSYGLGNVDWKER	1xGG [K19]	8.54194e-05	8.32812e-05	5	2519.25	2.85621e+06		100	4.55081e-17	Up
maker-Fvb2-1-augustus-gene-194.43-mRNA-1 protein AED:0.18 eAED:0.18 QI:171; maker-Fvb2-2-augustus-gene-26.47-mRNA-1 protein AED:0.19 eAED:0.19 QI:130	cellulose synthase A catalytic subunit 1	AQKMPEEGWTMQDGTPWPGNNSR	1xGG [K3]	0.00128052	0.000202034	3	2731.2	1.08348e+06		100	4.55081e-17	Up
maker-Fvb2-2-augustus-gene-46.63-mRNA-1 protein AED:0.17 eAED:0.17 QI:246; maker-Fvb2-1-augustus-gene-166.58-mRNA-1 protein AED:0.23 eAED:0.23 QI:277	universal stress protein A-like protein	HHASVLVVGSHGYGAIKR	1xGG [K17]	0.00397445	0.00040153	3	2002.07	507733	365538	100	4.55081e-17	Up
maker-Fvb2-2-augustus-gene-70.28-mRNA-1 protein AED:0.30 eAED:0.30 QI:87; maker-Fvb2-1-augustus-gene-139.30-mRNA-1 protein AED:0.06 eAED:0.06 QI:39; maker-Fvb2-4-augustus-gene-161.34-mRNA-1 protein AED:0.08 eAED:0.08 QI:39; maker-Fvb2-3-augustus-gene-107.53-mRNA-1 protein AED:0.42 eAED:0.39 QI:0; snap_masked-Fvb2-3-processed-gene-107.43-mRNA-1 protein AED:0.06 eAED:0.06 QI:0	cruciferin PGCRURSE5-like	QNIGKPSMADVFSPQAGR	1xOxidation [M8]; 1xGG [K5]	0.0183359	0.00159048	2	2032.99	453223	782389	100	4.55081e-17	Up
maker-Fvb2-2-snap-gene-118.56-mRNA-1 protein AED:0.24 eAED:0.24 QI:208; maker-Fvb2-1-augustus-gene-88.39-mRNA-1 protein AED:0.19 eAED:0.19 QI:257	alcohol dehydrogenase-like	TLKGTFYGNYKPR	2xGG [K3; K11]	9.92365e-05	8.32812e-05	3	1772.91	1.28312e+06	189018	100	4.55081e-17	Up
maker-Fvb2-2-snap-gene-69.51-mRNA-1 protein AED:0.18 eAED:0.18 QI:426; maker-Fvb2-4-snap-gene-162.52-mRNA-1 protein AED:0.28 eAED:0.30 QI:0; maker-Fvb2-3-snap-gene-107.70-mRNA-1 protein AED:0.26 eAED:0.26 QI:619	legumin type B-like	TQDNAKINTLAGR	1xGG [K6]	0.011849	0.0010748	1	1515.79	1.14886e+06	499275	100	4.55081e-17	Up
maker-Fvb2-3-augustus-gene-78.42-mRNA-1 protein AED:0.03 eAED:0.03 QI:272; maker-Fvb2-2-augustus-gene-29.52-mRNA-1 protein AED:0.07 eAED:0.07 QI:0	vesicle-associated membrane protein 711	LELLVDKTANMQGNTFR	1xGG [K7]	6.07936e-06	8.32812e-05	10	2064.05	2.32908e+06	2.70959e+06	100	4.55081e-17	Up
maker-Fvb2-3-snap-gene-191.42-mRNA-1 protein AED:0.30 eAED:0.30 QI:0; maker-Fvb4-4-snap-gene-126.56-mRNA-1 protein AED:0.11 eAED:0.13 QI:0	40S ribosomal protein S16-like	FKAYEPILLLGR	1xGG [K2]	0.00457301	0.000453197	3	1533.88	2.19774e+06		100	4.55081e-17	Up
maker-Fvb2-4-augustus-gene-256.61-mRNA-1 protein AED:0.01 eAED:0.01 QI:170; maker-Fvb2-1-augustus-gene-245.43-mRNA-1 protein AED:0.01 eAED:0.01 QI:228; maker-Fvb2-3-augustus-gene-43.72-mRNA-1 protein AED:0.19 eAED:0.19 QI:248	LOW QUALITY PROTEIN: dehydrin COR47-like	IKDKLPGHK	1xGG [K4]	0.03046	0.00213083	1	1149.67	2.53795e+06		100	4.55081e-17	Up
maker-Fvb2-4-snap-gene-132.42-mRNA-1 protein AED:0.34 eAED:0.35 QI:0; augustus_masked-Fvb2-1-processed-gene-104.4-mRNA-1 protein AED:0.11 eAED:0.11 QI:0	3-hydroxy-3-methylglutaryl-coenzyme A reductase 1-like	GCKAINLSGGASSVLLK	1xCarbamidomethyl [C2]; 1xGG [K3]	0.0148122	0.00127842	4	1788.96	1.05768e+06		100	4.55081e-17	Up
maker-Fvb2-4-snap-gene-134.59-mRNA-1 protein AED:0.10 eAED:0.10 QI:0; maker-Fvb2-1-augustus-gene-106.50-mRNA-1 protein AED:0.13 eAED:0.13 QI:240	ankyrin repeat domain-containing protein 2	TPIDVAKLNNQNDVLK	1xGG [K7]	1.73655e-05	8.32812e-05	9	1896.02	1.29138e+06		100	4.55081e-17	Up
maker-Fvb3-1-augustus-gene-22.54-mRNA-1 protein AED:0.04 eAED:0.04 QI:137; maker-Fvb3-2-augustus-gene-294.47-mRNA-1 protein AED:0.04 eAED:0.04 QI:139	heat shock protein 90-2	SGDEMTSLKDYVTR	1xGG [K9]	2.7486e-05	8.32812e-05	5	1715.79	694157	276521	100	4.55081e-17	Up
maker-Fvb3-1-augustus-gene-22.54-mRNA-1 protein AED:0.04 eAED:0.04 QI:137; maker-Fvb3-2-augustus-gene-294.47-mRNA-1 protein AED:0.04 eAED:0.04 QI:139	heat shock protein 90-2	IQEISHEWSLVNKQKPIWMR	1xOxidation [M19]; 1xGG [K]	0.014009	0.00123296	3	2652.37	3.32081e+06		100	4.55081e-17	Up
maker-Fvb3-1-augustus-gene-3.42-mRNA-1 protein AED:0.27 eAED:0.27 QI:210; maker-Fvb3-4-augustus-gene-4.40-mRNA-1 protein AED:0.27 eAED:0.27 QI:235; maker-Fvb3-3-snap-gene-294.60-mRNA-1 protein AED:0.12 eAED:0.12 QI:214	YTH domain-containing family protein 2-like isoform X2	KPSVNQYGSIDSGNAVNGQIPSDR	1xGG [K1]	8.51873e-06	8.32812e-05	5	2617.26	636077		100	4.55081e-17	Up
maker-Fvb3-1-snap-gene-229.52-mRNA-1 protein AED:0.42 eAED:0.42 QI:95; maker-Fvb3-3-snap-gene-75.53-mRNA-1 protein AED:0.22 eAED:0.22 QI:156	T-complex protein 1 subunit gamma	GLSDLACHYLSKAGVTAIR	1xCarbamidomethyl [C7]; 1xGG [K12]	2.51933e-06	8.32812e-05	6	2146.11	2.89764e+06		100	4.55081e-17	Up
maker-Fvb3-2-augustus-gene-239.26-mRNA-1 protein AED:0.14 eAED:0.14 QI:522; maker-Fvb2-3-augustus-gene-120.31-mRNA-1 protein AED:0.26 eAED:0.26 QI:447	ruvB-like protein 1	IEEVQSTTKK	1xGG [K10]	0.050716	0.00348851	1	1276.67	439303		100	4.55081e-17	Up
maker-Fvb3-3-augustus-gene-247.22-mRNA-1 protein AED:0.08 eAED:0.08 QI:161; maker-Fvb3-4-augustus-gene-54.31-mRNA-1 protein AED:0.12 eAED:0.12 QI:202; maker-Fvb3-1-augustus-gene-50.37-mRNA-1 protein AED:0.11 eAED:0.11 QI:195	uncharacterized protein LOC101302629 isoform X2	SEYESQYVDVISKQESIPELAEFQR	1xGG [K13]	8.84412e-06	8.32812e-05	1	3088.47	1.74837e+06		100	4.55081e-17	Up
maker-Fvb4-1-augustus-gene-52.15-mRNA-1 protein AED:0.05 eAED:0.05 QI:189; maker-Fvb4-3-augustus-gene-266.33-mRNA-1 protein AED:0.07 eAED:0.07 QI:219	probable splicing factor 3A subunit 1	NGKSFLNGLSNR	1xGG [K3]	0.0175055	0.00159048	1	1420.73	498842		100	4.55081e-17	Up
maker-Fvb4-1-augustus-gene-7.31-mRNA-1 protein AED:0.06 eAED:0.06 QI:125; maker-Fvb6-3-snap-gene-393.83-mRNA-1 protein AED:0.20 eAED:0.20 QI:150; snap_masked-Fvb4-2-processed-gene-251.16-mRNA-1 protein AED:0.08 eAED:0.08 QI:143	40S ribosomal protein S3a	IASEGLKHR	1xGG [K7]	0.0950204	0.00804575	1	1124.62	176161		100	4.55081e-17	Up
maker-Fvb4-3-augustus-gene-16.66-mRNA-1 protein AED:0.16 eAED:0.16 QI:199; maker-Fvb4-1-augustus-gene-188.42-mRNA-1 protein AED:0.15 eAED:0.15 QI:167; maker-Fvb4-4-augustus-gene-18.47-mRNA-1 protein AED:0.15 eAED:0.15 QI:200	phosphoglucomutase, cytoplasmic	SMPTSAALDVVAKHLNLK	1xGG [K13]	0.00348656	0.00040153	1	2009.08	1.0538e+06		100	4.55081e-17	Up
maker-Fvb4-3-augustus-gene-18.68-mRNA-1 protein AED:0.26 eAED:0.26 QI:148; maker-Fvb4-1-snap-gene-189.77-mRNA-1 protein AED:0.25 eAED:0.25 QI:149	probable nucleoredoxin 1	DFVIASGGKK	1xGG [K]	0.0386398	0.00267597	7	1135.61	2.92929e+06	2.23822e+06	100	4.55081e-17	Up
maker-Fvb4-3-augustus-gene-295.45-mRNA-1 protein AED:0.40 eAED:0.40 QI:0; maker-Fvb4-2-snap-gene-229.49-mRNA-1 protein AED:0.14 eAED:0.14 QI:207	putative E3 ubiquitin-protein ligase XBAT34 isoform X1	EELLYEQVSYGNVEGIKSLR	1xGG [K17]	1.52303e-05	8.32812e-05	6	2440.24	2.75465e+06	5.73552e+06	100	4.55081e-17	Up
maker-Fvb4-3-augustus-gene-86.54-mRNA-1 protein AED:0.06 eAED:0.06 QI:155; maker-Fvb4-2-augustus-gene-48.70-mRNA-1 protein AED:0.02 eAED:0.02 QI:167	ALG-2 interacting protein X	QMAGLNFQDSKNSAAYNYPSAGSQSQR	1xGG [K11]	4.13991e-06	8.32812e-05	8	3034.37	2.77404e+06		100	4.55081e-17	Up
maker-Fvb4-3-augustus-gene-86.54-mRNA-1 protein AED:0.06 eAED:0.06 QI:155; maker-Fvb4-2-augustus-gene-48.70-mRNA-1 protein AED:0.02 eAED:0.02 QI:167	ALG-2 interacting protein X	QMAGLNFQDSKNSAAYNYPSAGSQSQR	1xOxidation [M2]; 1xGG [K11]	0.000583052	0.000159793	3	3050.37	1.31437e+06		100	4.55081e-17	Up
maker-Fvb4-3-snap-gene-118.53-mRNA-1 protein AED:0.25 eAED:0.19 QI:0; maker-Fvb4-4-snap-gene-86.61-mRNA-1 protein AED:0.17 eAED:0.14 QI:0	S-adenosylmethionine synthase 2	ETFDFRPGMIAINLDLKR	1xGG [K17]	0.000583052	0.000159793	5	2250.17	2.58446e+06		100	4.55081e-17	Up
maker-Fvb4-3-snap-gene-118.53-mRNA-1 protein AED:0.25 eAED:0.19 QI:0; maker-Fvb4-4-snap-gene-86.61-mRNA-1 protein AED:0.17 eAED:0.14 QI:0	S-adenosylmethionine synthase 2	EHVIKPVIPEK	1xGG [K5]	0.00117702	0.000202034	8	1402.81	1.49681e+06	631367	100	4.55081e-17	Up
maker-Fvb4-3-snap-gene-297.43-mRNA-1 protein AED:0.29 eAED:0.29 QI:0; maker-Fvb4-1-augustus-gene-20.32-mRNA-1 protein AED:0.35 eAED:0.35 QI:120	1-aminocyclopropane-1-carboxylate oxidase homolog 1-li	LQQLKAFDESK	1xGG [K5]	0.0355928	0.00259959	1	1420.74	574018		100	4.55081e-17	Up
maker-Fvb4-4-augustus-gene-137.22-mRNA-1 protein AED:0.07 eAED:0.07 QI:128; maker-Fvb4-2-augustus-gene-127.24-mRNA-1 protein AED:0.10 eAED:0.10 QI:109	60S ribosomal protein L13a-4	MNTKPSHGPIHFR	1xGG [K4]	0.0590795	0.00418783	3	1635.82	441938	1.17456e+06	100	4.55081e-17	Up
maker-Fvb4-4-augustus-gene-78.51-mRNA-1 protein AED:0.10 eAED:0.10 QI:0; snap_masked-Fvb4-2-processed-gene-78.19-mRNA-1 protein AED:0.05 eAED:0.05 QI:60	glycine--tRNA ligase 1, mitochondrial-like	CTVFPLVQKQEYEEVSK	1xCarbamidomethyl [C1]; 1xGG [K9]	0.000525965	0.000159793	3	2198.08	1.07453e+06		100	4.55081e-17	Up
maker-Fvb5-1-augustus-gene-9.52-mRNA-1 protein AED:0.17 eAED:0.13 QI:0; maker-Fvb5-4-augustus-gene-8.54-mRNA-1 protein AED:0.11 eAED:0.11 QI:151	uncharacterized protein LOC101311668	TAEQEKALR	1xGG [K6]	0.0262919	0.00199926	1	1159.61	388135		100	4.55081e-17	Up
maker-Fvb5-1-snap-gene-154.42-mRNA-1 protein AED:0.32 eAED:0.32 QI:0; maker-Fvb5-2-snap-gene-146.41-mRNA-1 protein AED:0.13 eAED:0.15 QI:195	proteasome subunit alpha type-3	VFQIEYATKAVDNSGTVIGIK	1xGG [K9]	3.06728e-06	8.32812e-05	6	2367.26	6.02673e+06		100	4.55081e-17	Up
maker-Fvb5-2-augustus-gene-35.69-mRNA-1 protein AED:0.11 eAED:0.11 QI:39; maker-Fvb6-1-augustus-gene-254.39-mRNA-1 protein AED:0.10 eAED:0.10 QI:139	cell division cycle protein 48 homolog	ELQETVQYPVEHPEKFEK	1xGG [K15]	0.0471824	0.00308099	2	2344.15	1.03395e+06		100	4.55081e-17	Up
maker-Fvb5-3-snap-gene-159.41-mRNA-1 protein AED:0.10 eAED:0.10 QI:160; maker-Fvb5-4-augustus-gene-102.24-mRNA-1 protein AED:0.09 eAED:0.09 QI:160; maker-Fvb5-1-snap-gene-131.35-mRNA-1 protein AED:0.10 eAED:0.10 QI:347	LOW QUALITY PROTEIN: uncharacterized protein LOC101301	FVKHSINFSK	1xGG [K3]	0.0950204	0.00804575	2	1320.71	1.29359e+06	741451	100	4.55081e-17	Up
maker-Fvb6-1-augustus-gene-159.40-mRNA-1 protein AED:0.14 eAED:0.14 QI:0; maker-Fvb6-4-augustus-gene-196.11-mRNA-1 protein AED:0.15 eAED:0.15 QI:175	pyrophosphate-energized vacuolar membrane proton pump-	TLGPKGSDPHK	1xGG [K5]	0.00109205	0.000202034	1	1250.65	2.36106e+06		100	4.55081e-17	Up
maker-Fvb6-1-augustus-gene-290.51-mRNA-1 protein AED:0.08 eAED:0.08 QI:142; maker-Fvb6-2-augustus-gene-201.54-mRNA-1 protein AED:0.11 eAED:0.11 QI:275	protein SSUH2 homolog	GLMKCLTCK	2xCarbamidomethyl [C5; C8]; 1xGG [K4]	0.0116304	0.00103287	6	1224.59	5.00347e+06	3.18387e+06	100	4.55081e-17	Up
maker-Fvb6-1-augustus-gene-318.49-mRNA-1 protein AED:0.11 eAED:0.11 QI:0; maker-Fvb6-3-augustus-gene-374.41-mRNA-1 protein AED:0.23 eAED:0.23 QI:392; maker-Fvb1-1-augustus-gene-264.41-mRNA-1 protein AED:0.04 eAED:0.04 QI:149	pyrophosphate-energized vacuolar membrane proton pump	SLGPKGSDPHK	1xGG [K5]	0.0136236	0.00123296	2	1236.63	5.66546e+06		100	4.55081e-17	Up
maker-Fvb6-1-augustus-gene-64.61-mRNA-1 protein AED:0.12 eAED:0.12 QI:295; maker-Fvb6-4-augustus-gene-309.55-mRNA-1 protein AED:0.14 eAED:0.14 QI:222	linolenate hydroperoxide lyase, chloroplastic	NFAMDILKQSSK	1xOxidation [M4]; 1xGG [K8]	0.000779494	0.000202034	10	1511.75	6.40673e+06		100	4.55081e-17	Up
maker-Fvb6-1-augustus-gene-80.46-mRNA-1 protein AED:0.05 eAED:0.04 QI:0; maker-Fvb6-3-augustus-gene-75.48-mRNA-1 protein AED:0.05 eAED:0.05 QI:416; augustus_masked-Fvb6-4-processed-gene-292.4-mRNA-1 protein AED:0.06 eAED:0.06 QI:471	myosin-10	VHDRDLLNEKVLNLQR	1xGG [K10]	0.0318899	0.00228142	1	2076.13	1.01056e+06		100	4.55081e-17	Up
maker-Fvb6-2-augustus-gene-236.38-mRNA-1 protein AED:0.19 eAED:0.19 QI:81; maker-Fvb6-4-augustus-gene-49.40-mRNA-1 protein AED:0.34 eAED:0.34 QI:184; maker-Fvb6-3-augustus-gene-380.27-mRNA-1 protein AED:0.11 eAED:0.11 QI:146	acyl-CoA-binding domain-containing protein 4	AQSLQLKQELSEAETR	1xGG [K7]	0.000311258	8.32812e-05	6	1945	1.28628e+06	288063	100	4.55081e-17	Up
maker-Fvb6-2-augustus-gene-27.53-mRNA-1 protein AED:0.22 eAED:0.22 QI:1; maker-Fvb2-1-augustus-gene-209.28-mRNA-1 protein AED:0.12 eAED:0.12 QI:207	eukaryotic initiation factor 4A-8	GIVPFCKGLDVIQQAQSGTGK	1xCarbamidomethyl [C6]; 1xGG [K7]	0.000432038	8.32812e-05	3	2317.2	8.36931e+06		100	4.55081e-17	Up
maker-Fvb6-2-augustus-gene-275.20-mRNA-1 protein AED:0.11 eAED:0.11 QI:81; maker-Fvb6-3-augustus-gene-7.36-mRNA-1 protein AED:0.13 eAED:0.13 QI:101; maker-Fvb6-4-snap-gene-19.44-mRNA-1 protein AED:0.19 eAED:0.19 QI:90	V-type proton ATPase subunit C	KQSGSLAVR	1xGG [K1]	0.0117392	0.0010748	1	1059.59	418806		100	4.55081e-17	Up
maker-Fvb6-2-augustus-gene-337.60-mRNA-1 protein AED:0.03 eAED:0.03 QI:253; maker-Fvb6-3-augustus-gene-60.37-mRNA-1 protein AED:0.01 eAED:0.01 QI:41	UBA and UBX domain-containing protein At4g15410	MTTVEVSLIKR	1xGG [K10]	0.00428324	0.00040153	5	1390.77	1.81627e+06		100	4.55081e-17	Up
maker-Fvb6-2-augustus-gene-46.40-mRNA-1 protein AED:0.07 eAED:0.06 QI:299; snap_masked-Fvb6-4-processed-gene-235.37-mRNA-1 protein AED:0.11 eAED:0.11 QI:251; maker-Fvb6-1-augustus-gene-144.38-mRNA-1 protein AED:0.12 eAED:0.12 QI:297	heat shock 70 kDa protein 15-like	GNPIPSTKALTFYR	1xGG [K8]	0.00506835	0.00049899	4	1678.89	1.17447e+06	645538	100	4.55081e-17	Up
maker-Fvb6-2-augustus-gene-66.20-mRNA-1 protein AED:0.26 eAED:0.26 QI:0; maker-Fvb6-1-snap-gene-161.45-mRNA-1 protein AED:0.07 eAED:0.07 QI:0	BRCA1-associated protein	LIQSKTDGK	1xGG [K5]	0.0535303	0.00365869	1	1103.61	231805		100	4.55081e-17	Up
maker-Fvb6-3-augustus-gene-334.33-mRNA-1 protein AED:0.15 eAED:0.15 QI:189; maker-Fvb6-2-augustus-gene-194.33-mRNA-1 protein AED:0.07 eAED:0.07 QI:200	oxysterol-binding protein-related protein 3B	YALEQGDLTKAGFEK	1xGG [K10]	0.00610998	0.000542867	1	1783.89	765975		100	4.55081e-17	Up
maker-Fvb6-3-augustus-gene-414.56-mRNA-1 protein AED:0.02 eAED:0.02 QI:168; augustus_masked-Fvb2-4-processed-gene-181.2-mRNA-1 protein AED:0.47 eAED:0.47 QI:76	probable histone H2AXb	GKGDIGSASQEF	1xGG [K2]	0.0131261	0.00110876	9	1309.6	9.9988e+06	2.52167e+06	100	4.55081e-17	Up
maker-Fvb6-3-augustus-gene-94.36-mRNA-1 protein AED:0.14 eAED:0.14 QI:151; snap_masked-Fvb6-2-processed-gene-6.16-mRNA-1 protein AED:0.17 eAED:0.17 QI:129	60S ribosomal protein L7-2	LKGGFYVEPESK	1xGG [K2]	0.0737717	0.00557965	2	1467.75	919504		100	4.55081e-17	Up
maker-Fvb6-3-augustus-gene-96.41-mRNA-1 protein AED:0.01 eAED:0.01 QI:289; augustus_masked-Fvb6-4-processed-gene-279.6-mRNA-1 protein AED:0.01 eAED:0.01 QI:125	coatomer subunit beta-1-like	FLASEQDLSSKR	1xGG [K11]	0.000856031	0.000202034	1	1494.75	496364		100	4.55081e-17	Up
maker-Fvb6-3-snap-gene-276.28-mRNA-1 protein AED:0.11 eAED:0.11 QI:0; maker-Fvb6-4-snap-gene-126.40-mRNA-1 protein AED:0.09 eAED:0.09 QI:0	fructose-bisphosphate aldolase, cytoplasmic isozyme-like	KPWTLSFSFGR	1xGG [K1]	0.00709479	0.000630852	3	1439.74	3.0299e+06		100	4.55081e-17	Up
maker-Fvb6-3-snap-gene-317.64-mRNA-1 protein AED:0.21 eAED:0.21 QI:185; maker-Fvb6-4-augustus-gene-113.30-mRNA-1 protein AED:0.30 eAED:0.30 QI:184; maker-Fvb6-1-augustus-gene-283.34-mRNA-1 protein AED:0.26 eAED:0.26 QI:224	adenosine kinase 2	NSKLAGVNVHYYEDESAPTGTCGVCVVGGER	2xCarbamidomethyl [C22; C25]; 1xGG [K3]	5.00704e-05	8.32812e-05	4	3439.56	925973		100	4.55081e-17	Up
maker-Fvb6-4-augustus-gene-36.61-mRNA-1 protein AED:0.11 eAED:0.11 QI:54; maker-Fvb6-1-augustus-gene-343.46-mRNA-1 protein AED:0.07 eAED:0.07 QI:67	PITH domain-containing protein At3g04780	IGLVGTTVETTNMKGLK	1xGG [K]	3.1047e-05	8.32812e-05	6	1876.02	3.43808e+06	1.04559e+06	100	4.55081e-17	Up
maker-Fvb6-4-snap-gene-272.42-mRNA-1 protein AED:0.28 eAED:0.28 QI:0; maker-Fvb6-3-snap-gene-102.43-mRNA-1 protein AED:0.09 eAED:0.09 QI:0	uncharacterized protein LOC101304983 isoform X2	GFLSLENSKR	1xGG [K9]	0.0299057	0.00213083	3	1264.66	1.07286e+06		100	4.55081e-17	Up
maker-Fvb7-1-augustus-gene-284.65-mRNA-1 protein AED:0.13 eAED:0.13 QI:94; snap_masked-Fvb7-3-processed-gene-4.43-mRNA-1 protein AED:0.47 eAED:0.46 QI:0; maker-Fvb7-2-snap-gene-274.86-mRNA-1 protein AED:0.03 eAED:0.03 QI:97; maker-Fvb7-3-augustus-gene-32.62-mRNA-1 protein AED:0.02 eAED:0.02 QI:80	membrane steroid-binding protein 2	ALAKMSFEDK	1xGG [K4]	0.0206811	0.00166462	2	1253.62	630345	99809.3	100	4.55081e-17	Up
maker-Fvb7-1-augustus-gene-6.17-mRNA-1 protein AED:0.03 eAED:0.03 QI:353; maker-Fvb7-2-augustus-gene-9.43-mRNA-1 protein AED:0.12 eAED:0.12 QI:515	cellulose synthase A catalytic subunit 3	LSMASPGASIGGKR	1xGG [K13]	0.0116304	0.00103287	2	1445.75	466956		100	4.55081e-17	Up
maker-Fvb7-3-augustus-gene-82.59-mRNA-1 protein AED:0.08 eAED:0.03 QI:0; maker-Fvb7-1-augustus-gene-241.44-mRNA-1 protein AED:0.22 eAED:0.22 QI:88	glutathione S-transferase DHAR2-like	ALDDHLKAHGPYIAGEK	1xGG [K7]	0.112753	0.0099095	1	1948.99	632760		100	4.55081e-17	Up
maker-Fvb7-4-augustus-gene-170.24-mRNA-1 protein AED:0.07 eAED:0.07 QI:231; maker-Fvb7-2-augustus-gene-57.34-mRNA-1 protein AED:0.09 eAED:0.09 QI:224	RNA-binding protein Nova-1 isoform X1	LIVPNSSCGGIIGKQGSTIK	1xCarbamidomethyl [C8]; 1xGG [K]	0.000354881	8.32812e-05	8	2143.15	834141		100	4.55081e-17	Up
snap_masked-Fvb2-2-processed-gene-19.17-mRNA-1 protein AED:0.06 eAED:0.06 QI:195; maker-Fvb2-3-augustus-gene-6.47-mRNA-1 protein AED:0.13 eAED:0.13 QI:236	uncharacterized protein At2g24330	YDADPAAKAAAATVLASK	1xGG [K8]	0.0138793	0.00123296	4	1847.95	1.19532e+06	238025	100	4.55081e-17	Up
snap_masked-Fvb3-1-processed-gene-210.15-mRNA-1 protein AED:0.21 eAED:0.21 QI:0; augustus_masked-Fvb3-2-processed-gene-112.6-mRNA-1 protein AED:0.09 eAED:0.09 QI:0; augustus_masked-Fvb3-4-processed-gene-196.3-mRNA-1 protein AED:0.09 eAED:0.09 QI:0; augustus_masked-Fvb3-3-processed-gene-94.5-mRNA-1 protein AED:0.07 eAED:0.07 QI:0	legumin B-like	IKQNIGNPSMADVFSPQAGR	1xGG [K2]	0.0220638	0.001783	4	2244.12	1.39907e+06	733499	100	4.55081e-17	Up
snap_masked-Fvb4-2-processed-gene-178.23-mRNA-1 protein AED:0.12 eAED:0.12 QI:253; snap_masked-Fvb4-3-processed-gene-257.11-mRNA-1 protein AED:0.14 eAED:0.14 QI:287; snap_masked-Fvb4-1-processed-gene-61.7-mRNA-1 protein AED:0.14 eAED:0.14 QI:284	NADPH--cytochrome P450 reductase 2	IHVTCALVCDKTPTGR	2xCarbamidomethyl [C5; C9]; 1xGG [K11]	0.00283787	0.000365268	1	1941.96	1.33827e+06		100	4.55081e-17	Up
snap_masked-Fvb4-2-processed-gene-178.23-mRNA-1 protein AED:0.12 eAED:0.12 QI:253; snap_masked-Fvb4-3-processed-gene-257.11-mRNA-1 protein AED:0.14 eAED:0.14 QI:287; snap_masked-Fvb4-1-processed-gene-61.7-mRNA-1 protein AED:0.14 eAED:0.14 QI:284	NADPH--cytochrome P450 reductase 2	YADLLSSPKK	1xGG [K]	0.017344	0.00157088	2	1235.66	697398		100	4.55081e-17	Up
snap_masked-Fvb4-4-processed-gene-4.19-mRNA-1 protein AED:0.06 eAED:0.06 QI:0; maker-Fvb4-3-augustus-gene-2.41-mRNA-1 protein AED:0.04 eAED:0.04 QI:93	eukaryotic initiation factor 4A-3	SNNFTVSAMHGDMPQKER	1xGG [K16]	0.00646222	0.000591852	5	2162.97	572551		100	4.55081e-17	Up
augustus_masked-Fvb1-1-processed-gene-153.6-mRNA-1 protein AED:0.11 eAED:0.11 QI:137	ras-related protein Rab11D	HLAASENQGNGNPASLAGKK	1xGG [K]	2.25759e-05	8.32812e-05	9	2078.04	558310		100	4.55081e-17	Up
augustus_masked-Fvb1-1-processed-gene-227.7-mRNA-1 protein AED:0.26 eAED:0.26 QI:0	RING-H2 finger protein ATL8	SPGPGPGVQSQASSAANKGLK	1xGG [K]	1.17153e-05	8.32812e-05	3	2052.05	628954		100	4.55081e-17	Up
augustus_masked-Fvb1-1-processed-gene-90.5-mRNA-1 protein AED:0.01 eAED:0.01 QI:125	S-adenosylmethionine synthase 5	DDPDFTWEVVKPLKWEKPQS	2xGG [K14; K]	0.0415583	0.00277005	5	2672.3	1.3674e+06	2.83864e+06	100	4.55081e-17	Up
augustus_masked-Fvb1-2-processed-gene-226.0-mRNA-1 protein AED:0.26 eAED:0.26 QI:0	protein ETHYLENE INSENSITIVE 3	NGPAAISKYQADNAVPGR	1xGG [K8]	0.000931318	0.000202034	6	1942.97	2.13328e+06	7.32636e+06	100	4.55081e-17	Up
augustus_masked-Fvb1-3-processed-gene-95.10-mRNA-1 protein AED:0.15 eAED:0.15 QI:0	ADP-ribosylation factor 1-like	QDLPNAMSVSEITDKLGLHSLR	1xGG [K15]	0.0463365	0.00304994	3	2538.3	2.33879e+06		100	4.55081e-17	Up
augustus_masked-Fvb2-1-processed-gene-210.10-mRNA-1 protein AED:0.00 eAED:0.00 QI:0	uncharacterized protein LOC101307667	VATNGATTTAAANPTATKPQPLRQPYRPQPQYHHR	1xGG [K18]	0.0975097	0.00812356	2	3954.02	1.48002e+06		100	4.55081e-17	Up
augustus_masked-Fvb2-1-processed-gene-210.13-mRNA-1 protein AED:0.23 eAED:0.23 QI:0	uncharacterized protein LOC101310484	ADHEDDEEVDAKADDFINR	1xGG [K12]	0.00208374	0.000260902	4	2317.98	638376		100	4.55081e-17	Up
augustus_masked-Fvb2-1-processed-gene-234.20-mRNA-1 protein AED:0.04 eAED:0.04 QI:265	target of Myb protein 1	AGPSGKLVDVGGPLIDTGSNDK	1xGG [K6]	0.000108985	8.32812e-05	2	2211.13	483128		100	4.55081e-17	Up
augustus_masked-Fvb2-1-processed-gene-248.3-mRNA-1 protein AED:0.24 eAED:0.24 QI:141	Vacuolar protein sorting-associated protein 35B	TQQNVKAVFDAAIK	1xGG [K6]	9.2936e-05	8.32812e-05	10	1646.89	2.602e+06	1.07956e+06	100	4.55081e-17	Up
augustus_masked-Fvb2-1-processed-gene-256.13-mRNA-1 protein AED:0.41 eAED:0.41 QI:246	probable methyltransferase PMT28	VLDYMLGKGHSALLR	1xGG [K8]	0.00226691	0.000365268	1	1786.96	369393		100	4.55081e-17	Up
augustus_masked-Fvb2-3-processed-gene-16.12-mRNA-1 protein AED:0.17 eAED:0.17 QI:628	protein TRANSPARENT TESTA 12-like	KWDGGGPGGPGGGPYGGGPR	1xGG [K1]	0.000224237	8.32812e-05	6	1896.87	450988	327484	100	4.55081e-17	Up
augustus_masked-Fvb3-1-processed-gene-212.10-mRNA-1 protein AED:0.32 eAED:0.32 QI:0	UBP1-associated protein 2C	TPEGAQKALVDPIK	1xGG [K7]	2.3003e-05	8.32812e-05	5	1580.86	916215		100	4.55081e-17	Up
augustus_masked-Fvb3-1-processed-gene-252.13-mRNA-1 protein AED:0.22 eAED:0.22 QI:0	uncharacterized protein LOC101293075	SYHHQGIDKSALHDHLGGYLGEYVPLK	1xGG [K9]	0.0121845	0.00110876	1	3148.56	1.04724e+06		100	4.55081e-17	Up
augustus_masked-Fvb3-1-processed-gene-69.8-mRNA-1 protein AED:0.16 eAED:0.16 QI:0	receptor-like protein kinase HERK 1	VFSQLVKSEGR	1xGG [K7]	0.00566991	0.000542867	1	1363.73	573344		100	4.55081e-17	Up
augustus_masked-Fvb3-4-processed-gene-84.8-mRNA-1 protein AED:0.10 eAED:0.07 QI:0	transmembrane protein 209	ITQSAGKLATPPPTIR	1xGG [K7]	0.0777718	0.00597901	1	1765	551475		100	4.55081e-17	Up
augustus_masked-Fvb4-2-processed-gene-256.0-mRNA-1 protein AED:0.00 eAED:0.00 QI:110	beta-amyrin 28-oxidase-like	ACIFAGAACNKFLFSNENK	2xCarbamidomethyl [C2; C9]; 1xGG [K]	0.0355928	0.00259959	2	2276.06	1.69049e+06		100	4.55081e-17	Up
augustus_masked-Fvb4-3-processed-gene-15.18-mRNA-1 protein AED:0.12 eAED:0.12 QI:0	DELLA protein GAIP	AIPGKAIFSQQTQFDSSPR	1xGG [K5]	0.000294244	8.32812e-05	1	2192.11	622265	316564	100	4.55081e-17	Up
augustus_masked-Fvb4-4-processed-gene-10.18-mRNA-1 protein AED:0.44 eAED:0.44 QI:0	glutathione S-transferase U17-like	SELLLKSNPVHK	1xGG [K6]	0.00228823	0.000365268	1	1478.83	531142		100	4.55081e-17	Up
augustus_masked-Fvb5-3-processed-gene-201.13-mRNA-1 protein AED:0.21 eAED:0.21 QI:0	putative pre-mRNA-splicing factor ATP-dependent RNA he	LSISKNSLSCLPETIGSLR	1xCarbamidomethyl [C10]; 1xGG [K5]	1.00283e-07	8.32812e-05	11	2189.16	1.16214e+07		100	4.55081e-17	Up
augustus_masked-Fvb6-1-processed-gene-198.8-mRNA-1 protein AED:0.17 eAED:0.17 QI:0	multiple C2 and transmembrane domain-containing protei	IAPNKDEVLGR	1xGG [K5]	0.0125295	0.00110876	11	1325.72	1.22912e+06	452010	100	4.55081e-17	Up
augustus_masked-Fvb6-1-processed-gene-6.1-mRNA-1 protein AED:0.27 eAED:0.23 QI:510	potassium transporter 4	YGPSSQVVASTPLKR	1xGG [K14]	0.000444353	8.32812e-05	8	1703.91	1.40586e+06	644089	100	4.55081e-17	Up
augustus_masked-Fvb6-3-processed-gene-191.10-mRNA-1 protein AED:0.01 eAED:0.01 QI:955	60S acidic ribosomal protein P2-2-like	LASVPSGGGGAVAVAAPAGGGGSAAPAAAEAKK	1xGG [K33]	1.79791e-06	8.32812e-05	3	2789.45	1.93841e+06		100	4.55081e-17	Up
maker-Fvb1-1-augustus-gene-21.17-mRNA-1 protein AED:0.26 eAED:0.26 QI:117	glutamine synthetase nodule isozyme	GNNILVMCDAYTPAGEPIPTNKR	1xCarbamidomethyl [C8]; 1xOxidation [M7]; 1xGG [K22]	0.00026543	8.32812e-05	2	2661.28	1.63759e+06		100	4.55081e-17	Up
maker-Fvb1-1-augustus-gene-274.95-mRNA-1 protein AED:0.09 eAED:0.09 QI:452	ankyrin repeat-containing protein At5g02620-like	QTVSDIKHDVQSQLQQTR	1xGG [K7]	0.000215989	8.32812e-05	6	2225.13	1.38234e+06	300371	100	4.55081e-17	Up
maker-Fvb1-1-snap-gene-216.66-mRNA-1 protein AED:0.06 eAED:0.06 QI:318	uncharacterized protein LOC101302782	ETLLSSEKQFQTIER	1xGG [K8]	0.000224237	8.32812e-05	2	1922.98	644428		100	4.55081e-17	Up
maker-Fvb1-2-augustus-gene-64.52-mRNA-1 protein AED:0.11 eAED:0.11 QI:830	sucrose synthase	LAPETPYKTFEIK	1xGG [K8]	0.000801707	0.000202034	5	1650.87	3.75992e+06	1.70745e+06	100	4.55081e-17	Up
maker-Fvb1-2-snap-gene-73.105-mRNA-1 protein AED:0.26 eAED:0.26 QI:111	phospholipase D delta	FTVIPKNDTAVWVQR	1xGG [K6]	0.00342192	0.00040153	1	1888.01	1.54493e+06		100	4.55081e-17	Up
maker-Fvb1-3-augustus-gene-107.35-mRNA-1 protein AED:0.42 eAED:0.42 QI:475	uncharacterized protein At3g49720	NGNFPFAGAFNSKSK	1xGG [K13]	0.103548	0.00841495	1	1699.82	2.49058e+06		100	4.55081e-17	Up
maker-Fvb1-3-augustus-gene-138.30-mRNA-1 protein AED:0.14 eAED:0.14 QI:220	inositol-3-phosphate synthase	KGTYQWIVKPK	1xGG [K1]	7.925e-05	8.32812e-05	1	1461.82	555933		100	4.55081e-17	Up
maker-Fvb1-3-augustus-gene-223.18-mRNA-1 protein AED:0.38 eAED:0.38 QI:0	ubiquitin-conjugating enzyme E2 22	IFHPNIANNGEICVNTLKK	1xCarbamidomethyl [C13]; 1xGG [K18]	0.0014875	0.000202034	2	2296.19	551239		100	4.55081e-17	Up
maker-Fvb1-4-augustus-gene-41.48-mRNA-1 protein AED:0.09 eAED:0.09 QI:26	RRP12-like protein	FILLAGGTKPAASEGPTGSR	1xGG [K9]	0.009043	0.000808482	2	2044.08	664116		100	4.55081e-17	Up
maker-Fvb1-4-snap-gene-212.32-mRNA-1 protein AED:0.17 eAED:0.17 QI:0	THO complex subunit 4D	SDAFAALKR	1xGG [K8]	0.0170252	0.00152916	2	1092.58	554980		100	4.55081e-17	Up
maker-Fvb2-1-augustus-gene-139.25-mRNA-1 protein AED:0.08 eAED:0.08 QI:254	TOM1-like protein 2	VKEILQTPTPESR	1xGG [K2]	0.023976	0.00189718	3	1611.87	744698		100	4.55081e-17	Up
maker-Fvb2-1-augustus-gene-159.58-mRNA-1 protein AED:0.03 eAED:0.03 QI:171	NPL4-like protein 2	IPLENQTLSTNQNLLLAKSADDLTR	1xGG [K18]	7.4713e-06	8.32812e-05	1	2882.52	1.36942e+06		100	4.55081e-17	Up
maker-Fvb2-1-snap-gene-193.41-mRNA-1 protein AED:0.12 eAED:0.12 QI:185	DEAD-box ATP-dependent RNA helicase 56 isoform X2	EDVYDEELVDYEEDDEKAPDSAAKVNGESAK	1xGG [K24]	1.28662e-05	8.32812e-05	4	3573.55	691914		100	4.55081e-17	Up
maker-Fvb2-2-augustus-gene-168.16-mRNA-1 protein AED:0.08 eAED:0.08 QI:221	phosphatidylinositol 4-kinase alpha 1	IVDGFSPKALDVFQR	1xGG [K8]	0.00140623	0.000202034	1	1805.95	1.47958e+06		100	4.55081e-17	Up
maker-Fvb2-2-augustus-gene-26.47-mRNA-1 protein AED:0.19 eAED:0.19 QI:130	cellulose synthase A catalytic subunit 1	YTEGKGDTEGTGSNGEELQMADDAR	1xGG [K5]	2.67241e-05	8.32812e-05	7	2745.15	663304		100	4.55081e-17	Up
maker-Fvb2-2-augustus-gene-39.70-mRNA-1 protein AED:0.36 eAED:0.36 QI:154	small glutamine-rich tetratricopeptide repeat-containi	NKGQENVTCHGQGSVAVPSASAAQDATGANVSKASK	1xCarbamidomethyl [C9]; 1xGG [K]	0.000152711	8.32812e-05	3	3640.74	995708		100	4.55081e-17	Up
maker-Fvb2-3-augustus-gene-197.35-mRNA-1 protein AED:0.12 eAED:0.12 QI:255	probable cinnamyl alcohol dehydrogenase 1	KIWSYNDTYSDGKPTQGGFAK	1xGG [K1]	0.00372253	0.00040153	3	2477.17	504018		100	4.55081e-17	Up
maker-Fvb2-3-augustus-gene-36.51-mRNA-1 protein AED:0.17 eAED:0.17 QI:146	1-acylglycerol-3-phosphate O-acyltransferase-like	LLSIVKTPYEVER	1xGG [K6]	0.0975097	0.00812356	1	1660.93	604100		100	4.55081e-17	Up
maker-Fvb2-3-augustus-gene-41.61-mRNA-1 protein AED:0.13 eAED:0.13 QI:152	formin-like protein 16 isoform X1	SQSDLGSDLYGKR	1xGG [K12]	0.0784576	0.00597901	1	1539.74	1.37544e+06	330679	100	4.55081e-17	Up
maker-Fvb2-3-augustus-gene-43.72-mRNA-1 protein AED:0.19 eAED:0.19 QI:248	LOW QUALITY PROTEIN: dehydrin COR47-like	HGYEQDTEVPVEKFHEEHERPYDHGPVVHHHEEPK	1xGG [K13]	1.88937e-05	8.32812e-05	6	4367.99	3.91574e+06		100	4.55081e-17	Up
maker-Fvb2-3-augustus-gene-46.58-mRNA-1 protein AED:0.01 eAED:0.01 QI:43	3-ketoacyl-CoA synthase 10	HLFNKEGSQLSLSSGK	1xGG [K5]	0.00075083	0.000202034	1	1845.95	994759		100	4.55081e-17	Up
maker-Fvb2-3-augustus-gene-46.58-mRNA-1 protein AED:0.01 eAED:0.01 QI:43	3-ketoacyl-CoA synthase 10	EGSQLSLSSGKQRPYIPDFK	1xGG [K11]	0.0193838	0.00159048	2	2351.2	2.00815e+06		100	4.55081e-17	Up
maker-Fvb2-3-snap-gene-222.62-mRNA-1 protein AED:0.20 eAED:0.24 QI:0	receptor-like protein kinase HAIKU2	AENLIGKGGSGNVYK	1xGG [K7]	0.0693463	0.00524157	4	1620.83	733990	213990	100	4.55081e-17	Up
maker-Fvb2-4-augustus-gene-256.61-mRNA-1 protein AED:0.01 eAED:0.01 QI:170	LOW QUALITY PROTEIN: dehydrin COR47-like	KPEDVPVTSPSPPEYENVEPAYHEGEVKEK	1xGG [K28]	1.09714e-05	8.32812e-05	1	3494.66	1.28473e+06		100	4.55081e-17	Up
maker-Fvb2-4-augustus-gene-72.36-mRNA-1 protein AED:0.18 eAED:0.18 QI:486	V-type proton ATPase subunit a3	HIGDDALDTPLLDQESSTDPSKQVK	1xGG [K]	7.33257e-06	8.32812e-05	10	2823.36	1.98474e+06		100	4.55081e-17	Up
maker-Fvb2-4-augustus-gene-72.36-mRNA-1 protein AED:0.18 eAED:0.18 QI:486	V-type proton ATPase subunit a3	DLNTEKSPFQR	1xGG [K6]	0.020302	0.00162763	2	1448.71	588964		100	4.55081e-17	Up
maker-Fvb2-4-augustus-gene-86.38-mRNA-1 protein AED:0.40 eAED:0.40 QI:48	peptidyl-prolyl cis-trans isomerase FKBP12-like	VTVHCTGYGKNGDLNLK	1xCarbamidomethyl [C5]; 1xGG [K10]	0.00131701	0.000202034	4	1989.98	871473		100	4.55081e-17	Up
maker-Fvb2-4-snap-gene-132.42-mRNA-1 protein AED:0.34 eAED:0.35 QI:0	3-hydroxy-3-methylglutaryl-coenzyme A reductase 1-like	AVVAGTIPSYSLESKLGDCKR	1xCarbamidomethyl [C19]; 2xGG [K15; K20]	0.000163063	8.32812e-05	11	2479.26	317645		100	4.55081e-17	Up
maker-Fvb2-4-snap-gene-185.44-mRNA-1 protein AED:0.26 eAED:0.26 QI:0	Cullin-1	TVSPNDNFEFNSKFTDR	1xGG [K13]	0.0231068	0.0018153	2	2131.97	1.06025e+06		100	4.55081e-17	Up
maker-Fvb2-4-snap-gene-253.58-mRNA-1 protein AED:0.29 eAED:0.27 QI:0	E3 ubiquitin-protein ligase CIP8	VSVETVANLPDIVCHDCKNGFVESIPR	2xCarbamidomethyl [C14; C17]; 1xGG [K18]	9.18194e-06	8.32812e-05	5	3169.54	4.84897e+06		100	4.55081e-17	Up
maker-Fvb3-1-augustus-gene-122.16-mRNA-1 protein AED:0.21 eAED:0.21 QI:106	mitochondrial fission 1 protein A-like	EVAEAEKGSELFK	1xGG [K7]	0.000222146	8.32812e-05	3	1550.77	508694	304189	100	4.55081e-17	Up
maker-Fvb3-1-augustus-gene-138.38-mRNA-1 protein AED:0.15 eAED:0.15 QI:214	ubiquitin carboxyl-terminal hydrolase 12-like	KLYSDIFVVGGYK	1xGG [K1]	6.6949e-05	8.32812e-05	6	1602.85	2.41843e+06		100	4.55081e-17	Up
maker-Fvb3-1-augustus-gene-259.46-mRNA-1 protein AED:0.05 eAED:0.05 QI:82	beta-amyrin 28-oxidase-like	AAAPAAAPAPKQIAR	1xGG [K11]	0.0128842	0.00110876	5	1517.85	589026	396381	100	4.55081e-17	Up
maker-Fvb3-1-augustus-gene-29.29-mRNA-1 protein AED:0.08 eAED:0.08 QI:360	cytochrome P450 714C2-like	LILQLVKER	1xGG [K7]	0.111801	0.00967255	1	1225.76	405102		100	4.55081e-17	Up
maker-Fvb3-1-augustus-gene-44.30-mRNA-1 protein AED:0.12 eAED:0.12 QI:441	omega-3 fatty acid desaturase, endoplasmic reticulum	SPGKQGSHFNPYSDLFAPNER	1xGG [K4]	0.00158827	0.000202034	3	2462.15	628460		100	4.55081e-17	Up
maker-Fvb3-1-augustus-gene-62.13-mRNA-1 protein AED:0.15 eAED:0.15 QI:272	probable protein phosphatase 2C 4	GQNSILAPIKNR	1xGG [K10]	0.0153729	0.00136511	3	1424.8	568334		100	4.55081e-17	Up
maker-Fvb3-1-snap-gene-75.30-mRNA-1 protein AED:0.14 eAED:0.14 QI:206	V-type proton ATPase subunit a1	ICEAFGANCYPVPEDITKQR	2xCarbamidomethyl [C2; C9]; 1xGG [K18]	4.51662e-05	8.32812e-05	5	2482.15	1.82323e+06	1.16917e+06	100	4.55081e-17	Up
maker-Fvb3-2-augustus-gene-104.36-mRNA-1 protein AED:0.35 eAED:0.35 QI:107	3-deoxy-manno-octulosonate cytidylyltransferase, mitoc	MASTLDHIVVATDDEKIAECCR	2xCarbamidomethyl [C20; C21]; 1xGG [K16]	1.33208e-06	8.32812e-05	4	2648.21	646274		100	4.55081e-17	Up
maker-Fvb3-2-snap-gene-112.38-mRNA-1 protein AED:0.09 eAED:0.09 QI:191	28 kDa heat- and acid-stable phosphoprotein-like	KGTQGLIEIENPNLVKPK	1xGG [K]	0.000110011	8.32812e-05	2	2092.18	965112	1.23062e+06	100	4.55081e-17	Up
maker-Fvb3-2-snap-gene-202.33-mRNA-1 protein AED:0.13 eAED:0.13 QI:355	hypothetical protein CUMW_006240	VVAEEVDVANLGDSDKK	1xGG [K]	0.00263315	0.000365268	2	1901.95	362509		100	4.55081e-17	Up
maker-Fvb3-2-snap-gene-258.31-mRNA-1 protein AED:0.06 eAED:0.06 QI:0	probable LRR receptor-like serine/threonine-protein ki	GSFGSVYKGFLR	1xGG [K8]	0.0186788	0.00159048	1	1431.74	1.02923e+06		100	4.55081e-17	Up
maker-Fvb3-2-snap-gene-310.27-mRNA-1 protein AED:0.30 eAED:0.30 QI:0	uncharacterized protein LOC101312235 isoform X4	DADQKSSPVGTANGISNSTLTSVGLK	1xGG [K5]	1.33577e-05	8.32812e-05	2	2661.33	579612		100	4.55081e-17	Up
maker-Fvb3-2-snap-gene-310.27-mRNA-1 protein AED:0.30 eAED:0.30 QI:0	uncharacterized protein LOC101312235 isoform X4	SSPVGTANGISNSTLTSVGLKENNLSDFSK	1xGG [K21]	3.9504e-06	8.32812e-05	14	3138.55	2.85488e+06		100	4.55081e-17	Up
maker-Fvb3-3-augustus-gene-105.34-mRNA-1 protein AED:0.07 eAED:0.07 QI:290	uncharacterized protein LOC101305532	CFCCGKPLSPGGAR	3xCarbamidomethyl [C1; C3; C4]; 1xGG [K6]	6.57059e-05	8.32812e-05	9	1680.74	493888	1.01641e+06	100	4.55081e-17	Up
maker-Fvb3-3-augustus-gene-114.49-mRNA-1 protein AED:0.13 eAED:0.13 QI:98	probable histone H2A.2	LLGHVTIANGGVMPNIHNLLLPKK	1xGG [K]	0.0116304	0.00103287	2	2663.52	1.66736e+06		100	4.55081e-17	Up
maker-Fvb3-3-augustus-gene-196.33-mRNA-1 protein AED:0.07 eAED:0.07 QI:189	ABC transporter F family member 1	WEQEQISNMKEYIAR	1xGG [K10]	7.925e-05	8.32812e-05	1	2038.97	646396	260539	100	4.55081e-17	Up
maker-Fvb3-3-augustus-gene-230.30-mRNA-1 protein AED:0.05 eAED:0.05 QI:171	actin-depolymerizing factor 2	IEEKLKQVVVEK	2xGG [K4; K6]	0.000848051	0.000202034	1	1669.95	632986		100	4.55081e-17	Up
maker-Fvb3-4-augustus-gene-58.33-mRNA-1 protein AED:0.11 eAED:0.11 QI:73	eukaryotic translation initiation factor 3 subunit G-l	AEETKNAGDSLAQLGK	1xGG [K5]	7.70531e-05	8.32812e-05	6	1745.87	1.07068e+06		100	4.55081e-17	Up
maker-Fvb3-4-augustus-gene-74.36-mRNA-1 protein AED:0.07 eAED:0.07 QI:124	histone H2A-like	LLSGVTIAHGGVLPNINPILLPKKAEK	1xGG [K]	6.07936e-06	8.32812e-05	9	2906.72	6.32282e+06		100	4.55081e-17	Up
maker-Fvb4-1-augustus-gene-113.38-mRNA-1 protein AED:0.23 eAED:0.23 QI:75	protein phosphatase 2C 70	DSEVSGKHASINWNLNK	1xGG [K7]	0.0040118	0.00040153	1	2012.98	1.34682e+06		100	4.55081e-17	Up
maker-Fvb4-1-augustus-gene-123.37-mRNA-1 protein AED:0.25 eAED:0.25 QI:222	histidine-containing phosphotransfer protein 1-like	KIGAHVHQFK	1xGG [K1]	0.00561718	0.000542867	1	1278.71	339714		100	4.55081e-17	Up
maker-Fvb4-1-augustus-gene-169.61-mRNA-1 protein AED:0.07 eAED:0.07 QI:567	26S proteasome non-ATPase regulatory subunit 10	AAETGESSAFESLTPKQLALASALR	1xGG [K16]	1.65249e-06	8.32812e-05	3	2662.37	2.27782e+06		100	4.55081e-17	Up
maker-Fvb4-1-augustus-gene-172.48-mRNA-1 protein AED:0.11 eAED:0.11 QI:144	uncharacterized endoplasmic reticulum membrane protein	VDAEITDWKDKK	1xGG [K9]	0.0369172	0.00259959	2	1561.79	953732		100	4.55081e-17	Up
maker-Fvb4-1-augustus-gene-92.52-mRNA-1 protein AED:0.01 eAED:0.01 QI:345	probably inactive leucine-rich repeat receptor-like pr	ASELGEGVFGTVYKVPLGAQGR	1xGG [K14]	9.62241e-06	8.32812e-05	8	2349.22	5.46753e+06		100	4.55081e-17	Up
maker-Fvb4-2-augustus-gene-102.42-mRNA-1 protein AED:0.15 eAED:0.15 QI:348	CASP-like protein 1E1	MESQYIGGHSKIAGGGTPENK	1xAcetyl [N-Term]; 1xGG [K11]	0.000389735	8.32812e-05	4	2317.09	443106		100	4.55081e-17	Up
maker-Fvb4-2-augustus-gene-178.29-mRNA-1 protein AED:0.15 eAED:0.15 QI:171	afadin- and alpha-actinin-binding protein isoform X2	DFINHPNGQSKQSLAANER	1xGG [K11]	0.0293612	0.00213083	1	2240.08	959021		100	4.55081e-17	Up
maker-Fvb4-2-snap-gene-84.49-mRNA-1 protein AED:0.21 eAED:0.21 QI:0	pto-interacting protein 1	VYYGVLKSGPAAAIK	1xGG [K7]	0.000779494	0.000202034	8	1650.92	429442		100	4.55081e-17	Up
maker-Fvb4-3-augustus-gene-1.56-mRNA-1 protein AED:0.14 eAED:0.13 QI:57	myosin-1-like	VVLTKLGNEEGNIDR	1xGG [K5]	0.0484791	0.0032696	2	1770.93	673412		100	4.55081e-17	Up
maker-Fvb4-3-augustus-gene-113.61-mRNA-1 protein AED:0.06 eAED:0.06 QI:0	eukaryotic peptide chain release factor subunit 1-3	FGCSLEFVTNKSQEGSQFCR	2xCarbamidomethyl [C3; C19]; 1xGG [K11]	3.85147e-05	8.32812e-05	9	2495.11	777539		100	4.55081e-17	Up
maker-Fvb4-3-augustus-gene-176.15-mRNA-1 protein AED:0.23 eAED:0.23 QI:199	DUF21 domain-containing protein At4g14240-like isoform	SAISSGAQAKQVTPK	1xGG [K10]	0.000556373	0.000159793	6	1586.85	742790	754996	100	4.55081e-17	Up
maker-Fvb4-3-augustus-gene-51.56-mRNA-1 protein AED:0.06 eAED:0.06 QI:84	protein NRT1/ PTR FAMILY 3.1	LLHTKHMQFFDK	1xGG [K5]	0.000144362	8.32812e-05	4	1658.85	738490		100	4.55081e-17	Up
maker-Fvb4-3-augustus-gene-93.52-mRNA-1 protein AED:0.29 eAED:0.29 QI:288	protein TRANSPARENT TESTA 12-like	TNWNKEASIAEDR	1xGG [K5]	0.00051139	0.000159793	1	1647.77	868260		100	4.55081e-17	Up
maker-Fvb4-3-snap-gene-306.50-mRNA-1 protein AED:0.25 eAED:0.25 QI:2224	hypothetical protein CCACVL1_27625, partial	ESKSTAWNWLDVPSPTNECSGK	1xCarbamidomethyl [C19]; 1xGG [K3]	0.000525965	0.000159793	5	2607.18	2.16616e+06		100	4.55081e-17	Up
maker-Fvb4-4-augustus-gene-137.22-mRNA-1 protein AED:0.07 eAED:0.07 QI:128	60S ribosomal protein L13a-4	MVIPDALKVLR	1xGG [K8]	0.00416473	0.00040153	2	1368.8	1.89746e+06		100	4.55081e-17	Up
maker-Fvb4-4-augustus-gene-99.46-mRNA-1 protein AED:0.34 eAED:0.34 QI:189	Major strawberry allergen Fra a 1-E	IHSIDKVNHTYSYSLIEGDALSENIEK	1xGG [K6]	0.000440209	8.32812e-05	3	3189.57	1.13834e+06		100	4.55081e-17	Up
maker-Fvb4-4-snap-gene-37.91-mRNA-1 protein AED:0.33 eAED:0.33 QI:137	peptidyl-prolyl cis-trans isomerase E	VLTVNYALPEKIK	1xGG [K]	0.0220638	0.001783	3	1601.93	1.40389e+06	583804	100	4.55081e-17	Up
maker-Fvb5-1-augustus-gene-163.17-mRNA-1 protein AED:0.09 eAED:0.09 QI:312	LRR receptor-like serine/threonine-protein kinase FEI	ELEILGSIKHR	1xGG [K9]	0.0346298	0.00254905	1	1408.79	365312		100	4.55081e-17	Up
maker-Fvb5-1-augustus-gene-19.101-mRNA-1 protein AED:0.17 eAED:0.17 QI:130	reticulon-like protein B2	QYAVFDAKVLSK	1xGG [K8]	0.0170252	0.00152916	1	1482.8	382593		100	4.55081e-17	Up
maker-Fvb5-1-augustus-gene-26.31-mRNA-1 protein AED:0.33 eAED:0.33 QI:242	dynamin-related protein 5A	EYFSTTPEYKHLAHR	1xGG [K10]	0.00069013	0.000202034	1	1992.96	767543		100	4.55081e-17	Up
maker-Fvb5-1-augustus-gene-264.45-mRNA-1 protein AED:0.15 eAED:0.15 QI:166	NADPH--cytochrome P450 reductase	NAVPLEKSQNCSQAPIFIR	1xCarbamidomethyl [C11]; 1xGG [K7]	2.47938e-05	8.32812e-05	3	2286.17	785113		100	4.55081e-17	Up
maker-Fvb5-1-snap-gene-25.71-mRNA-1 protein AED:0.32 eAED:0.32 QI:323	serine/threonine-protein kinase HT1-like	ADQIDLKSLDEQLER	1xGG [K7]	0.00652286	0.000591852	3	1886.95	5.37926e+06		100	4.55081e-17	Up
maker-Fvb5-2-augustus-gene-173.23-mRNA-1 protein AED:0.08 eAED:0.08 QI:338	probable cellulose synthase A catalytic subunit 3	HENGGKDSDYDGNGPDLPLMDEAR	1xGG [K6]	0.00013647	8.32812e-05	4	2716.15	869929		100	4.55081e-17	Up
maker-Fvb5-2-augustus-gene-173.23-mRNA-1 protein AED:0.08 eAED:0.08 QI:338	probable cellulose synthase A catalytic subunit 3	ATKVPEEGWTMQDGTPWPGNNVR	1xOxidation [M11]; 1xGG [K3]	0.000432038	8.32812e-05	3	2700.25	2.47875e+06		100	4.55081e-17	Up
maker-Fvb5-2-augustus-gene-175.43-mRNA-1 protein AED:0.30 eAED:0.30 QI:530	ferric reduction oxidase 7, chloroplastic	MDKSSVHKPLLSSR	1xAcetyl [N-Term]; 1xGG [K3]	0.000145721	8.32812e-05	1	1740.91	470295		100	4.55081e-17	Up
maker-Fvb5-2-augustus-gene-211.21-mRNA-1 protein AED:0.41 eAED:0.41 QI:213	40S ribosomal protein S23	IGIEAKQPNSAIR	1xGG [K6]	0.00448828	0.000453197	3	1510.83	778611		100	4.55081e-17	Up
maker-Fvb5-2-snap-gene-105.59-mRNA-1 protein AED:0.18 eAED:0.18 QI:206	protein argonaute 1-like	QEEAPSQAIQQVPVSSKGVR	1xGG [K17]	2.16853e-06	8.32812e-05	13	2252.16	2.0369e+06	297408	100	4.55081e-17	Up
maker-Fvb5-3-augustus-gene-34.35-mRNA-1 protein AED:0.17 eAED:0.17 QI:151	GEM-like protein 1	IAQSAKVIAEGGYEK	1xGG [K6]	0.00023063	8.32812e-05	1	1677.88	388541		100	4.55081e-17	Up
maker-Fvb5-3-snap-gene-253.42-mRNA-1 protein AED:0.10 eAED:0.10 QI:175	V-type proton ATPase subunit E-like	EAASKELLNVSK	1xGG [K5]	0.00320498	0.00040153	3	1402.75	567029		100	4.55081e-17	Up
maker-Fvb5-4-augustus-gene-248.46-mRNA-1 protein AED:0.08 eAED:0.08 QI:38	probable glutamyl endopeptidase, chloroplastic isoform	IQSNEQKNIIQVR	1xGG [K7]	0.00224579	0.000365268	2	1683.91	1.15319e+06		100	4.55081e-17	Up
maker-Fvb5-4-augustus-gene-82.25-mRNA-1 protein AED:0.09 eAED:0.09 QI:114	transmembrane 9 superfamily member 3-like	NDFVKYAHDDEAAEDQEETGWK	1xGG [K5]	0.0134975	0.00120044	4	2711.15	516103		100	4.55081e-17	Up
maker-Fvb6-1-augustus-gene-110.48-mRNA-1 protein AED:0.27 eAED:0.27 QI:171	pectinesterase 3	GYGKVDELEEQAFR	1xGG [K4]	0.0093867	0.000808482	3	1754.83	1.17278e+06		100	4.55081e-17	Up
maker-Fvb6-1-augustus-gene-154.54-mRNA-1 protein AED:0.44 eAED:0.44 QI:165	signal peptidase complex catalytic subunit SEC11A	EDTGEVDVLTKGDNNYGDDR	1xGG [K11]	0.000286089	8.32812e-05	3	2326.01	679670		100	4.55081e-17	Up
maker-Fvb6-1-augustus-gene-189.33-mRNA-1 protein AED:0.19 eAED:0.19 QI:259	LOW QUALITY PROTEIN: ABC transporter A family member 1	LMEFDLLKHASKPSFSLSGGNK	1xGG [K]	9.15656e-07	8.32812e-05	4	2520.29	3.57184e+06		100	4.55081e-17	Up
maker-Fvb6-1-augustus-gene-314.59-mRNA-1 protein AED:0.28 eAED:0.28 QI:373	glycogen synthase kinase-3 homolog MsK-1-like	SHELKGVPAEILMK	1xGG [K5]	0.0156611	0.0014057	1	1665.9	457887		100	4.55081e-17	Up
maker-Fvb6-1-augustus-gene-52.45-mRNA-1 protein AED:0.24 eAED:0.24 QI:146	ubiquitin receptor RAD23d-like	AQGADVYPASKQMLIHQGK	1xOxidation [M13]; 1xGG [K11]	0.016868	0.00148468	3	2172.09	1.74431e+06		100	4.55081e-17	Up
maker-Fvb6-1-snap-gene-169.56-mRNA-1 protein AED:0.08 eAED:0.08 QI:131	ubiquitin receptor RAD23b	TLKGSHFEIR	1xGG [K3]	0.0117392	0.0010748	2	1301.7	1.52253e+06	938320	100	4.55081e-17	Up
maker-Fvb6-1-snap-gene-316.93-mRNA-1 protein AED:0.17 eAED:0.17 QI:0	probable Xaa-Pro aminopeptidase 3	VFLESTQKVLEHYNAQGK	1xGG [K8]	1.18256e-05	8.32812e-05	2	2205.13	710339		100	4.55081e-17	Up
maker-Fvb6-1-snap-gene-329.48-mRNA-1 protein AED:0.34 eAED:0.38 QI:0	uncharacterized protein LOC104435162	QKDFEVALQHLR	1xGG [K2]	0.00115518	0.000202034	4	1597.84	1.38804e+06		100	4.55081e-17	Up
maker-Fvb6-1-snap-gene-49.96-mRNA-1 protein AED:0.20 eAED:0.20 QI:75	F-box/kelch-repeat protein At3g06240-like	AAGAADAVKNATGMNK	1xGG [K9]	6.03916e-05	8.32812e-05	5	1603.79	650652		100	4.55081e-17	Up
maker-Fvb6-2-augustus-gene-14.45-mRNA-1 protein AED:0.18 eAED:0.13 QI:0	26S protease regulatory subunit 7	FVVGLGDKVSPTDIEEGMR	1xGG [K8]	0.00057223	0.000159793	1	2163.08	833734		100	4.55081e-17	Up
maker-Fvb6-2-augustus-gene-148.22-mRNA-1 protein AED:0.29 eAED:0.29 QI:137	1-aminocyclopropane-1-carboxylate oxidase homolog 4-li	VLANSWKEPR	1xGG [K7]	0.0530512	0.00362428	1	1313.7	519757	308717	100	4.55081e-17	Up
maker-Fvb6-2-augustus-gene-162.44-mRNA-1 protein AED:0.17 eAED:0.00 QI:0	60S ribosomal protein L24	LKPSKITWTAMFR	1xGG [K5]	0.00461597	0.000453197	2	1692.93	327339		100	4.55081e-17	Up
maker-Fvb6-2-augustus-gene-162.44-mRNA-1 protein AED:0.17 eAED:0.00 QI:0	60S ribosomal protein L24	KDIAQESVKK	2xGG [K1; K9]	0.0156611	0.0014057	1	1373.74	436324		100	4.55081e-17	Up
maker-Fvb6-2-augustus-gene-205.33-mRNA-1 protein AED:0.09 eAED:0.09 QI:711	auxin transporter-like protein 2	MLPQKQAEEAIVSNSSEGADHEAK	1xAcetyl [N-Term]; 1xGG [K5]	7.14878e-05	8.32812e-05	2	2725.27	652740		100	4.55081e-17	Up
maker-Fvb6-2-augustus-gene-96.17-mRNA-1 protein AED:0.06 eAED:0.06 QI:156	ubiquitin-conjugating enzyme E2 variant 1C	LFCDKDYPEKPPTVR	1xCarbamidomethyl [C3]; 1xGG [K]	0.00174417	0.000260902	3	1978.97	1.15263e+06	331540	100	4.55081e-17	Up
maker-Fvb6-2-snap-gene-166.51-mRNA-1 protein AED:0.14 eAED:0.14 QI:38	protein SHOOT GRAVITROPISM 6 isoform X1	SKDVSGNTYVPFQYK	1xGG [K2]	0.000189436	8.32812e-05	3	1846.9	374159		100	4.55081e-17	Up
maker-Fvb6-2-snap-gene-180.63-mRNA-1 protein AED:0.37 eAED:0.37 QI:262	cell number regulator 8	ESNIQEESSPLLSQQFQEPEKPAKAAPAAQIDEK	1xGG [K]	2.93495e-05	8.32812e-05	7	3851.89	4.39481e+06		100	4.55081e-17	Up
maker-Fvb6-2-snap-gene-239.69-mRNA-1 protein AED:0.21 eAED:0.17 QI:15	glucose and ribitol dehydrogenase like 1	VVEEVVKAYNR	1xGG [K7]	0.00588585	0.000542867	3	1419.76	653664		100	4.55081e-17	Up
maker-Fvb6-3-augustus-gene-280.23-mRNA-1 protein AED:0.14 eAED:0.11 QI:261	uridine nucleosidase 1	SDGVLGCNLKR	1xCarbamidomethyl [C7]; 1xGG [K10]	0.0764167	0.00588992	1	1332.67	450377	270401	100	4.55081e-17	Up
maker-Fvb6-3-augustus-gene-282.26-mRNA-1 protein AED:0.10 eAED:0.10 QI:280	structural maintenance of chromosomes protein 1A-like	EREYKEALEAFNEK	1xGG [K5]	0.00502119	0.00049899	3	1869.9	1.43727e+06		100	4.55081e-17	Up
maker-Fvb6-3-augustus-gene-378.37-mRNA-1 protein AED:0.07 eAED:0.07 QI:131	26S protease regulatory subunit 6A homolog	DAFQLAKEK	1xGG [K7]	0.03248	0.00235944	4	1163.61	1.09944e+06	375238	100	4.55081e-17	Up
maker-Fvb6-3-snap-gene-123.47-mRNA-1 protein AED:0.08 eAED:0.08 QI:544	uncharacterized protein At1g51745-like isoform X1	KTVTIQPGKDQSVLLATTK	1xGG [K1]	0.0657513	0.00493139	1	2142.21	551841		100	4.55081e-17	Up
maker-Fvb6-3-snap-gene-228.26-mRNA-1 protein AED:0.14 eAED:0.14 QI:0	ubiquitin carboxyl-terminal hydrolase 13 isoform X2	LQYNESSVATKELTK	1xGG [K]	0.00114441	0.000202034	9	1824.93	647890		100	4.55081e-17	Up
maker-Fvb6-4-augustus-gene-240.35-mRNA-1 protein AED:0.10 eAED:0.10 QI:1170	uncharacterized protein LOC101294960 isoform X2	NALKNEPEEEIYLPDTIDVAGGGR	1xGG [K4]	0.000148478	8.32812e-05	4	2714.33	4.53386e+06		100	4.55081e-17	Up
maker-Fvb6-4-augustus-gene-340.29-mRNA-1 protein AED:0.08 eAED:0.08 QI:352	ABC transporter B family member 19	FYDPIVGKVMIDGK	1xGG [K8]	0.000683696	0.000202034	1	1695.88	1.57329e+06	941645	100	4.55081e-17	Up
maker-Fvb6-4-snap-gene-108.64-mRNA-1 protein AED:0.03 eAED:0.03 QI:92	cell number regulator 8	ESNVQEESSPLLSQQFQEPEKPAK	1xGG [K21]	2.195e-05	8.32812e-05	4	2843.37	1.48881e+06		100	4.55081e-17	Up
maker-Fvb6-4-snap-gene-126.40-mRNA-1 protein AED:0.09 eAED:0.09 QI:0	fructose-bisphosphate aldolase, cytoplasmic isozyme-like	GVVELKGTDGETTTQGLDGLGAR	1xGG [K6]	1.2711e-06	8.32812e-05	8	2388.2	2.49842e+06	584669	100	4.55081e-17	Up
maker-Fvb6-4-snap-gene-76.36-mRNA-1 protein AED:0.28 eAED:0.28 QI:171	macrophage migration inhibitory factor homolog	KLSAAISSILEAK	1xGG [K1]	0.000286089	8.32812e-05	2	1444.84	1.16155e+06		100	4.55081e-17	Up
maker-Fvb7-1-augustus-gene-127.28-mRNA-1 protein AED:0.06 eAED:0.06 QI:158	proteasome subunit beta type-2-A	VQFTEYIQKNVSLYQFR	1xGG [K9]	8.78549e-05	8.32812e-05	3	2277.17	2.88126e+06		100	4.55081e-17	Up
maker-Fvb7-1-augustus-gene-169.44-mRNA-1 protein AED:0.16 eAED:0.16 QI:80	remorin-like	KVETEPTPAPEPPLASASDVTVEKEK	1xGG [K]	0.000151286	8.32812e-05	2	2863.46	656414		100	4.55081e-17	Up
maker-Fvb7-1-augustus-gene-303.45-mRNA-1 protein AED:0.01 eAED:0.15 QI:0	serine/threonine-protein phosphatase 4 regulatory subu	EQQDTALGETYLELVKR	1xGG [K16]	0.0471824	0.00308099	1	2107.07	2.50113e+06	2.6428e+06	100	4.55081e-17	Up
maker-Fvb7-1-augustus-gene-75.37-mRNA-1 protein AED:0.24 eAED:0.24 QI:0	lisH domain and HEAT repeat-containing protein KIAA146	SIIQHPDDAITKVVK	1xGG [K12]	0.0525761	0.00362428	1	1777.98	1.15463e+06		100	4.55081e-17	Up
maker-Fvb7-1-augustus-gene-86.38-mRNA-1 protein AED:0.01 eAED:0.01 QI:115	probable mediator of RNA polymerase II transcription s	NTIKDDKITSK	1xGG [K7]	0.00536073	0.00049899	1	1376.74	658685		100	4.55081e-17	Up
maker-Fvb7-2-augustus-gene-111.38-mRNA-1 protein AED:0.31 eAED:0.31 QI:70	COP9 signalosome complex subunit 1	TNLIKESIR	1xGG [K5]	0.0770915	0.00592007	2	1187.67	1.24472e+06		100	4.55081e-17	Up
maker-Fvb7-2-augustus-gene-125.44-mRNA-1 protein AED:0.11 eAED:0.11 QI:0	DNA-directed RNA polymerases IV and V subunit 4 isofor	NVQFSSQAAASTKANSGK	1xGG [K13]	0.00722851	0.000630852	1	1909.94	1.04351e+06	222389	100	4.55081e-17	Up
maker-Fvb7-2-augustus-gene-57.34-mRNA-1 protein AED:0.09 eAED:0.09 QI:224	RNA-binding protein Nova-1 isoform X1	FLVSNAAAGSVIGKGGATITDFQSQSGAR	1xGG [K14]	0.000577615	0.000159793	2	2924.49	1.90885e+06		100	4.55081e-17	Up
maker-Fvb7-2-snap-gene-178.62-mRNA-1 protein AED:0.10 eAED:0.10 QI:393	DEAD-box ATP-dependent RNA helicase 8	TVQSEAVDPSSQDWKAR	1xGG [K15]	1.46295e-06	8.32812e-05	18	2017.96	1.60758e+06	340270	100	4.55081e-17	Up
maker-Fvb7-2-snap-gene-315.78-mRNA-1 protein AED:0.08 eAED:0.08 QI:136	heat shock protein 83	YHSTKSGEDLTSLKDYVTR	1xGG [K5]	1.55185e-05	8.32812e-05	6	2314.13	1.12582e+06		100	4.55081e-17	Up
maker-Fvb7-3-augustus-gene-124.29-mRNA-1 protein AED:0.08 eAED:0.08 QI:52	uncharacterized protein LOC101293230 isoform X2	AVLLSLKTAEQEK	1xGG [K7]	0.000832313	0.000202034	4	1543.87	1.70366e+06	379956	100	4.55081e-17	Up
maker-Fvb7-3-augustus-gene-26.35-mRNA-1 protein AED:0.08 eAED:0.08 QI:1045	plastid division protein PDV1	AGFVVVKDFR	1xGG [K7]	0.0856283	0.00668652	5	1251.68	588627	275753	100	4.55081e-17	Up
maker-Fvb7-3-snap-gene-247.41-mRNA-1 protein AED:0.16 eAED:0.16 QI:0	callose synthase 2-like isoform X2	AAPPTKSIDSSDPVQR	1xGG [K6]	0.00526145	0.00049899	5	1782.9	1.04164e+06	226351	100	4.55081e-17	Up
maker-Fvb7-4-augustus-gene-115.38-mRNA-1 protein AED:0.30 eAED:0.30 QI:108	remorin-like	KVETEPTPAPEPPLASAPDVTLEKEK	1xGG [K]	6.26983e-05	8.32812e-05	4	2887.49	813344		100	4.55081e-17	Up
maker-Fvb7-4-augustus-gene-2.66-mRNA-1 protein AED:0.11 eAED:0.11 QI:166	target of Myb protein 1	MTASLSSVSFKVK	1xGG [K11]	0.00141946	0.000202034	2	1498.79	1.73731e+06		100	4.55081e-17	Up
maker-Fvb7-4-augustus-gene-70.19-mRNA-1 protein AED:0.05 eAED:0.05 QI:204	ankyrin repeat-containing protein At3g12360	TNKNVQNISK	1xGG [K3]	0.00628364	0.000591852	3	1259.67	523234		100	4.55081e-17	Up
snap_masked-Fvb2-1-processed-gene-164.41-mRNA-1 protein AED:0.22 eAED:0.13 QI:0	protein RALF-like 33	ILATTKYISYGALQR	1xGG [K6]	0.000180766	8.32812e-05	3	1812	527251		100	4.55081e-17	Up
snap_masked-Fvb3-2-processed-gene-14.32-mRNA-1 protein AED:0.32 eAED:0.31 QI:500	probable ADP-ribosylation factor GTPase-activating pro	INSTPQQVNDDLKQK	1xGG [K]	0.00816105	0.000772694	3	1841.94	1.15501e+06	180692	100	4.55081e-17	Up
snap_masked-Fvb4-1-processed-gene-177.33-mRNA-1 protein AED:0.08 eAED:0.08 QI:232	uncharacterized protein LOC101310896 isoform X1	STQQSLAQAGNAASSSLLALKTAEGK	1xGG [K21]	0.000241691	8.32812e-05	1	2646.37	5.25186e+06		100	4.55081e-17	Up
snap_masked-Fvb4-1-processed-gene-177.33-mRNA-1 protein AED:0.08 eAED:0.08 QI:232	uncharacterized protein LOC101310896 isoform X1	LNSAPSLLGTQKQASFK	1xGG [K12]	0.00793575	0.000772694	1	1904.02	434057		100	4.55081e-17	Up
snap_masked-Fvb4-3-processed-gene-311.19-mRNA-1 protein AED:0.26 eAED:0.26 QI:0	vegetative cell wall protein gp1-like	TVLVQKTIDQK	1xGG [K6]	0.0233212	0.0018153	1	1386.8	637327		100	4.55081e-17	Up
snap_masked-Fvb4-4-processed-gene-46.41-mRNA-1 protein AED:0.18 eAED:0.17 QI:131	ubiquitin receptor RAD23d-like isoform X2	KSIETSQGSTVYPAAQQMLIHQGK	1xGG [K1]	1.32472e-08	8.32812e-05	12	2716.37	2.88569e+06		100	4.55081e-17	Up
snap_masked-Fvb5-4-processed-gene-89.28-mRNA-1 protein AED:0.23 eAED:0.23 QI:0	60S ribosomal protein L15-1	GIVYGKPTNQGVTQLK	1xGG [K6]	1.39985e-05	8.32812e-05	3	1816.99	921761		100	4.55081e-17	Up
