# Supplementary material for: Global ubiquitinome analysis reveals the role of E3 ubiquitin ligase FaBRIZ in strawberry fruit ripening
Source: J Exp Bot. 2022 Oct 10;74(1):214–32. doi: 10.1093/jxb/erac400 (PMC9786855; doi:10.1093/jxb/erac400)
Supplement: erac400_suppl_Supplementary_Table_S3 [file erac400_suppl_supplementary_table_s3.xlsx]

## Sheet: Table S3
Table S3 List of all identified proteins in strawberry fruits by TMT-labelling proteomic analysis.
Protein accession numbers	Annotations	Sum PEP Score	Coverage [%]	PSMs	Unique Peptides	MW [kDa]	calc. pI	Score Sequest HT: Sequest HT	Abundance ratio of proteins (MG132: Control)					Abundances of Control-Group						Abundances of MG132-Group
									Abundances (Grouped): Control	Abundances (Grouped): MG132	Ratio	P-value
													Regulated	Control-biological experiment 1		Control-biological experiment 2		Control-biological experiment 3		MG132-biological experiment 1		MG132-biological experiment 2		MG132-biological experiment 3
														Control-replicate 1	Control-replicate 2	Control-replicate 1	Control-replicate 2	Control-replicate 1	Control-replicate 2	MG132-replicate 1	MG132-replicate 2	MG132-replicate 1	MG132-replicate 2	MG132-replicate 1	MG132-replicate 2
augustus_masked-Fvb1-1-processed-gene-113.9-mRNA-1 protein AED:0.00 eAED:0.00 QI:0	PREDICTED: protein MKS1 [Fragaria vesca subsp. vesca]:Protein MKS1 OS=Arabidopsis thaliana OX=3702 GN=MKS1 PE=1 SV=2: MAP kinase substrate 1 :Uncharacterized protein OS=Rosa chinensis OX=74649 GN=RchiOBHm_Chr2g0120181 PE=4 SV=1:	3.055	4	2	1	24.8	7.84	2.04	240.4	273.2	1.136		None	High	High	Not Found	Not Found	Not Found	Not Found	High	High	Not Found	Not Found	Not Found	Not Found
augustus_masked-Fvb1-1-processed-gene-124.3-mRNA-1 protein AED:0.28 eAED:0.28 QI:256	PREDICTED: ultraviolet-B receptor UVR8 [Fragaria vesca subsp. vesca]:Ultraviolet-B receptor UVR8 OS=Arabidopsis thaliana OX=3702 GN=UVR8 PE=1 SV=1: Regulator of chromosome condensation (RCC1) family protein :Ultraviolet-B receptor OS=Fragaria ananassa OX=3747 GN=UVR8 PE=2 SV=1:	50.18	25	62	3	47.4	6.52	154.27	1373.1	1366.7	0.995	0.734756	None	High	High	High	High	High	High	High	High	High	High	High	High
augustus_masked-Fvb1-1-processed-gene-131.5-mRNA-1 protein AED:0.14 eAED:0.14 QI:223	PREDICTED: phosphoribosylformylglycinamidine cyclo-ligase, chloroplastic/mitochondrial [Fragaria vesca subsp. vesca]:"Phosphoribosylformylglycinamidine cyclo-ligase, chloroplastic/mitochondrial OS=Vigna unguiculata OX=3917 GN=PUR5 PE=2 SV=1":" phosphoribosylformylglycinamidine cyclo-ligase, chloroplast / phosphoribosyl-aminoimidazole synthetase / AIR synthase (PUR5) ":Putative phosphoribosylformy…	14.057	13	20	5	41.3	5.58	51.09	905.4	880.4	0.972	0.0791966	None	High	High	High	High	High	High	High	High	High	High	High	High
augustus_masked-Fvb1-1-processed-gene-138.0-mRNA-1 protein AED:0.20 eAED:0.20 QI:0	PREDICTED: uncharacterized aarF domain-containing protein kinase At4g31390, chloroplastic [Fragaria vesca subsp. vesca]:"Protein ACTIVITY OF BC1 COMPLEX KINASE 8, chloroplastic OS=Arabidopsis thaliana OX=3702 GN=ABC1K8 PE=2 SV=1": ABC2 homolog 13 :Putative cadmium-transporting ATPase OS=Rosa chinensis OX=74649 GN=RchiOBHm_Chr2g0116161 PE=4 SV=1:	5.403	2	3	2	124.5	8.92	6.52	556.9	563	1.011		None	High	High	Not Found	Not Found	Not Found	Not Found	High	High	Not Found	Not Found	Not Found	Not Found
augustus_masked-Fvb1-1-processed-gene-14.0-mRNA-1 protein AED:0.26 eAED:0.26 QI:0	PREDICTED: uncharacterized protein LOC101292635 [Fragaria vesca subsp. vesca]: unknown protein; FUNCTIONS IN: molecular_function unknown; INVOLVED IN: biological_process unknown; LOCATED IN: endomembrane system; EXPRESSED IN: 24 plant structures; EXPRESSED DURING: 15 growth stages; Has 59 Blast hits to 59 proteins in 17 species: Archae - 0; Bacteria - 0; Metazoa - 0; Fungi - 0; Plants - 56; Virus…	2.862	2	11	1	39.8	6.18	24.25	627	589.6	0.94	0.304512	None	High	High	High	High	High	High	High	High	High	High	High	High
augustus_masked-Fvb1-1-processed-gene-145.11-mRNA-1 protein AED:0.02 eAED:0.02 QI:442	PREDICTED: reticulocyte binding protein 2 homolog b [Fragaria vesca subsp. vesca]:Apoptotic chromatin condensation inducer in the nucleus OS=Homo sapiens OX=9606 GN=ACIN1 PE=1 SV=2: SAP domain-containing protein :Putative transcription regulator SAP family OS=Rosa chinensis OX=74649 GN=RchiOBHm_Chr2g0115611 PE=4 SV=1:	30.56	11	31	1	81.7	4.81	86.45	928.8	1047.4	1.128		None	High	High	High	Not Found	Not Found	Not Found	High	High	High	Not Found	Not Found	Not Found
augustus_masked-Fvb1-1-processed-gene-146.1-mRNA-1 protein AED:0.37 eAED:0.37 QI:0	PREDICTED: trafficking protein particle complex subunit 12 [Fragaria vesca subsp. vesca]:Trafficking protein particle complex subunit 12 OS=Mus musculus OX=10090 GN=Trappc12 PE=1 SV=2: Tetratricopeptide repeat (TPR)-like superfamily protein :Putative tetratricopeptide-like helical domain-containing protein OS=Rosa chinensis OX=74649 GN=RchiOBHm_Chr2g0115391 PE=4 SV=1:	29.517	18	21	3	40.7	6.67	54.83	1648	1788.7	1.079	0.212911	None	Not Found	High	Not Found	High	High	High	Not Found	High	Not Found	High	High	High
augustus_masked-Fvb1-1-processed-gene-153.6-mRNA-1 protein AED:0.11 eAED:0.11 QI:137	PREDICTED: ras-related protein Rab11D [Fragaria vesca subsp. vesca]:Ras-related protein Rab11D OS=Nicotiana tabacum OX=4097 GN=RAB11D PE=2 SV=1: RAB GTPase homolog A4A :"Putative small GTPase superfamily, P-loop containing nucleoside triphosphate hydrolase OS=Rosa chinensis OX=74649 GN=RchiOBHm_Chr2g0112511 PE=4 SV=1":	26.175	32	64	5	24.5	8.37	162.93	4660.7	5020.3	1.077	0.0332284	None	High	High	High	High	High	High	High	High	High	High	High	High
augustus_masked-Fvb1-1-processed-gene-159.10-mRNA-1 protein AED:0.10 eAED:0.10 QI:126	PREDICTED: kinesin-like protein KCA2 [Fragaria vesca subsp. vesca]:Kinesin-like protein KIN-14A OS=Arabidopsis thaliana OX=3702 GN=KIN14A PE=1 SV=1: kinesin like protein for actin based chloroplast movement 1 :Putative minus-end-directed kinesin ATPase OS=Rosa chinensis OX=74649 GN=RchiOBHm_Chr2g0111301 PE=3 SV=1:	58.066	13	49	1	142.1	6.64	107.02	420.3	389.1	0.926		None	Not Found	Not Found	Not Found	High	Not Found	High	Not Found	Not Found	Not Found	High	Not Found	High
augustus_masked-Fvb1-1-processed-gene-159.8-mRNA-1 protein AED:0.09 eAED:0.09 QI:0	PREDICTED: mitochondrial uncoupling protein 5 [Fragaria vesca subsp. vesca]:Mitochondrial uncoupling protein 4 OS=Arabidopsis thaliana OX=3702 GN=PUMP4 PE=2 SV=1: dicarboxylate carrier 2 :Putative mitochondrial brown fat uncoupling protein OS=Rosa chinensis OX=74649 GN=RchiOBHm_Chr2g0111661 PE=3 SV=1:	30.028	26	36	1	34.2	9.79	75.2	586	593	1.012		None	Not Found	Not Found	Not Found	High	Not Found	Not Found	Not Found	Not Found	Not Found	High	Not Found	Not Found
augustus_masked-Fvb1-1-processed-gene-166.5-mRNA-1 protein AED:0.21 eAED:0.19 QI:326	serine hydroxymethyltransferase, mitochondrial [Rosa chinensis]:"Serine hydroxymethyltransferase, mitochondrial OS=Solanum tuberosum OX=4113 PE=2 SV=1": serine transhydroxymethyltransferase 1 :Serine hydroxymethyltransferase OS=Rosa chinensis OX=74649 GN=RchiOBHm_Chr2g0110071 PE=3 SV=1:	85.796	30	98	2	64	8.07	262.9	6060.4	5938.8	0.98	0.425802	None	Not Found	High	High	High	High	High	Not Found	High	High	High	High	High
augustus_masked-Fvb1-1-processed-gene-171.2-mRNA-1 protein AED:0.30 eAED:0.29 QI:0	PREDICTED: uncharacterized protein LOC105353249 [Fragaria vesca subsp. vesca]:Uncharacterized protein OS=Prunus yedoensis var. nudiflora OX=2094558 GN=Pyn_23119 PE=4 SV=1:	3.432	6	2	2	46.8	7.69	4.77	68.3	64.7	0.946		None	Not Found	Not Found	High	Not Found	Not Found	High	Not Found	Not Found	High	Not Found	Not Found	High
augustus_masked-Fvb1-1-processed-gene-171.7-mRNA-1 protein AED:0.27 eAED:0.27 QI:0	PREDICTED: cysteine desulfurase 1, mitochondrial [Fragaria vesca subsp. vesca]:"Cysteine desulfurase, mitochondrial OS=Arabidopsis thaliana OX=3702 GN=NIFS1 PE=1 SV=1": nitrogen fixation S (NIFS)-like 1 :Putative sulfurtransferase OS=Rosa chinensis OX=74649 GN=RchiOBHm_Chr2g0109391 PE=3 SV=1:	49.467	28	54	2	49.8	7.99	118.51	4208.4	3998.6	0.962	0.903627	None	High	High	High	High	High	High	High	High	High	High	High	High
augustus_masked-Fvb1-1-processed-gene-174.12-mRNA-1 protein AED:0.02 eAED:0.02 QI:0	PREDICTED: auxin-binding protein ABP19a-like [Fragaria vesca subsp. vesca]:Auxin-binding protein ABP19a OS=Prunus persica OX=3760 GN=ABP19A PE=3 SV=1: germin 3 :Putative germin OS=Rosa chinensis OX=74649 GN=RchiOBHm_Chr2g0108661 PE=3 SV=1:	4.111	5	5	1	22.7	7.42	9.89	707.7	1101.5	1.556		None	High	High	High	High	High	Not Found	High	High	High	High	High	Not Found
augustus_masked-Fvb1-1-processed-gene-175.11-mRNA-1 protein AED:0.22 eAED:0.22 QI:0	PREDICTED: galactomannan galactosyltransferase 1-like [Fragaria vesca subsp. vesca]:Galactomannan galactosyltransferase 1 OS=Cyamopsis tetragonoloba OX=3832 GN=GMGT1 PE=1 SV=1: Galactosyl transferase GMA12/MNN10 family protein :Galactomannan galactosyltransferase 1-like OS=Prunus yedoensis var. nudiflora OX=2094558 GN=Pyn_15558 PE=4 SV=1:	6.422	5	8	2	52.3	6.8	20.31	250.2	240.5	0.961		None	High	High	High	High	High	High	High	High	High	High	High	High
augustus_masked-Fvb1-1-processed-gene-179.12-mRNA-1 protein AED:0.49 eAED:0.46 QI:0	PREDICTED: putative formamidase C869.04 isoform X1 [Fragaria vesca subsp. vesca]:Formamidase OS=Methylophilus methylotrophus OX=17 GN=fmdA PE=1 SV=1: Acetamidase/Formamidase family protein :Uncharacterized protein OS=Vitis vinifera OX=29760 GN=VIT_07s0129g00320 PE=4 SV=1:	8.085	24	14	2	9.9	5.71	35.56	924	1225.7	1.004	0.808409	None	High	High	High	High	High	High	High	High	High	High	High	High
augustus_masked-Fvb1-1-processed-gene-181.3-mRNA-1 protein AED:0.34 eAED:0.34 QI:0	PREDICTED: uncharacterized protein LOC101300093 [Fragaria vesca subsp. vesca]:" Late embryogenesis abundant protein, group 6 ":"Putative Late embryogenesis abundant protein, LEA-18 OS=Rosa chinensis OX=74649 GN=RchiOBHm_Chr2g0107321 PE=4 SV=1":	39.395	63	71	2	9.5	6.09	239.65	2590	3154.3	1.214	0.0201795	None	High	High	High	High	High	High	High	High	High	High	High	High
augustus_masked-Fvb1-1-processed-gene-202.1-mRNA-1 protein AED:0.31 eAED:0.31 QI:0	PREDICTED: uncharacterized protein LOC101308770 [Fragaria vesca subsp. vesca]:Molybdenum cofactor sulfurase OS=Solanum lycopersicum OX=4081 GN=FLACCA PE=2 SV=1: Pyridoxal phosphate (PLP)-dependent transferases superfamily protein :Putative molybdenum cofactor sulfurtransferase OS=Rosa chinensis OX=74649 GN=RchiOBHm_Chr2g0103701 PE=4 SV=1:	2.163	1	3	1	107.7	5.55	6.35					None	Not Found	High	Not Found	High	Not Found	High	Not Found	High	Not Found	High	Not Found	High
augustus_masked-Fvb1-1-processed-gene-206.2-mRNA-1 protein AED:0.22 eAED:0.22 QI:0	PREDICTED: geranylgeranyl pyrophosphate synthase, chloroplastic-like [Fragaria vesca subsp. vesca]:"Geranylgeranyl pyrophosphate synthase, chloroplastic OS=Hevea brasiliensis OX=3981 GN=GGPS PE=1 SV=1": geranylgeranyl pyrophosphate synthase 1 :Putative geranylgeranyl diphosphate synthase OS=Rosa chinensis OX=74649 GN=RchiOBHm_Chr2g0102671 PE=3 SV=1:	9.56	8	14	1	39	6.2	33.89	1181.7	1202.8	1.018	0.707623	None	High	High	Not Found	Not Found	High	Not Found	High	High	Not Found	Not Found	High	Not Found
augustus_masked-Fvb1-1-processed-gene-207.1-mRNA-1 protein AED:0.11 eAED:0.11 QI:650	PREDICTED: G-box-binding factor 1 [Fragaria vesca subsp. vesca]:G-box-binding factor 1 OS=Arabidopsis thaliana OX=3702 GN=GBF1 PE=1 SV=2: G-box binding factor 1 :Putative transcription factor bZIP family OS=Rosa chinensis OX=74649 GN=RchiOBHm_Chr2g0102191 PE=4 SV=1:	7.126	6	1	1	36.1	6.95	2.77					None	Not Found	Not Found	Not Found	Not Found	Not Found	High	Not Found	Not Found	Not Found	Not Found	Not Found	High
augustus_masked-Fvb1-1-processed-gene-208.8-mRNA-1 protein AED:0.24 eAED:0.24 QI:0	PREDICTED: uncharacterized protein LOC101303521 [Fragaria vesca subsp. vesca]: unknown protein; Has 52 Blast hits to 46 proteins in 20 species: Archae - 0; Bacteria - 0; Metazoa - 0; Fungi - 0; Plants - 45; Viruses - 0; Other Eukaryotes - 7 (source: NCBI BLink). :Uncharacterized protein OS=Rosa chinensis OX=74649 GN=RchiOBHm_Chr2g0101891 PE=4 SV=1:	8.832	8	7	1	17	8.85	20.24	133.9	119.7	0.894		None	High	High	High	High	High	High	High	High	High	High	High	High
augustus_masked-Fvb1-1-processed-gene-209.3-mRNA-1 protein AED:0.21 eAED:0.21 QI:0	PREDICTED: scarecrow-like protein 4 [Fragaria vesca subsp. vesca]:SCARECROW-LIKE protein 7 OS=Populus euphratica OX=75702 GN=SCL7 PE=2 SV=1: GRAS family transcription factor :Putative transcription factor GRAS family OS=Rosa chinensis OX=74649 GN=RchiOBHm_Chr2g0101761 PE=3 SV=1:	10.037	6	9	3	67.7	5.86	22.13	375	355.3	0.948		None	Not Found	Not Found	High	High	High	High	Not Found	Not Found	High	High	High	High
augustus_masked-Fvb1-1-processed-gene-212.2-mRNA-1 protein AED:0.40 eAED:0.40 QI:181	PREDICTED: 50S ribosomal protein L12, cyanelle [Fragaria vesca subsp. vesca]:50S ribosomal protein L7/L12 OS=Chlorobium limicola (strain DSM 245 / NBRC 103803 / 6330) OX=290315 GN=rplL PE=3 SV=1: Ribosomal protein L12 family protein :Uncharacterized protein OS=Prunus yedoensis var. nudiflora OX=2094558 GN=Pyn_36408 PE=3 SV=1:	4.461	10	6	2	20.5	9.41	6.5	499.2	469.5	0.94		None	High	High	High	High	Not Found	Not Found	High	High	High	High	Not Found	Not Found
augustus_masked-Fvb1-1-processed-gene-216.14-mRNA-1 protein AED:0.28 eAED:0.28 QI:0	PREDICTED: GDP-mannose 4,6 dehydratase 1 [Fragaria vesca subsp. vesca]:"GDP-mannose 4,6 dehydratase 2 OS=Arabidopsis thaliana OX=3702 GN=MUR1 PE=1 SV=3": NAD(P)-binding Rossmann-fold superfamily protein :"Putative GDP-mannose 4,6-dehydratase OS=Rosa chinensis OX=74649 GN=RchiOBHm_Chr2g0099631 PE=3 SV=1":	65.137	32	87	13	41.4	7.39	189.38	4757.1	4922.2	1.035	0.504842	None	High	High	High	High	High	High	High	High	High	High	High	High
augustus_masked-Fvb1-1-processed-gene-218.6-mRNA-1 protein AED:0.41 eAED:0.41 QI:0	PREDICTED: cold shock domain-containing protein 3 [Fragaria vesca subsp. vesca]:Cold shock protein 1 OS=Arabidopsis thaliana OX=3702 GN=CSP1 PE=1 SV=1: cold shock domain protein 1 :Putative transcription factor interactor and regulator CCHC(Zn) family OS=Rosa chinensis OX=74649 GN=RchiOBHm_Chr2g0099321 PE=4 SV=1:	11.797	15	21	1	25.2	7.49	48.6	374.3	557.3	1.489		None	High	Not Found	High	Not Found	High	High	High	Not Found	High	Not Found	High	High
augustus_masked-Fvb1-1-processed-gene-220.12-mRNA-1 protein AED:0.18 eAED:0.18 QI:234	PREDICTED: cell cycle checkpoint protein RAD17 [Fragaria vesca subsp. vesca]:Cell cycle checkpoint protein RAD17 OS=Arabidopsis thaliana OX=3702 GN=RAD17 PE=1 SV=1: RADIATION SENSITIVE 17 :Putative checkpoint protein Rad17/Rad24 OS=Rosa chinensis OX=74649 GN=RchiOBHm_Chr2g0099051 PE=4 SV=1:	3.907	2	5	1	66.8	7.12	7.96					None	Not Found	High	High	High	High	High	Not Found	High	High	High	High	High
augustus_masked-Fvb1-1-processed-gene-224.10-mRNA-1 protein AED:0.28 eAED:0.28 QI:0	endochitinase A-like [Momordica charantia]:Endochitinase OS=Pisum sativum OX=3888 PE=2 SV=1: basic chitinase :"Glycoside hydrolase, family 19, catalytic OS=Corchorus capsularis OX=210143 GN=CCACVL1_26958 PE=4 SV=1":	4.815	3	9	1	48.8	5.35	22.64	1326.6	1484.4	1.17	0.129403	None	High	High	High	High	High	High	High	High	High	High	High	High
augustus_masked-Fvb1-1-processed-gene-225.13-mRNA-1 protein AED:0.53 eAED:0.47 QI:0	PREDICTED: LOW QUALITY PROTEIN: phosphoserine aminotransferase 1, chloroplastic [Fragaria vesca subsp. vesca]:"Phosphoserine aminotransferase 1, chloroplastic OS=Arabidopsis thaliana OX=3702 GN=PSAT1 PE=1 SV=1": phosphoserine aminotransferase :Phosphoserine aminotransferase OS=Rosa chinensis OX=74649 GN=RchiOBHm_Chr2g0097441 PE=3 SV=1:	40.753	19	59	1	47	8.46	146.99	1630.7	1476.6	0.949	0.349967	None	High	High	High	High	High	High	High	High	High	High	High	High
augustus_masked-Fvb1-1-processed-gene-227.2-mRNA-1 protein AED:0.41 eAED:0.41 QI:0	PREDICTED: 54S ribosomal protein L19, mitochondrial [Fragaria vesca subsp. vesca]:"54S ribosomal protein L19, mitochondrial OS=Schizosaccharomyces pombe (strain 972 / ATCC 24843) OX=284812 GN=mrpl19 PE=3 SV=1": mitochondrial ribosomal protein L11 :Putative ribosomal protein L11/L12 OS=Rosa chinensis OX=74649 GN=RchiOBHm_Chr2g0097051 PE=3 SV=1:	3.322	5	6	1	20.1	9.86	12.44					None	Not Found	High	High	Not Found	High	High	Not Found	High	High	Not Found	High	High
augustus_masked-Fvb1-1-processed-gene-229.7-mRNA-1 protein AED:0.07 eAED:0.07 QI:170	PREDICTED: uncharacterized protein LOC101313920 [Fragaria vesca subsp. vesca]:" unknown protein; FUNCTIONS IN: molecular_function unknown; INVOLVED IN: biological_process unknown; LOCATED IN: chloroplast thylakoid membrane, chloroplast; EXPRESSED IN: 22 plant structures; EXPRESSED DURING: 13 growth stages; Has 42 Blast hits to 42 proteins in 19 species: Archae - 0; Bacteria - 0; Metazoa - 0; Fung…	3.692	8	8	2	20.8	7.93	16.66	581.3	797	1.044	0.289954	None	High	High	High	High	High	High	High	High	High	High	High	High
augustus_masked-Fvb1-1-processed-gene-238.10-mRNA-1 protein AED:0.28 eAED:0.28 QI:0	PREDICTED: uncharacterized protein LOC101314883 [Fragaria vesca subsp. vesca]:Stress-response A/B barrel domain-containing protein UP3 OS=Arabidopsis thaliana OX=3702 GN=UP3 PE=1 SV=1: Stress responsive alpha-beta barrel domain protein :Uncharacterized protein OS=Rosa chinensis OX=74649 GN=RchiOBHm_Chr2g0094401 PE=4 SV=1:	2.156	4	1	1	24	5.83	0	694.1	706.4	1.018		None	High	Not Found	Not Found	Not Found	Not Found	Not Found	High	Not Found	Not Found	Not Found	Not Found	Not Found
augustus_masked-Fvb1-1-processed-gene-238.3-mRNA-1 protein AED:0.08 eAED:0.08 QI:139	PREDICTED: 40S ribosomal protein S3-3-like [Fragaria vesca subsp. vesca]:40S ribosomal protein S3-3 OS=Arabidopsis thaliana OX=3702 GN=RPS3C PE=1 SV=1: Ribosomal protein S3 family protein :Putative ribosomal protein S3 OS=Rosa chinensis OX=74649 GN=RchiOBHm_Chr2g0094371 PE=3 SV=1:	69.619	52	187	7	27.7	9.58	547.59	10179	10502.2	1.01	0.88371	None	High	High	High	High	High	High	High	High	High	High	High	High
augustus_masked-Fvb1-1-processed-gene-239.11-mRNA-1 protein AED:0.01 eAED:0.01 QI:0	PREDICTED: threonine synthase 1, chloroplastic [Fragaria vesca subsp. vesca]:"Threonine synthase 1, chloroplastic OS=Arabidopsis thaliana OX=3702 GN=TS1 PE=1 SV=1": Pyridoxal-5'-phosphate-dependent enzyme family protein :Putative threonine synthase OS=Rosa chinensis OX=74649 GN=RchiOBHm_Chr2g0094161 PE=4 SV=1:	31.149	15	35	6	57.5	7.65	89.41	2684.8	2720.7	1.013	0.678985	None	High	High	High	High	High	High	High	High	High	High	High	High
augustus_masked-Fvb1-1-processed-gene-239.3-mRNA-1 protein AED:0.08 eAED:0.08 QI:127	PREDICTED: uncharacterized membrane protein C776.05 [Fragaria vesca subsp. vesca]:Uncharacterized membrane protein C776.05 OS=Schizosaccharomyces pombe (strain 972 / ATCC 24843) OX=284812 GN=SPBC776.05 PE=4 SV=2: unknown protein; CONTAINS InterPro DOMAIN/s: Protein of unknown function DUF2838 (InterPro:IPR021261); Has 1807 Blast hits to 1807 proteins in 277 species: Archae - 0; Bacteria - 0; Meta…	5.503	4	10	2	47.1	8.87	19.3	1081.5	1123.7	1.088	0.0905936	None	High	High	High	High	High	High	High	High	High	High	High	High
augustus_masked-Fvb1-1-processed-gene-243.14-mRNA-1 protein AED:0.42 eAED:0.42 QI:0	PREDICTED: pentatricopeptide repeat-containing protein At2g15690-like [Fragaria vesca subsp. vesca]:"Pentatricopeptide repeat-containing protein At2g15690, mitochondrial OS=Arabidopsis thaliana OX=3702 GN=PCMP-H66 PE=1 SV=2": Tetratricopeptide repeat (TPR)-like superfamily protein :Putative DYW domain-containing protein OS=Rosa chinensis OX=74649 GN=RchiOBHm_Chr2g0093011 PE=4 SV=1:	9.285	6	10	2	53.7	7.5	20.48	801.1	729.1	0.91		None	High	High	High	High	High	High	High	High	High	High	High	High
augustus_masked-Fvb1-1-processed-gene-246.0-mRNA-1 protein AED:0.20 eAED:0.20 QI:70	PREDICTED: uncharacterized protein LOC101309395 [Fragaria vesca subsp. vesca]:Inositol oxygenase 2 OS=Arabidopsis thaliana OX=3702 GN=MIOX2 PE=2 SV=2: BEST Arabidopsis thaliana protein match is: glycine-rich protein (TAIR:AT4G32920.3); Has 8203 Blast hits to 3102 proteins in 389 species: Archae - 3; Bacteria - 5624; Metazoa - 852; Fungi - 139; Plants - 704; Viruses - 77; Other Eukaryotes - 804 (s…	6.493	2	3	2	174.6	5.81	9.75	74.5	69.8	0.936		None	Not Found	High	Not Found	Not Found	High	Not Found	Not Found	High	Not Found	Not Found	High	Not Found
augustus_masked-Fvb1-1-processed-gene-247.15-mRNA-1 protein AED:0.09 eAED:0.09 QI:59	PREDICTED: mitochondrial import inner membrane translocase subunit TIM17-2-like [Fragaria vesca subsp. vesca]:Mitochondrial import inner membrane translocase subunit TIM17-2 OS=Arabidopsis thaliana OX=3702 GN=TIM17-2 PE=1 SV=2: translocase inner membrane subunit 17-2 :Mitochondrial inner membrane translocase subunit Tim17/Tim22/Tim23/peroxisomal protein PMP24 OS=Rosa chinensis OX=74649 GN=RchiOBH…	3.905	7	8	1	21.7	5.3	16.97	523.1	514.5	0.984		None	Not Found	Not Found	High	High	High	High	Not Found	Not Found	High	High	High	High
augustus_masked-Fvb1-1-processed-gene-250.1-mRNA-1 protein AED:0.00 eAED:0.00 QI:0	PREDICTED: transmembrane protein 234 homolog [Fragaria vesca subsp. vesca]:Transmembrane protein 234 homolog OS=Dictyostelium discoideum OX=44689 GN=DDB_G0277575 PE=3 SV=1: unknown protein; CONTAINS InterPro DOMAIN/s: Uncharacterised protein family UPF0546 (InterPro:IPR018908); Has 1807 Blast hits to 1807 proteins in 277 species: Archae - 0; Bacteria - 0; Metazoa - 736; Fungi - 347; Plants - 385;…	3.368	10	2	1	14.4	9.38	5.6	18	18	0.999		None	High	High	Not Found	Not Found	Not Found	Not Found	High	High	Not Found	Not Found	Not Found	Not Found
augustus_masked-Fvb1-1-processed-gene-252.14-mRNA-1 protein AED:0.18 eAED:0.18 QI:0	PREDICTED: UMP-CMP kinase 3-like [Fragaria vesca subsp. vesca]:UMP-CMP kinase 3 OS=Oryza sativa subsp. japonica OX=39947 GN=URA6 PE=2 SV=1: P-loop containing nucleoside triphosphate hydrolases superfamily protein :UMP-CMP kinase OS=Rosa chinensis OX=74649 GN=RchiOBHm_Chr3g0457521 PE=3 SV=1:	61.175	54	111	1	23	6.38	281.28	1236.4	1223.7	1.023	0.425126	None	High	High	High	High	High	High	High	High	High	High	High	High
augustus_masked-Fvb1-1-processed-gene-253.18-mRNA-1 protein AED:0.39 eAED:0.39 QI:137	PREDICTED: transitional endoplasmic reticulum ATPase homolog 2 [Fragaria vesca subsp. vesca]:Protein CfxQ homolog OS=Cyanidioschyzon merolae (strain 10D) OX=280699 GN=cfxQ PE=3 SV=2: AAA-type ATPase family protein / ankyrin repeat family protein :"Putative ankyrin repeat-containing domain, P-loop containing nucleoside triphosphate hydrolase OS=Rosa chinensis OX=74649 GN=RchiOBHm_Chr2g0090311 PE=4…	7.638	7	11	3	53.7	6.8	20.77	1100.8	1079.2	1.006	0.523319	None	High	High	High	High	High	High	High	High	High	High	High	High
augustus_masked-Fvb1-1-processed-gene-256.2-mRNA-1 protein AED:0.38 eAED:0.38 QI:0	PREDICTED: abscisate beta-glucosyltransferase-like [Fragaria vesca subsp. vesca]:Abscisate beta-glucosyltransferase OS=Phaseolus angularis OX=3914 GN=AOG PE=1 SV=1: UDP-glucosyl transferase 73B5 :Glycosyltransferase OS=Prunus yedoensis var. nudiflora OX=2094558 GN=Pyn_17000 PE=3 SV=1:	20.582	13	34	8	53.4	5.68	76.42	1526.6	1343.2	0.88	0.301029	None	High	High	High	High	High	High	High	High	High	High	High	High
augustus_masked-Fvb1-1-processed-gene-257.14-mRNA-1 protein AED:0.27 eAED:0.27 QI:206	PREDICTED: deSI-like protein At4g17486 isoform X1 [Fragaria vesca subsp. vesca]:DeSI-like protein At4g17486 OS=Arabidopsis thaliana OX=3702 GN=At4g17486 PE=2 SV=1: PPPDE putative thiol peptidase family protein :Putative PPPDE putative peptidase domain-containing protein OS=Rosa chinensis OX=74649 GN=RchiOBHm_Chr2g0089231 PE=4 SV=1:	2.955	5	4	1	25	5.29	13.67					None	High	High	High	High	Not Found	Not Found	High	High	High	High	Not Found	Not Found
augustus_masked-Fvb1-1-processed-gene-258.17-mRNA-1 protein AED:0.15 eAED:0.15 QI:1546	PREDICTED: adenine nucleotide transporter BT1, chloroplastic/mitochondrial [Fragaria vesca subsp. vesca]:Ribosome biogenesis regulatory protein homolog OS=Arabidopsis thaliana OX=3702 GN=At2g37990 PE=2 SV=2: ribosome biogenesis regulatory protein (RRS1) family protein :Putative mitochondrial carrier protein OS=Rosa chinensis OX=74649 GN=RchiOBHm_Chr2g0088721 PE=3 SV=1:	13.506	7	10	4	77.7	9.55	27.66	514.7	484.9	0.942	0.80422	None	High	High	High	High	High	High	High	High	High	High	High	High
augustus_masked-Fvb1-1-processed-gene-263.1-mRNA-1 protein AED:0.31 eAED:0.31 QI:265	PREDICTED: LOW QUALITY PROTEIN: CCR4-NOT transcription complex subunit 10 [Fragaria vesca subsp. vesca]:CCR4-NOT transcription complex subunit 10 OS=Gallus gallus OX=9031 GN=CNOT10 PE=2 SV=1: Tetratricopeptide repeat (TPR)-like superfamily protein :Putative 43kDa postsynaptic protein OS=Rosa chinensis OX=74649 GN=RchiOBHm_Chr2g0087611 PE=4 SV=1:	7.13	3	8	1	90.8	6.64	17.56					None	Not Found	Not Found	Not Found	Not Found	Not Found	Not Found	Not Found	Not Found	Not Found	Not Found	Not Found	Not Found
augustus_masked-Fvb1-1-processed-gene-263.6-mRNA-1 protein AED:0.10 eAED:0.10 QI:0	hypothetical protein RchiOBHm_Chr2g0087391 [Rosa chinensis]:Uncharacterized protein OS=Rosa chinensis OX=74649 GN=RchiOBHm_Chr2g0087391 PE=4 SV=1:	4.391	3	8	1	43.6	5.29	21.04	74.4	73	1.034	0.446684	None	High	High	High	High	High	High	High	High	High	High	High	High
augustus_masked-Fvb1-1-processed-gene-267.6-mRNA-1 protein AED:0.23 eAED:0.23 QI:0	PREDICTED: transmembrane 9 superfamily member 11 [Fragaria vesca subsp. vesca]:Transmembrane 9 superfamily member 11 OS=Arabidopsis thaliana OX=3702 GN=TMN11 PE=2 SV=1: Endomembrane protein 70 protein family :Transmembrane 9 superfamily member OS=Rosa chinensis OX=74649 GN=RchiOBHm_Chr2g0086541 PE=3 SV=1:	56.143	12	81	2	128.9	7.68	196.77	7407	7399.8	0.979	0.172319	None	High	High	High	Not Found	High	Not Found	High	High	High	Not Found	High	Not Found
augustus_masked-Fvb1-1-processed-gene-271.2-mRNA-1 protein AED:0.27 eAED:0.24 QI:0	PREDICTED: probable cyclic nucleotide-gated ion channel 5 [Fragaria vesca subsp. vesca]:Probable cyclic nucleotide-gated ion channel 5 OS=Arabidopsis thaliana OX=3702 GN=CNGC5 PE=2 SV=1: cyclic nucleotide gated channel 5 :"Putative IQ motif, EF-hand binding, potassium channel, voltage-dependent, EAG/ELK/ERG OS=Rosa chinensis OX=74649 GN=RchiOBHm_Chr2g0085581 PE=4 SV=1":	27.226	5	22	7	187.7	8.81	37.96	382.1	412.5	1.08		None	High	High	High	High	High	High	High	High	High	High	High	High
augustus_masked-Fvb1-1-processed-gene-271.7-mRNA-1 protein AED:0.11 eAED:0.11 QI:0	PREDICTED: heat shock 70 kDa protein [Fragaria vesca subsp. vesca]:Heat shock 70 kDa protein OS=Glycine max OX=3847 GN=HSP70 PE=3 SV=1: heat shock protein 70 :Uncharacterized protein OS=Prunus persica OX=3760 GN=PRUPE_7G265200 PE=3 SV=1:	137.96	38	599	3	71.5	5.29	1464.85	536.6	638.2	1.16	0.445659	None	High	High	High	High	High	High	High	High	High	High	High	High
augustus_masked-Fvb1-1-processed-gene-272.4-mRNA-1 protein AED:0.47 eAED:0.43 QI:42	PREDICTED: calcineurin subunit B-like [Fragaria vesca subsp. vesca]:Calcineurin subunit B OS=Naegleria gruberi OX=5762 GN=CNB1 PE=3 SV=1: Calcium-binding EF-hand family protein :Putative flagellar calcium-binding protein calflagin OS=Rosa chinensis OX=74649 GN=RchiOBHm_Chr2g0085251 PE=4 SV=1:	13.14	21	9	2	19.9	4.46	25.34	545.9	539	0.987		None	Not Found	Not Found	High	High	High	High	Not Found	Not Found	High	High	High	High
augustus_masked-Fvb1-1-processed-gene-274.21-mRNA-1 protein AED:0.22 eAED:0.22 QI:39	PREDICTED: uncharacterized protein LOC101306368 [Fragaria vesca subsp. vesca]:"RAP domain-containing protein, chloroplastic OS=Arabidopsis thaliana OX=3702 GN=RAP PE=1 SV=1": RAP :Putative RAP domain-containing protein OS=Rosa chinensis OX=74649 GN=RchiOBHm_Chr2g0084391 PE=4 SV=1:	18.5	3	7	2	144	7.71	22.87	403.1	418.8	1.039		None	High	High	High	High	High	High	High	High	High	High	High	High
augustus_masked-Fvb1-1-processed-gene-274.22-mRNA-1 protein AED:0.45 eAED:0.43 QI:0	PREDICTED: uncharacterized protein LOC101306848 [Fragaria vesca subsp. vesca]:Desiccation protectant protein Lea14 homolog OS=Glycine max OX=3847 PE=2 SV=1:" Late embryogenesis abundant protein, group 2 ":"Putative Late embryogenesis abundant protein, LEA-14 OS=Rosa chinensis OX=74649 GN=RchiOBHm_Chr2g0084381 PE=4 SV=1":	50.756	28	68	1	35.5	4.91	155.41	1603.4	1462	0.958	0.370233	None	High	High	High	High	High	High	High	High	High	High	High	High
augustus_masked-Fvb1-1-processed-gene-31.8-mRNA-1 protein AED:0.46 eAED:0.46 QI:0	PREDICTED: calcium-binding protein CML24-like [Fragaria vesca subsp. vesca]:Probable calcium-binding protein CML23 OS=Arabidopsis thaliana OX=3702 GN=CML23 PE=2 SV=1: calmodulin like 23 :Putative EF-hand domain pair protein OS=Rosa chinensis OX=74649 GN=RchiOBHm_Chr3g0493331 PE=4 SV=1:	21.84	25	11	5	16.5	5.35	26.8	407.9	423	1.037		None	High	High	High	High	Not Found	High	High	High	High	High	Not Found	High
augustus_masked-Fvb1-1-processed-gene-45.5-mRNA-1 protein AED:0.26 eAED:0.26 QI:0	PREDICTED: uncharacterized calcium-binding protein At1g02270 [Fragaria vesca subsp. vesca]:Uncharacterized calcium-binding protein At1g02270 OS=Arabidopsis thaliana OX=3702 GN=At1g02270 PE=2 SV=2: Calcium-binding endonuclease/exonuclease/phosphatase family :"Putative endonuclease/exonuclease/phosphatase, EF-hand domain pair OS=Rosa chinensis OX=74649 GN=RchiOBHm_Chr1g0383111 PE=4 SV=1":	4.644	7	7	2	28.6	8.54	15.18	445.1	560.9	1.084	0.142045	None	High	High	High	High	High	High	High	High	High	High	High	High
augustus_masked-Fvb1-1-processed-gene-48.5-mRNA-1 protein AED:0.04 eAED:0.04 QI:266	PREDICTED: glucan endo-1,3-beta-glucosidase 8-like [Fragaria vesca subsp. vesca]:"Glucan endo-1,3-beta-glucosidase 8 OS=Arabidopsis thaliana OX=3702 GN=At1g64760 PE=2 SV=2": O-Glycosyl hydrolases family 17 protein :"Putative glucan endo-1,3-beta-D-glucosidase OS=Rosa chinensis OX=74649 GN=RchiOBHm_Chr3g0497411 PE=3 SV=1":	8.898	7	4	2	53.1	4.88	11.83					None	High	High	High	High	Not Found	Not Found	High	High	High	High	Not Found	Not Found
augustus_masked-Fvb1-1-processed-gene-90.2-mRNA-1 protein AED:0.27 eAED:0.27 QI:0	PREDICTED: uncharacterized protein LOC105352244 [Fragaria vesca subsp. vesca]:Tol-Pal system protein TolB OS=Pelobacter carbinolicus (strain DSM 2380 / NBRC 103641 / GraBd1) OX=338963 GN=tolB PE=3 SV=2: tolB protein-related :Putative transcription factor WD40-like family OS=Rosa chinensis OX=74649 GN=RchiOBHm_Chr3g0486551 PE=4 SV=1:	9.161	6	9	1	72.3	6.83	17.87	277	288.8	1.043		None	Not Found	Not Found	Not Found	Not Found	Not Found	High	Not Found	Not Found	Not Found	Not Found	Not Found	High
augustus_masked-Fvb1-2-processed-gene-110.12-mRNA-1 protein AED:0.10 eAED:0.10 QI:0	PREDICTED: subtilisin-like protease [Fragaria vesca subsp. vesca]:Subtilisin-like protease SBT1.7 OS=Arabidopsis thaliana OX=3702 GN=SBT1.7 PE=1 SV=1: Subtilase family protein :	30.559	11	18	6	80.1	6.16	28.92	442	440.3	0.996	0.801011	None	High	High	High	High	High	High	High	High	High	High	High	High
augustus_masked-Fvb1-2-processed-gene-113.10-mRNA-1 protein AED:0.18 eAED:0.18 QI:0	PREDICTED: protein SHORT-ROOT [Fragaria vesca subsp. vesca]:Protein SHORT-ROOT OS=Arabidopsis thaliana OX=3702 GN=SHR PE=1 SV=1: GRAS family transcription factor :	2.174	2	2	1	57.6	5.94	4.97	134	139	1.037		None	Not Found	Not Found	Not Found	High	High	Not Found	Not Found	Not Found	Not Found	High	High	Not Found
augustus_masked-Fvb1-2-processed-gene-113.13-mRNA-1 protein AED:0.00 eAED:0.00 QI:0	PREDICTED: 60S ribosomal protein L26-1 [Fragaria vesca subsp. vesca]:60S ribosomal protein L26-1 OS=Arabidopsis thaliana OX=3702 GN=RPL26A PE=2 SV=2: Translation protein SH3-like family protein :	15.94	34	65	1	16.7	11.25	161.08	5181.1	5064.7	0.993	0.7755	None	High	High	Not Found	High	High	Not Found	High	High	Not Found	High	High	Not Found
augustus_masked-Fvb1-2-processed-gene-136.1-mRNA-1 protein AED:0.12 eAED:0.10 QI:201	PREDICTED: tRNA (cytosine(34)-C(5))-methyltransferase [Fragaria vesca subsp. vesca]:tRNA (cytosine(34)-C(5))-methyltransferase OS=Gallus gallus OX=9031 GN=NSUN2 PE=2 SV=1: S-adenosyl-L-methionine-dependent methyltransferases superfamily protein :	5.013	2	4	2	95.9	5.59	5.76	953.9	943.3	0.989		None	High	High	Not Found	High	Not Found	High	High	High	Not Found	High	Not Found	High
augustus_masked-Fvb1-2-processed-gene-138.8-mRNA-1 protein AED:0.12 eAED:0.12 QI:340	PREDICTED: tubulin-folding cofactor C [Fragaria vesca subsp. vesca]:Tubulin-folding cofactor C OS=Arabidopsis thaliana OX=3702 GN=TFCC PE=1 SV=1: C-CAP/cofactor C-like domain-containing protein :	2.561	2	11	1	39.2	5.8	6.37	65.7	77.6	1.18	0.263417	None	High	High	High	High	High	High	High	High	High	High	High	High
augustus_masked-Fvb1-2-processed-gene-155.15-mRNA-1 protein AED:0.01 eAED:0.01 QI:0	hypothetical protein RchiOBHm_Chr2g0115661 [Rosa chinensis]:	2.446	11	1	1	8.3	9.99	2.26	157.9	133.6	0.846		None	High	Not Found	Not Found	Not Found	Not Found	Not Found	High	Not Found	Not Found	Not Found	Not Found	Not Found
augustus_masked-Fvb1-2-processed-gene-161.1-mRNA-1 protein AED:0.21 eAED:0.21 QI:0	PREDICTED: DNA topoisomerase 6 subunit A [Fragaria vesca subsp. vesca]:DNA topoisomerase 6 subunit A OS=Arabidopsis thaliana OX=3702 GN=TOP6A PE=1 SV=1:" Spo11/DNA topoisomerase VI, subunit A protein ":	7.966	5	8	2	47.3	7.66	23.5	273	280.9	1.029		None	High	High	High	High	Not Found	High	High	High	High	High	Not Found	High
augustus_masked-Fvb1-2-processed-gene-162.3-mRNA-1 protein AED:0.15 eAED:0.15 QI:152	PREDICTED: 2-isopropylmalate synthase 2, chloroplastic-like [Fragaria vesca subsp. vesca]:"2-isopropylmalate synthase 2, chloroplastic OS=Arabidopsis thaliana OX=3702 GN=IPMS2 PE=1 SV=1": 2-isopropylmalate synthase 1 :	89.766	30	120	2	68.5	6.64	308.04	508.7	481.3	0.946		None	High	High	High	High	High	High	High	High	High	High	High	High
augustus_masked-Fvb1-2-processed-gene-173.5-mRNA-1 protein AED:0.18 eAED:0.17 QI:123	PREDICTED: RNA-binding protein 39 [Fragaria vesca subsp. vesca]:Probable RNA-binding protein 23 OS=Homo sapiens OX=9606 GN=RBM23 PE=1 SV=1:" Splicing factor, CC1-like ":	22.067	6	43	4	100.1	9.26	119.01	1094.4	1083.6	1.005	0.512575	None	High	High	High	High	High	High	High	High	High	High	High	High
augustus_masked-Fvb1-2-processed-gene-188.5-mRNA-1 protein AED:0.05 eAED:0.05 QI:0	PREDICTED: subtilisin-like protease [Fragaria vesca subsp. vesca]:Subtilisin-like protease SBT1.7 OS=Arabidopsis thaliana OX=3702 GN=SBT1.7 PE=1 SV=1: Subtilase family protein :	1.638	1	1	1	79.3	8.79	0	1007.6	1184.3	1.175		None	Not Found	High	Not Found	Not Found	Not Found	Not Found	Not Found	High	Not Found	Not Found	Not Found	Not Found
augustus_masked-Fvb1-2-processed-gene-19.0-mRNA-1 protein AED:0.18 eAED:0.18 QI:0	VIN3-like protein 1 isoform X1 [Rosa chinensis]:"Fe-S cluster assembly factor HCF101, chloroplastic OS=Arabidopsis thaliana OX=3702 GN=HCF101 PE=1 SV=1": ATP binding :	13.606	2	6	2	148.4	5.9	20.27	418.3	434.1	1.038		None	High	High	High	Not Found	High	Not Found	High	High	High	Not Found	High	Not Found
augustus_masked-Fvb1-2-processed-gene-19.7-mRNA-1 protein AED:0.38 eAED:0.38 QI:0	PREDICTED: multiprotein-bridging factor 1c [Fragaria vesca subsp. vesca]:Multiprotein-bridging factor 1c OS=Arabidopsis thaliana OX=3702 GN=MBF1C PE=1 SV=1: multiprotein bridging factor 1C :	2.744	6	2	1	15.8	10.15	5.31					None	High	High	Not Found	Not Found	Not Found	Not Found	High	High	Not Found	Not Found	Not Found	Not Found
augustus_masked-Fvb1-2-processed-gene-192.3-mRNA-1 protein AED:0.22 eAED:0.22 QI:0	PREDICTED: carbamoyl-phosphate synthase large chain, chloroplastic [Fragaria vesca subsp. vesca]:"Carbamoyl-phosphate synthase large chain, chloroplastic OS=Arabidopsis thaliana OX=3702 GN=CARB PE=1 SV=1": carbamoyl phosphate synthetase B :	85.981	19	128	3	129.7	5.66	218.88	9453.2	9284	0.982	0.354157	None	High	High	High	High	High	High	High	High	High	High	High	High
augustus_masked-Fvb1-2-processed-gene-195.3-mRNA-1 protein AED:0.18 eAED:0.18 QI:357	PREDICTED: uncharacterized protein LOC101291867 [Fragaria vesca subsp. vesca]: FUNCTIONS IN: molecular_function unknown; INVOLVED IN: biological_process unknown; LOCATED IN: cellular_component unknown; EXPRESSED IN: 25 plant structures; EXPRESSED DURING: 15 growth stages; CONTAINS InterPro DOMAIN/s: Histone deacetylation protein Rxt3 (InterPro:IPR013951); Has 34444 Blast hits to 20801 proteins in…	21.097	8	37	1	99.7	7.43	97.95	202.4	193.3	0.955		None	Not Found	Not Found	High	High	Not Found	Not Found	Not Found	Not Found	High	High	Not Found	Not Found
augustus_masked-Fvb1-2-processed-gene-195.7-mRNA-1 protein AED:0.21 eAED:0.21 QI:175	PREDICTED: protein SUPPRESSOR OF GENE SILENCING 3 [Fragaria vesca subsp. vesca]:Protein SUPPRESSOR OF GENE SILENCING 3 OS=Arabidopsis thaliana OX=3702 GN=SGS3 PE=1 SV=1: XS domain-containing protein / XS zinc finger domain-containing protein-related :	62.174	17	48	2	110.2	6.77	107.26	4802.9	5086.1	0.955	0.739451	None	Not Found	High	Not Found	High	High	High	Not Found	High	Not Found	High	High	High
augustus_masked-Fvb1-2-processed-gene-20.7-mRNA-1 protein AED:0.13 eAED:0.12 QI:56	PREDICTED: zinc finger CCCH domain-containing protein 64 [Fragaria vesca subsp. vesca]:Zinc finger CCCH domain-containing protein 64 OS=Arabidopsis thaliana OX=3702 GN=At5g56900 PE=2 SV=1: CwfJ-like family protein / zinc finger (CCCH-type) family protein :	5.067	2	1	1	68.3	7.02	3.01	18.4	12.6	0.685		None	Not Found	High	Not Found	Not Found	Not Found	Not Found	Not Found	High	Not Found	Not Found	Not Found	Not Found
augustus_masked-Fvb1-2-processed-gene-201.8-mRNA-1 protein AED:0.00 eAED:0.00 QI:175	S-adenosyl-L-methionine synthetase [Fragaria x ananassa]:S-adenosylmethionine synthase 5 OS=Vitis vinifera OX=29760 GN=METK5 PE=3 SV=1: S-adenosylmethionine synthetase 1 :	95.207	46	133	5	43.1	6.02	340.95	3043.4	3131	1.029	0.562874	None	High	High	High	High	High	High	High	High	High	High	High	High
augustus_masked-Fvb1-2-processed-gene-21.11-mRNA-1 protein AED:0.25 eAED:0.11 QI:0	PREDICTED: ectonucleotide pyrophosphatase/phosphodiesterase family member 3 [Fragaria vesca subsp. vesca]:Venom phosphodiesterase 2 OS=Crotalus adamanteus OX=8729 PE=1 SV=1: Alkaline-phosphatase-like family protein :	6.265	3	10	2	63.2	7.25	20.24	1001.3	840.1	1.067	0.942482	None	High	High	High	High	High	High	High	High	High	High	High	High
augustus_masked-Fvb1-2-processed-gene-21.2-mRNA-1 protein AED:0.39 eAED:0.39 QI:312	PREDICTED: WD-40 repeat-containing protein MSI4 [Fragaria vesca subsp. vesca]:WD-40 repeat-containing protein MSI4 OS=Arabidopsis thaliana OX=3702 GN=MSI4 PE=1 SV=3: Transducin family protein / WD-40 repeat family protein :	62.477	22	48	4	55.4	6.4	146.9	2699.4	2789.8	1.019	0.717122	None	High	High	High	High	High	High	High	High	High	High	High	High
augustus_masked-Fvb1-2-processed-gene-228.5-mRNA-1 protein AED:0.25 eAED:0.25 QI:1192	PREDICTED: uncharacterized oxidoreductase At4g09670-like [Fragaria vesca subsp. vesca]:Uncharacterized oxidoreductase At4g09670 OS=Arabidopsis thaliana OX=3702 GN=At4g09670 PE=1 SV=1: Oxidoreductase family protein :	8.477	10	10	3	40.3	6.52	26.55	599.3	649.7	0.96	0.699476	None	High	High	High	High	High	High	High	High	High	High	High	High
augustus_masked-Fvb1-2-processed-gene-244.6-mRNA-1 protein AED:0.18 eAED:0.17 QI:448	4-alpha-glucanotransferase DPE2 [Prunus avium]:4-alpha-glucanotransferase DPE2 OS=Arabidopsis thaliana OX=3702 GN=DPE2 PE=1 SV=1: disproportionating enzyme 2 :	67.472	18	86	5	106.9	6.25	220.25	1218.6	1017	0.867	0.0261546	None	High	High	High	Not Found	High	High	High	High	High	Not Found	High	High
augustus_masked-Fvb1-2-processed-gene-27.3-mRNA-1 protein AED:0.21 eAED:0.21 QI:0	PREDICTED: uncharacterized protein LOC101296509 [Fragaria vesca subsp. vesca]:"rRNA methyltransferase 1, mitochondrial OS=Dictyostelium discoideum OX=44689 GN=mrm1 PE=3 SV=1": tRNA/rRNA methyltransferase (SpoU) family protein :	3.537	2	2	1	74	9.04	5.84	34.9	31.7	0.909		None	Not Found	Not Found	Not Found	High	Not Found	High	Not Found	Not Found	Not Found	High	Not Found	High
augustus_masked-Fvb1-2-processed-gene-271.0-mRNA-1 protein AED:0.11 eAED:-0.01 QI:0	PREDICTED: BTB/POZ and MATH domain-containing protein 4-like [Fragaria vesca subsp. vesca]:BTB/POZ and MATH domain-containing protein 4 OS=Arabidopsis thaliana OX=3702 GN=BPM4 PE=1 SV=1: BTB-POZ and MATH domain 4 :	16.15	11	17	1	62.7	5.73	51.28	793.6	804.5	0.991	0.588833	None	Not Found	Not Found	Not Found	Not Found	High	High	Not Found	Not Found	Not Found	Not Found	High	High
augustus_masked-Fvb1-2-processed-gene-275.1-mRNA-1 protein AED:0.11 eAED:0.11 QI:173	PREDICTED: 5-methyltetrahydropteroyltriglutamate--homocysteine methyltransferase [Fragaria vesca subsp. vesca]:5-methyltetrahydropteroyltriglutamate--homocysteine methyltransferase OS=Mesembryanthemum crystallinum OX=3544 GN=METE PE=2 SV=1: Cobalamin-independent synthase family protein :	161.537	39	572	2	84.5	6.89	1507.74	29938	29236.8	0.971	0.299715	None	High	High	High	High	High	High	High	High	High	High	High	High
augustus_masked-Fvb1-2-processed-gene-38.17-mRNA-1 protein AED:0.02 eAED:0.02 QI:0	PREDICTED: probable sugar phosphate/phosphate translocator At2g25520 [Fragaria vesca subsp. vesca]:Probable sugar phosphate/phosphate translocator At2g25520 OS=Arabidopsis thaliana OX=3702 GN=At2g25520 PE=1 SV=1: Drug/metabolite transporter superfamily protein :	6.123	6	6	1	38.3	8.59	15.38	446.5	428.5	0.96		None	Not Found	High	High	High	High	High	Not Found	High	High	High	High	High
augustus_masked-Fvb1-2-processed-gene-41.14-mRNA-1 protein AED:0.20 eAED:0.20 QI:0	PREDICTED: putative clathrin assembly protein At2g25430 [Fragaria vesca subsp. vesca]:Probable clathrin assembly protein At4g32285 OS=Arabidopsis thaliana OX=3702 GN=At4g32285 PE=1 SV=2: ENTH/ANTH/VHS superfamily protein :	19.896	10	19	1	64.6	5.49	48.1	179.2	217.2	1.212		None	High	High	Not Found	Not Found	High	High	High	High	Not Found	Not Found	High	High
augustus_masked-Fvb1-2-processed-gene-42.7-mRNA-1 protein AED:0.13 eAED:0.13 QI:267	PREDICTED: LOW QUALITY PROTEIN: CCR4-NOT transcription complex subunit 10 [Fragaria vesca subsp. vesca]:CCR4-NOT transcription complex subunit 10 OS=Bos taurus OX=9913 GN=CNOT10 PE=2 SV=1: Tetratricopeptide repeat (TPR)-like superfamily protein :	16.016	3	12	1	98.8	8.32	31.52	524.9	521.9	0.994		None	High	High	High	High	Not Found	High	High	High	High	High	Not Found	High
augustus_masked-Fvb1-2-processed-gene-47.15-mRNA-1 protein AED:0.07 eAED:0.07 QI:0	PREDICTED: apolipoprotein D [Fragaria vesca subsp. vesca]:Temperature-induced lipocalin-1 OS=Arabidopsis thaliana OX=3702 GN=TIL PE=1 SV=1: temperature-induced lipocalin :	44.127	31	82	1	21.2	6.6	185.16	1354.5	1439.3	0.97	0.786239	None	High	High	High	High	High	High	High	High	High	High	High	High
augustus_masked-Fvb1-2-processed-gene-49.7-mRNA-1 protein AED:0.26 eAED:0.26 QI:58	PREDICTED: calcineurin subunit B-like [Fragaria vesca subsp. vesca]:Calcineurin subunit B OS=Naegleria gruberi OX=5762 GN=CNB1 PE=3 SV=1: Calcium-binding EF-hand family protein :	6.956	13	4	1	20.6	4.7	12.63					None	Not Found	High	High	Not Found	Not Found	Not Found	Not Found	High	High	Not Found	Not Found	Not Found
augustus_masked-Fvb1-2-processed-gene-50.5-mRNA-1 protein AED:0.15 eAED:0.14 QI:129	PREDICTED: probable phosphoinositide phosphatase SAC9 [Fragaria vesca subsp. vesca]:Probable phosphoinositide phosphatase SAC9 OS=Arabidopsis thaliana OX=3702 GN=SAC9 PE=1 SV=1: sacI homology domain-containing protein / WW domain-containing protein :	58.935	7	58	3	211	6.71	142.61	2359.4	2553.3	1.082	0.481238	None	High	High	High	High	High	High	High	High	High	High	High	High
augustus_masked-Fvb1-2-processed-gene-51.12-mRNA-1 protein AED:0.43 eAED:0.38 QI:0	PREDICTED: inositol 1,3,4-trisphosphate 5/6-kinase 4 [Fragaria vesca subsp. vesca]:Probable uridine nucleosidase 2 OS=Arabidopsis thaliana OX=3702 GN=URH2 PE=2 SV=1: uridine-ribohydrolase 2 :	15.839	8	14	3	88	6.57	28.07	971.9	1060.3	1.032	0.595587	None	High	High	High	Not Found	Not Found	Not Found	High	High	High	Not Found	Not Found	Not Found
augustus_masked-Fvb1-2-processed-gene-70.10-mRNA-1 protein AED:0.21 eAED:0.21 QI:0	PREDICTED: uncharacterized protein LOC101297769 [Fragaria vesca subsp. vesca]: unknown protein; BEST Arabidopsis thaliana protein match is: unknown protein (TAIR:AT2G17540.3); Has 182 Blast hits to 179 proteins in 73 species: Archae - 0; Bacteria - 87; Metazoa - 17; Fungi - 9; Plants - 50; Viruses - 0; Other Eukaryotes - 19 (source: NCBI BLink). :	1.679	2	2	1	40.5	9.17	1.8	998.3	938.8	0.94		None	High	High	Not Found	Not Found	Not Found	Not Found	High	High	Not Found	Not Found	Not Found	Not Found
augustus_masked-Fvb1-2-processed-gene-74.1-mRNA-1 protein AED:0.05 eAED:0.05 QI:196	PREDICTED: probable prolyl 4-hydroxylase 10 [Fragaria vesca subsp. vesca]:Probable prolyl 4-hydroxylase 10 OS=Arabidopsis thaliana OX=3702 GN=P4H10 PE=3 SV=1: 2-oxoglutarate (2OG) and Fe(II)-dependent oxygenase superfamily protein :	22.815	15	37	1	32.7	7.23	95.83					None	High	High	High	High	High	High	High	High	High	High	High	High
augustus_masked-Fvb1-2-processed-gene-79.8-mRNA-1 protein AED:0.43 eAED:0.43 QI:70	PREDICTED: histone H1 [Fragaria vesca subsp. vesca]:Histone H1 OS=Solanum pennellii OX=28526 PE=2 SV=1: histone H1-3 :	3.212	5	2	1	22.2	10.2	4.72	195.9	186.5	0.952		None	Not Found	High	High	Not Found	Not Found	Not Found	Not Found	High	High	Not Found	Not Found	Not Found
augustus_masked-Fvb1-2-processed-gene-82.11-mRNA-1 protein AED:0.15 eAED:0.15 QI:56	PREDICTED: uncharacterized protein LOC101311508 [Fragaria vesca subsp. vesca]:"UPF0651 protein P31B10.02, mitochondrial OS=Schizosaccharomyces pombe (strain 972 / ATCC 24843) OX=284812 GN=SPCP31B10.02 PE=3 SV=1":" CONTAINS InterPro DOMAIN/s: Oxidoreductase-like, N-terminal (InterPro:IPR019180); Has 1807 Blast hits to 1807 proteins in 277 species: Archae - 0; Bacteria - 0; Metazoa - 736; Fungi - 3…	1.636	6	1	1	17.5	8.19	0					None	Not Found	High	Not Found	Not Found	Not Found	Not Found	Not Found	High	Not Found	Not Found	Not Found	Not Found
augustus_masked-Fvb1-2-processed-gene-85.10-mRNA-1 protein AED:0.09 eAED:0.09 QI:0	PREDICTED: ultraviolet-B receptor UVR8 [Fragaria vesca subsp. vesca]:Ultraviolet-B receptor UVR8 OS=Arabidopsis thaliana OX=3702 GN=UVR8 PE=1 SV=1: Regulator of chromosome condensation (RCC1) family protein :	7.29	3	5	2	69.4	6.29	9.5	329.7	357.1	1.083		None	Not Found	High	Not Found	High	High	High	Not Found	High	Not Found	High	High	High
augustus_masked-Fvb1-2-processed-gene-86.7-mRNA-1 protein AED:0.01 eAED:0.00 QI:0	PREDICTED: protein N-lysine methyltransferase METTL21A-like [Fragaria vesca subsp. vesca]:Protein-lysine methyltransferase METTL21C OS=Bos taurus OX=9913 GN=METTL21C PE=2 SV=1: Putative methyltransferase family protein :	1.672	3	1	1	29.7	5.39	2.06					None	Not Found	High	Not Found	Not Found	Not Found	Not Found	Not Found	High	Not Found	Not Found	Not Found	Not Found
augustus_masked-Fvb1-2-processed-gene-90.10-mRNA-1 protein AED:0.32 eAED:0.32 QI:0	PREDICTED: geranylgeranyl pyrophosphate synthase, chloroplastic-like [Fragaria vesca subsp. vesca]:"Geranylgeranyl pyrophosphate synthase, chloroplastic OS=Hevea brasiliensis OX=3981 GN=GGPS PE=1 SV=1": geranylgeranyl pyrophosphate synthase 1 :	15.398	8	16	1	38.8	6.1	40.06	674.9	616.5	0.944	0.138341	None	High	High	High	High	Not Found	High	High	High	High	High	Not Found	High
augustus_masked-Fvb1-2-processed-gene-92.9-mRNA-1 protein AED:0.24 eAED:0.24 QI:0	PREDICTED: STS14 protein [Fragaria vesca subsp. vesca]:STS14 protein OS=Solanum tuberosum OX=4113 GN=STS14 PE=2 SV=1:" CAP (Cysteine-rich secretory proteins, Antigen 5, and Pathogenesis-related 1 protein) superfamily protein ":	2.394	5	1	1	18.6	7.9	2.82	1043.7	876.4	0.84		None	Not Found	Not Found	Not Found	Not Found	High	Not Found	Not Found	Not Found	Not Found	Not Found	High	Not Found
augustus_masked-Fvb1-2-processed-gene-93.10-mRNA-1 protein AED:0.10 eAED:0.10 QI:80	PREDICTED: nuclear autoantigenic sperm protein [Fragaria vesca subsp. vesca]:Nuclear autoantigenic sperm protein OS=Rattus norvegicus OX=10116 GN=Nasp PE=1 SV=1: Tetratricopeptide repeat (TPR)-like superfamily protein :	25.631	14	10	1	51.5	4.46	30	409.4	450.8	1.101		None	Not Found	Not Found	Not Found	Not Found	High	High	Not Found	Not Found	Not Found	Not Found	High	High
augustus_masked-Fvb1-2-processed-gene-93.3-mRNA-1 protein AED:0.09 eAED:0.09 QI:0	PREDICTED: uncharacterized protein LOC101306056 [Fragaria vesca subsp. vesca]: homolog of Synechocystis YCF37 :	4.531	10	17	2	15.6	5.33	40.51	657.4	953.9	1.057	0.291197	None	High	High	High	High	High	Not Found	High	High	High	High	High	Not Found
augustus_masked-Fvb1-2-processed-gene-94.4-mRNA-1 protein AED:0.11 eAED:0.11 QI:58	PREDICTED: GDSL esterase/lipase At2g23540 [Fragaria vesca subsp. vesca]:GDSL esterase/lipase At2g23540 OS=Arabidopsis thaliana OX=3702 GN=At2g23540 PE=2 SV=1: GDSL-like Lipase/Acylhydrolase superfamily protein :	1.667	2	2	1	41.4	8.18	4.1					None	Not Found	Not Found	Not Found	Not Found	High	High	Not Found	Not Found	Not Found	Not Found	High	High
augustus_masked-Fvb1-3-processed-gene-1.10-mRNA-1 protein AED:0.16 eAED:0.16 QI:0	PREDICTED: WD repeat-containing protein 11 [Fragaria vesca subsp. vesca]:WD repeat-containing protein 11 OS=Homo sapiens OX=9606 GN=WDR11 PE=1 SV=1: Transducin family protein / WD-40 repeat family protein :	14.976	5	26	2	127.7	7.02	53.25	564.1	572.8	0.989	0.646261	None	High	High	High	High	High	High	High	High	High	High	High	High
augustus_masked-Fvb1-3-processed-gene-13.2-mRNA-1 protein AED:0.11 eAED:0.11 QI:123	PREDICTED: uncharacterized protein LOC101309188 [Fragaria vesca subsp. vesca]: BSD domain-containing protein :	3.613	2	1	1	50	4.87	2.67					None	Not Found	Not Found	Not Found	Not Found	High	Not Found	Not Found	Not Found	Not Found	Not Found	High	Not Found
augustus_masked-Fvb1-3-processed-gene-133.12-mRNA-1 protein AED:0.15 eAED:0.15 QI:0	PREDICTED: uncharacterized protein LOC101299808 [Fragaria vesca subsp. vesca]: unknown protein; FUNCTIONS IN: molecular_function unknown; INVOLVED IN: biological_process unknown; LOCATED IN: endomembrane system; EXPRESSED IN: 23 plant structures; EXPRESSED DURING: 13 growth stages; Has 20719 Blast hits to 6096 proteins in 607 species: Archae - 22; Bacteria - 3243; Metazoa - 4364; Fungi - 2270; Pl…	3.135	2	2	1	49.4	9.73	4.98					None	High	High	Not Found	Not Found	Not Found	Not Found	High	High	Not Found	Not Found	Not Found	Not Found
augustus_masked-Fvb1-3-processed-gene-134.5-mRNA-1 protein AED:0.10 eAED:0.10 QI:0	PREDICTED: protein kinase 3 [Fragaria vesca subsp. vesca]: VQ motif-containing protein :	12.292	11	8	3	39.1	9.7	21.09	457.1	445.4	0.975		None	Not Found	High	High	Not Found	High	High	Not Found	High	High	Not Found	High	High
augustus_masked-Fvb1-3-processed-gene-140.8-mRNA-1 protein AED:0.39 eAED:0.39 QI:0	PREDICTED: trafficking protein particle complex subunit 12 [Fragaria vesca subsp. vesca]:Trafficking protein particle complex subunit 12 OS=Mus musculus OX=10090 GN=Trappc12 PE=1 SV=2: Tetratricopeptide repeat (TPR)-like superfamily protein :	24.576	18	20	2	40.7	6.21	49.87	665.6	644.4	0.968		None	Not Found	High	High	High	High	High	Not Found	High	High	High	High	High
augustus_masked-Fvb1-3-processed-gene-153.5-mRNA-1 protein AED:0.38 eAED:0.38 QI:0	PREDICTED: zinc finger A20 and AN1 domain-containing stress-associated protein 9-like [Fragaria vesca subsp. vesca]:Zinc finger A20 and AN1 domain-containing stress-associated protein 9 OS=Oryza sativa subsp. japonica OX=39947 GN=SAP9 PE=2 SV=1: A20/AN1-like zinc finger family protein :	24.027	40	23	3	18.5	7.8	70.76	2142.7	2432.9	1.029	0.373472	None	High	High	Not Found	Not Found	High	High	High	High	Not Found	Not Found	High	High
augustus_masked-Fvb1-3-processed-gene-16.4-mRNA-1 protein AED:0.25 eAED:0.25 QI:0	PREDICTED: probable sugar phosphate/phosphate translocator At2g25520 [Fragaria vesca subsp. vesca]:Probable sugar phosphate/phosphate translocator At2g25520 OS=Arabidopsis thaliana OX=3702 GN=At2g25520 PE=1 SV=1: Drug/metabolite transporter superfamily protein :	6.121	6	11	1	38.2	8.73	27.94	528.4	568	1.046	0.739186	None	High	High	High	High	High	High	High	High	High	High	High	High
augustus_masked-Fvb1-3-processed-gene-161.9-mRNA-1 protein AED:0.09 eAED:0.10 QI:0	PREDICTED: extradiol ring-cleavage dioxygenase [Fragaria vesca subsp. vesca]:Extradiol ring-cleavage dioxygenase OS=Arabidopsis thaliana OX=3702 GN=LIGB PE=2 SV=1: catalytic LigB subunit of aromatic ring-opening dioxygenase family :	7.641	12	10	3	29.3	6.68	19.4	699.6	653.5	1.022	0.605096	None	High	High	High	High	High	High	High	High	High	High	High	High
augustus_masked-Fvb1-3-processed-gene-165.5-mRNA-1 protein AED:0.16 eAED:0.16 QI:43	PREDICTED: ATP-dependent zinc metalloprotease FtsH [Fragaria vesca subsp. vesca]:"Probable inactive ATP-dependent zinc metalloprotease FTSHI 4, chloroplastic OS=Arabidopsis thaliana OX=3702 GN=FTSHI4 PE=1 SV=1": AAA-type ATPase family protein :	11.161	4	14	4	93.2	7.08	28.22	335.1	324.6	0.969		None	High	High	High	High	Not Found	High	High	High	High	High	Not Found	High
augustus_masked-Fvb1-3-processed-gene-17.11-mRNA-1 protein AED:0.00 eAED:0.00 QI:0	PREDICTED: uncharacterized protein At1g15400-like [Fragaria vesca subsp. vesca]:MAPK kinase substrate protein At1g80180 OS=Arabidopsis thaliana OX=3702 GN=At1g80180 PE=1 SV=1: unknown protein; FUNCTIONS IN: molecular_function unknown; INVOLVED IN: biological_process unknown; LOCATED IN: plasma membrane; EXPRESSED IN: 21 plant structures; EXPRESSED DURING: 10 growth stages; BEST Arabidopsis thalia…	7.601	17	3	2	11.8	10.08	8.09	495.9	542.4	1.094		None	High	High	Not Found	High	Not Found	Not Found	High	High	Not Found	High	Not Found	Not Found
augustus_masked-Fvb1-3-processed-gene-180.7-mRNA-1 protein AED:0.14 eAED:0.14 QI:293	PREDICTED: beta-galactosidase 10 [Fragaria vesca subsp. vesca]:Beta-galactosidase 10 OS=Arabidopsis thaliana OX=3702 GN=BGAL10 PE=2 SV=1: beta-galactosidase 10 :	26.564	10	28	8	93.4	7.17	55.83	2961	2895.2	0.978	0.313878	None	High	High	High	High	High	High	High	High	High	High	High	High
augustus_masked-Fvb1-3-processed-gene-185.3-mRNA-1 protein AED:0.05 eAED:0.05 QI:639	PREDICTED: TOM1-like protein 2 [Fragaria vesca subsp. vesca]:TOM1-like protein 5 OS=Arabidopsis thaliana OX=3702 GN=TOL5 PE=1 SV=1: ENTH/VHS/GAT family protein :	3.358	3	4	1	44.1	6.42	11.71	134.5	150.8	1.121		None	Not Found	High	High	Not Found	High	High	Not Found	High	High	Not Found	High	High
augustus_masked-Fvb1-3-processed-gene-19.1-mRNA-1 protein AED:0.09 eAED:0.09 QI:3	hypothetical protein GOBAR_DD33371 [Gossypium barbadense]:3-ketoacyl-CoA synthase 11 OS=Arabidopsis thaliana OX=3702 GN=KCS11 PE=1 SV=1: 3-ketoacyl-CoA synthase 11 :	2.466	1	2	1	105.1	9.17	4.18	515.1	539	1.047		None	Not Found	Not Found	High	Not Found	Not Found	Not Found	Not Found	Not Found	High	Not Found	Not Found	Not Found
augustus_masked-Fvb1-3-processed-gene-199.2-mRNA-1 protein AED:0.44 eAED:0.41 QI:0	Nitrogen regulatory protein PII [Corchorus capsularis]:ADP-ribosylation factor 2 OS=Oryza sativa subsp. japonica OX=39947 GN=ARF PE=2 SV=2: ADP-ribosylation factor A1F :	60.475	29	71	1	48.8	9.39	181.77	3920.1	4758.6	1.038	0.59213	None	Not Found	High	High	High	High	High	Not Found	High	High	High	High	High
augustus_masked-Fvb1-3-processed-gene-21.0-mRNA-1 protein AED:0.04 eAED:0.04 QI:12677	PREDICTED: peroxisomal fatty acid beta-oxidation multifunctional protein AIM1 [Fragaria vesca subsp. vesca]:Peroxisomal fatty acid beta-oxidation multifunctional protein AIM1 OS=Arabidopsis thaliana OX=3702 GN=AIM1 PE=1 SV=1: Enoyl-CoA hydratase/isomerase family :	14.327	25	24	1	21.5	9.25	52.42	249.6	237.8	0.953		None	Not Found	Not Found	Not Found	High	High	High	Not Found	Not Found	Not Found	High	High	High
augustus_masked-Fvb1-3-processed-gene-211.3-mRNA-1 protein AED:0.12 eAED:0.12 QI:202	PREDICTED: 5-methyltetrahydropteroyltriglutamate--homocysteine methyltransferase [Fragaria vesca subsp. vesca]:5-methyltetrahydropteroyltriglutamate--homocysteine methyltransferase OS=Catharanthus roseus OX=4058 GN=METE PE=2 SV=1: Cobalamin-independent synthase family protein :	157.998	39	568	1	84.6	6.89	1479.9	3700.3	3756.7	1.02	0.762029	None	High	High	High	High	Not Found	High	High	High	High	High	Not Found	High
augustus_masked-Fvb1-3-processed-gene-27.8-mRNA-1 protein AED:0.21 eAED:0.21 QI:0	PREDICTED: SNW/SKI-interacting protein [Fragaria vesca subsp. vesca]:SNW/SKI-interacting protein OS=Arabidopsis thaliana OX=3702 GN=SKIP PE=1 SV=1: chromatin protein family :	22.515	13	24	1	68.4	9.26	32.72					None	Not Found	Not Found	Not Found	Not Found	Not Found	High	Not Found	Not Found	Not Found	Not Found	Not Found	High
augustus_masked-Fvb1-3-processed-gene-3.10-mRNA-1 protein AED:0.11 eAED:0.10 QI:81	PREDICTED: dual specificity protein kinase shkC-like [Fragaria vesca subsp. vesca]:Integrin-linked protein kinase 1 OS=Arabidopsis thaliana OX=3702 GN=ILK1 PE=1 SV=1: Integrin-linked protein kinase family :	15.915	8	15	1	81.8	9.76	28.34	999.4	978.5	0.979		None	High	Not Found	Not Found	Not Found	High	Not Found	High	Not Found	Not Found	Not Found	High	Not Found
augustus_masked-Fvb1-3-processed-gene-33.5-mRNA-1 protein AED:0.27 eAED:0.27 QI:81	PREDICTED: uncharacterized protein LOC101312667 [Fragaria vesca subsp. vesca]: unknown protein; Has 37 Blast hits to 37 proteins in 12 species: Archae - 0; Bacteria - 0; Metazoa - 0; Fungi - 3; Plants - 34; Viruses - 0; Other Eukaryotes - 0 (source: NCBI BLink). :	4.959	4	8	2	54.9	5.22	16.41					None	High	High	High	High	Not Found	High	High	High	High	High	Not Found	High
augustus_masked-Fvb1-3-processed-gene-36.16-mRNA-1 protein AED:0.27 eAED:0.27 QI:170	PREDICTED: DNA repair protein recA homolog 3, mitochondrial [Fragaria vesca subsp. vesca]:"DNA repair protein recA homolog 3, mitochondrial OS=Arabidopsis thaliana OX=3702 GN=At2g19490 PE=2 SV=2": recA DNA recombination family protein :	24.476	7	22	1	88.5	4.81	59.6	1871.7	1607.2	0.974	0.889802	None	High	High	High	High	High	High	High	High	High	High	High	High
augustus_masked-Fvb1-3-processed-gene-4.17-mRNA-1 protein AED:0.05 eAED:0.05 QI:0	PREDICTED: heat shock 70 kDa protein [Fragaria vesca subsp. vesca]:Heat shock 70 kDa protein OS=Glycine max OX=3847 GN=HSP70 PE=3 SV=1: heat shock protein 70 :	122.003	33	600	1	71.5	5.34	1456.45	1215.5	1350.2	1.111		None	Not Found	Not Found	High	Not Found	Not Found	Not Found	Not Found	Not Found	High	Not Found	Not Found	Not Found
augustus_masked-Fvb1-3-processed-gene-5.0-mRNA-1 protein AED:0.42 eAED:0.42 QI:159	uncharacterized protein LOC112185417 [Rosa chinensis]:viral Ubiquitin OS=Autographa californica nuclear polyhedrosis virus OX=46015 GN=vUbi PE=1 SV=2: Ubiquitin-like superfamily protein :	11.931	24	7	2	11.8	4.61	17.77	364.1	354.8	0.974		None	High	High	High	High	High	Not Found	High	High	High	High	High	Not Found
augustus_masked-Fvb1-3-processed-gene-63.6-mRNA-1 protein AED:0.02 eAED:0.02 QI:0	PREDICTED: uncharacterized protein LOC101298540 [Fragaria vesca subsp. vesca]: armadillo repeat only 2 :	8.623	4	12	3	73	6.86	28.74	595	557.7	0.937		None	High	High	High	High	High	High	High	High	High	High	High	High
augustus_masked-Fvb1-3-processed-gene-7.5-mRNA-1 protein AED:0.21 eAED:0.21 QI:183	PREDICTED: FIP1[V]:FIP1[V]-like protein OS=Arabidopsis thaliana OX=3702 GN=FIPS5 PE=1 SV=1: homolog of yeast FIP1 [V] :	27.983	6	28	1	173.9	6	64.27	131	116.6	0.961	0.659475	None	High	High	High	High	Not Found	Not Found	High	High	High	High	Not Found	Not Found
augustus_masked-Fvb1-3-processed-gene-75.9-mRNA-1 protein AED:0.13 eAED:0.13 QI:386	PREDICTED: uncharacterized protein LOC101303064 [Fragaria vesca subsp. vesca]: unknown protein; Has 1807 Blast hits to 1807 proteins in 277 species: Archae - 0; Bacteria - 0; Metazoa - 736; Fungi - 347; Plants - 385; Viruses - 0; Other Eukaryotes - 339 (source: NCBI BLink). :	10.146	21	15	3	14.9	6.42	38.43	575.9	588.3	1.011	0.592986	None	High	High	High	High	High	High	High	High	High	High	High	High
augustus_masked-Fvb1-3-processed-gene-79.2-mRNA-1 protein AED:0.18 eAED:0.18 QI:0	PREDICTED: anthocyanidin 3-O-glucosyltransferase 5-like [Fragaria vesca subsp. vesca]:Anthocyanidin 3-O-glucosyltransferase 5 OS=Manihot esculenta OX=3983 GN=GT5 PE=2 SV=1: UDP-Glycosyltransferase superfamily protein :	38.657	18	57	9	50.3	6.37	119.14	3507.4	3384.2	0.965	0.645474	None	High	High	High	High	High	High	High	High	High	High	High	High
augustus_masked-Fvb1-3-processed-gene-88.6-mRNA-1 protein AED:0.00 eAED:0.00 QI:0	PREDICTED: uncharacterized protein LOC105351500 [Fragaria vesca subsp. vesca]:Precursor of CEP6 OS=Arabidopsis thaliana OX=3702 GN=CEP6 PE=1 SV=1: unknown protein; FUNCTIONS IN: molecular_function unknown; INVOLVED IN: biological_process unknown; LOCATED IN: endomembrane system; BEST Arabidopsis thaliana protein match is: unknown protein (TAIR:AT3G50610.1); Has 30201 Blast hits to 17322 proteins …	1.864	18	1	1	16.5	6.68	0					None	Not Found	Not Found	High	Not Found	Not Found	Not Found	Not Found	Not Found	High	Not Found	Not Found	Not Found
augustus_masked-Fvb1-3-processed-gene-9.14-mRNA-1 protein AED:0.33 eAED:0.33 QI:0	PREDICTED: transmembrane 9 superfamily member 11 [Fragaria vesca subsp. vesca]:Transmembrane 9 superfamily member 11 OS=Arabidopsis thaliana OX=3702 GN=TMN11 PE=2 SV=1: Endomembrane protein 70 protein family :	47.474	14	69	1	74.4	7.27	171.64	728.2	688	1.053	0.984264	None	High	High	High	High	High	High	High	High	High	High	High	High
augustus_masked-Fvb1-3-processed-gene-90.5-mRNA-1 protein AED:0.34 eAED:0.34 QI:0	PREDICTED: protein RALF-like 34 [Fragaria vesca subsp. vesca]:Protein RALF-like 34 OS=Arabidopsis thaliana OX=3702 GN=RALFL34 PE=2 SV=1: ralf-like 34 :	4.812	8	1	1	17.5	8	2.31					None	High	Not Found	Not Found	Not Found	Not Found	Not Found	High	Not Found	Not Found	Not Found	Not Found	Not Found
augustus_masked-Fvb1-3-processed-gene-95.10-mRNA-1 protein AED:0.15 eAED:0.15 QI:0	PREDICTED: ADP-ribosylation factor 1-like [Fragaria vesca subsp. vesca]:ADP-ribosylation factor 1 OS=Salix bakko OX=72444 GN=ARF1 PE=2 SV=3: ADP-ribosylation factor A1F :	12.975	7	15	2	51.1	6.14	40.99	163.6	153.3	0.937		None	Not Found	High	Not Found	Not Found	High	High	Not Found	High	Not Found	Not Found	High	High
augustus_masked-Fvb1-3-processed-gene-96.1-mRNA-1 protein AED:0.24 eAED:0.24 QI:0	PREDICTED: transcription factor MYB44-like [Fragaria vesca subsp. vesca]:Transcription factor MYB73 OS=Arabidopsis thaliana OX=3702 GN=MYB73 PE=1 SV=1: myb domain protein 73 :	4.828	4	4	1	34.4	8.69	12.87	32.6	39	1.196		None	High	High	High	High	Not Found	Not Found	High	High	High	High	Not Found	Not Found
augustus_masked-Fvb1-4-processed-gene-108.7-mRNA-1 protein AED:0.29 eAED:0.29 QI:0	PREDICTED: mitochondrial uncoupling protein 5 [Fragaria vesca subsp. vesca]:Mitochondrial uncoupling protein 4 OS=Arabidopsis thaliana OX=3702 GN=PUMP4 PE=2 SV=1: dicarboxylate carrier 2 :	30.703	28	43	2	34.3	9.85	88.39	581.3	656.1	1.02	0.678849	None	High	High	High	High	High	High	High	High	High	High	High	High
augustus_masked-Fvb1-4-processed-gene-108.9-mRNA-1 protein AED:0.41 eAED:0.42 QI:84	PREDICTED: 14-3-3-like protein GF14 kappa [Fragaria vesca subsp. vesca]:14-3-3-like protein GF14 kappa OS=Arabidopsis thaliana OX=3702 GN=GRF8 PE=1 SV=2: general regulatory factor 8 :	67.001	16	139	1	67	8.47	348.88	666	614.5	0.923	0.448074	None	High	High	Not Found	High	High	High	High	High	Not Found	High	High	High
augustus_masked-Fvb1-4-processed-gene-11.12-mRNA-1 protein AED:0.06 eAED:0.06 QI:1751	PREDICTED: deSI-like protein At4g17486 isoform X1 [Fragaria vesca subsp. vesca]:DeSI-like protein At4g17486 OS=Arabidopsis thaliana OX=3702 GN=At4g17486 PE=2 SV=1: PPPDE putative thiol peptidase family protein :	4.626	5	2	2	25	5.29	4.95					None	Not Found	Not Found	High	Not Found	High	Not Found	Not Found	Not Found	High	Not Found	High	Not Found
augustus_masked-Fvb1-4-processed-gene-113.7-mRNA-1 protein AED:0.14 eAED:0.14 QI:387	PREDICTED: serine/threonine-protein kinase SAPK1 [Fragaria vesca subsp. vesca]:Serine/threonine-protein kinase SAPK1 OS=Oryza sativa subsp. japonica OX=39947 GN=SAPK1 PE=1 SV=1: Protein kinase superfamily protein :	33.082	25	37	4	38.4	5.26	90.9	726.7	881.3	1.104	0.847023	None	High	High	High	Not Found	High	High	High	High	High	Not Found	High	High
augustus_masked-Fvb1-4-processed-gene-114.1-mRNA-1 protein AED:0.33 eAED:0.33 QI:359	PREDICTED: protein SCAI [Fragaria vesca subsp. vesca]:Pentatricopeptide repeat-containing protein At4g02750 OS=Arabidopsis thaliana OX=3702 GN=PCMP-H24 PE=3 SV=1: Protein of unknown function (DUF3550/UPF0682) :	16.777	4	54	7	142.4	8.12	112.57	7785.7	7016.8	0.972	0.341934	None	High	High	High	High	High	High	High	High	High	High	High	High
augustus_masked-Fvb1-4-processed-gene-118.15-mRNA-1 protein AED:0.07 eAED:0.07 QI:0	putative cysteine-rich transmembrane CYSTM domain-containing protein [Rosa chinensis]: unknown protein; BEST Arabidopsis thaliana protein match is: unknown protein (TAIR:AT2G32210.1); Has 218 Blast hits to 218 proteins in 24 species: Archae - 0; Bacteria - 0; Metazoa - 0; Fungi - 16; Plants - 202; Viruses - 0; Other Eukaryotes - 0 (source: NCBI BLink). :	4.168	15	11	1	7	6.34	25.2	189.5	197.1	0.956	0.782244	None	High	High	High	High	High	High	High	High	High	High	High	High
augustus_masked-Fvb1-4-processed-gene-133.0-mRNA-1 protein AED:0.18 eAED:0.18 QI:92	PREDICTED: S-adenosylmethionine carrier 1, chloroplastic/mitochondrial [Fragaria vesca subsp. vesca]:"S-adenosylmethionine carrier 1, chloroplastic/mitochondrial OS=Arabidopsis thaliana OX=3702 GN=SAMC1 PE=1 SV=1": S-adenosylmethionine carrier 1 :	2.988	3	2	1	35.9	9.2	5.56	456.9	386.2	0.845		None	High	High	Not Found	Not Found	Not Found	Not Found	High	High	Not Found	Not Found	Not Found	Not Found
augustus_masked-Fvb1-4-processed-gene-133.4-mRNA-1 protein AED:0.37 eAED:0.37 QI:0	PREDICTED: zinc finger A20 and AN1 domain-containing stress-associated protein 9-like [Fragaria vesca subsp. vesca]:Zinc finger A20 and AN1 domain-containing stress-associated protein 9 OS=Oryza sativa subsp. japonica OX=39947 GN=SAP9 PE=2 SV=1: A20/AN1-like zinc finger family protein :	18.562	26	18	1	18.4	7.8	56.62	117.4	134.5	1.145		None	High	High	Not Found	Not Found	High	High	High	High	Not Found	Not Found	High	High
augustus_masked-Fvb1-4-processed-gene-14.19-mRNA-1 protein AED:0.01 eAED:0.01 QI:0	PREDICTED: methyl-CpG-binding domain-containing protein 11-like [Fragaria vesca subsp. vesca]:Methyl-CpG-binding domain-containing protein 11 OS=Arabidopsis thaliana OX=3702 GN=MBD11 PE=1 SV=1: methyl-CPG-binding domain 11 :	28.004	32	32	5	28.1	4.77	75.43	1150.7	1133.2	1.044	0.302719	None	High	High	High	High	High	High	High	High	High	High	High	High
augustus_masked-Fvb1-4-processed-gene-142.4-mRNA-1 protein AED:0.18 eAED:0.12 QI:356	PREDICTED: zinc finger CCCH domain-containing protein 38 isoform X1 [Fragaria vesca subsp. vesca]:Zinc finger CCCH domain-containing protein 38 OS=Arabidopsis thaliana OX=3702 GN=At3g18640 PE=2 SV=1: Zinc finger C-x8-C-x5-C-x3-H type family protein :	4.516	2	3	1	116.3	8.76	1.86	325.2	342.7	1.054		None	High	High	Not Found	Not Found	Not Found	Not Found	High	High	Not Found	Not Found	Not Found	Not Found
augustus_masked-Fvb1-4-processed-gene-147.12-mRNA-1 protein AED:0.13 eAED:0.13 QI:885	PREDICTED: bifunctional purine biosynthesis protein purH-like [Fragaria vesca subsp. vesca]:Bifunctional purine biosynthesis protein PurH OS=Bacillus cereus (strain 03BB102) OX=572264 GN=purH PE=3 SV=1: AICARFT/IMPCHase bienzyme family protein :	20.766	13	28	8	65.1	6.83	45.08	3119.1	3020.5	0.968	0.397345	None	High	High	High	High	High	High	High	High	High	High	High	High
augustus_masked-Fvb1-4-processed-gene-15.11-mRNA-1 protein AED:0.30 eAED:0.30 QI:0	PREDICTED: putative clathrin assembly protein At2g25430 [Fragaria vesca subsp. vesca]:Probable clathrin assembly protein At4g32285 OS=Arabidopsis thaliana OX=3702 GN=At4g32285 PE=1 SV=2: ENTH/ANTH/VHS superfamily protein :	18.916	11	16	1	65.1	5.85	40.35	136.4	122.6	0.899		None	High	Not Found	Not Found	High	Not Found	Not Found	High	Not Found	Not Found	High	Not Found	Not Found
augustus_masked-Fvb1-4-processed-gene-151.6-mRNA-1 protein AED:0.13 eAED:0.13 QI:188	PREDICTED: lipase-like PAD4 [Fragaria vesca subsp. vesca]:Lipase-like PAD4 OS=Arabidopsis thaliana OX=3702 GN=PAD4 PE=1 SV=1: alpha/beta-Hydrolases superfamily protein :	2.465	2	3	1	73.1	6.64	7					None	High	Not Found	High	High	Not Found	Not Found	High	Not Found	High	High	Not Found	Not Found
augustus_masked-Fvb1-4-processed-gene-156.4-mRNA-1 protein AED:0.25 eAED:0.27 QI:357	PREDICTED: uncharacterized protein LOC101296909 [Fragaria vesca subsp. vesca]:Translation initiation factor eIF-2B subunit gamma OS=Dictyostelium discoideum OX=44689 GN=eif2b3 PE=3 SV=1: transferases;nucleotidyltransferases :	2.153	1	1	1	136.2	6.21	0	188.4	166.9	0.886		None	High	Not Found	Not Found	Not Found	Not Found	Not Found	High	Not Found	Not Found	Not Found	Not Found	Not Found
augustus_masked-Fvb1-4-processed-gene-168.8-mRNA-1 protein AED:0.30 eAED:0.30 QI:0	PREDICTED: uncharacterized protein LOC105352244 [Fragaria vesca subsp. vesca]:Tol-Pal system protein TolB OS=Pelobacter carbinolicus (strain DSM 2380 / NBRC 103641 / GraBd1) OX=338963 GN=tolB PE=3 SV=2: tolB protein-related :	9.365	4	10	1	67.9	6.23	19.99	254.6	304.2	1.195		None	High	High	Not Found	Not Found	Not Found	Not Found	High	High	Not Found	Not Found	Not Found	Not Found
augustus_masked-Fvb1-4-processed-gene-172.15-mRNA-1 protein AED:0.15 eAED:0.15 QI:60	PREDICTED: nifU-like protein 1, chloroplastic [Fragaria vesca subsp. vesca]:"NifU-like protein 1, chloroplastic OS=Arabidopsis thaliana OX=3702 GN=NIFU1 PE=1 SV=1": NFU domain protein 1 :	3.151	5	6	1	27.4	5.96	11.23	588.3	561.1	0.954		None	High	High	Not Found	Not Found	High	High	High	High	Not Found	Not Found	High	High
augustus_masked-Fvb1-4-processed-gene-173.0-mRNA-1 protein AED:0.26 eAED:0.26 QI:170	PREDICTED: long chain acyl-CoA synthetase 1-like [Fragaria vesca subsp. vesca]:Long chain acyl-CoA synthetase 1 OS=Arabidopsis thaliana OX=3702 GN=LACS1 PE=2 SV=1: AMP-dependent synthetase and ligase family protein :	5.858	4	5	2	77.3	6.84	8.46	279.4	273.6	0.979		None	High	High	Not Found	Not Found	High	High	High	High	Not Found	Not Found	High	High
augustus_masked-Fvb1-4-processed-gene-173.5-mRNA-1 protein AED:0.42 eAED:0.42 QI:274	PREDICTED: protein SCO1 homolog 1, mitochondrial-like [Fragaria vesca subsp. vesca]:"Protein SCO1 homolog 1, mitochondrial OS=Arabidopsis thaliana OX=3702 GN=HCC1 PE=2 SV=1": electron transport SCO1/SenC family protein :	19.649	15	29	1	29.3	5.88	71.41	503.6	570.9	1.103	0.24815	None	High	High	High	High	High	High	High	High	High	High	High	High
augustus_masked-Fvb1-4-processed-gene-175.7-mRNA-1 protein AED:0.39 eAED:0.39 QI:0	PREDICTED: probable acyl-activating enzyme 5, peroxisomal [Fragaria vesca subsp. vesca]:"Probable acyl-activating enzyme 5, peroxisomal OS=Arabidopsis thaliana OX=3702 GN=AAE5 PE=1 SV=1": acyl activating enzyme 5 :	2.481	2	4	1	61	7.49	5.58					None	High	High	Not Found	High	Not Found	High	High	High	Not Found	High	Not Found	High
augustus_masked-Fvb1-4-processed-gene-194.9-mRNA-1 protein AED:0.12 eAED:0.12 QI:0	PREDICTED: presenilin-like protein At1g08700 isoform X1 [Fragaria vesca subsp. vesca]:Presenilin-like protein At1g08700 OS=Arabidopsis thaliana OX=3702 GN=At1g08700 PE=1 SV=1: Presenilin-1 :	5.171	3	3	1	47.6	4.75	10.45	158.3	182.3	1.151		None	High	Not Found	High	High	Not Found	Not Found	High	Not Found	High	High	Not Found	Not Found
augustus_masked-Fvb1-4-processed-gene-198.2-mRNA-1 protein AED:0.15 eAED:0.15 QI:0	PREDICTED: uncharacterized protein LOC101297131 [Fragaria vesca subsp. vesca]: unknown protein; FUNCTIONS IN: molecular_function unknown; INVOLVED IN: biological_process unknown; LOCATED IN: mitochondrion; EXPRESSED IN: 23 plant structures; EXPRESSED DURING: 15 growth stages; BEST Arabidopsis thaliana protein match is: unknown protein (TAIR:AT2G29620.1). :	12.184	3	6	3	131.2	4.32	9.39	257.1	263.8	1.026		None	High	High	Not Found	Not Found	High	High	High	High	Not Found	Not Found	High	High
augustus_masked-Fvb1-4-processed-gene-20.14-mRNA-1 protein AED:0.40 eAED:0.40 QI:0	PREDICTED: uncharacterized protein LOC101298453 [Fragaria vesca subsp. vesca]: serine-rich protein-related :	2.001	5	3	1	21.8	11.97	5.26					None	Not Found	Not Found	High	High	Not Found	Not Found	Not Found	Not Found	High	High	Not Found	Not Found
augustus_masked-Fvb1-4-processed-gene-207.5-mRNA-1 protein AED:0.30 eAED:0.30 QI:0	PREDICTED: probable VAMP-like protein At1g33475 isoform X2 [Fragaria vesca subsp. vesca]:Phytolongin Phyl1.1 OS=Arabidopsis thaliana OX=3702 GN=PHYL1.1 PE=2 SV=1: SNARE-like superfamily protein :	3.808	3	5	1	30.7	8.66	15.74	95.5	85.7	0.898		None	High	High	High	High	High	Not Found	High	High	High	High	High	Not Found
augustus_masked-Fvb1-4-processed-gene-22.4-mRNA-1 protein AED:0.11 eAED:0.11 QI:0	PREDICTED: transmembrane 9 superfamily member 11 [Fragaria vesca subsp. vesca]:Transmembrane 9 superfamily member 11 OS=Arabidopsis thaliana OX=3702 GN=TMN11 PE=2 SV=1: Endomembrane protein 70 protein family :	52.809	18	85	1	74.4	6.79	210.12	918.1	825.4	0.941	0.552589	None	High	High	High	High	High	High	High	High	High	High	High	High
augustus_masked-Fvb1-4-processed-gene-222.0-mRNA-1 protein AED:0.15 eAED:0.15 QI:401	PREDICTED: uncharacterized protein LOC101310352 isoform X1 [Fragaria vesca subsp. vesca]:Beta-glucosidase BoGH3B OS=Bacteroides ovatus (strain ATCC 8483 / DSM 1896 / JCM 5824 / NCTC 11153) OX=411476 GN=BACOVA_02659 PE=1 SV=1: ankyrin repeat family protein / regulator of chromosome condensation (RCC1) family protein :	4.191	1	4	2	184.9	8.7	9.75	329	343.1	1.043		None	High	High	High	High	Not Found	Not Found	High	High	High	High	Not Found	Not Found
augustus_masked-Fvb1-4-processed-gene-24.7-mRNA-1 protein AED:0.41 eAED:0.41 QI:87	PREDICTED: 40S ribosomal protein S12-like [Fragaria vesca subsp. vesca]:40S ribosomal protein S12 OS=Hordeum vulgare OX=4513 GN=RPS12 PE=2 SV=1: Ribosomal protein L7Ae/L30e/S12e/Gadd45 family protein :	13.817	23	20	1	15.5	5.5	32.05	957.4	1077	1.125		None	Not Found	Not Found	High	High	Not Found	Not Found	Not Found	Not Found	High	High	Not Found	Not Found
augustus_masked-Fvb1-4-processed-gene-25.8-mRNA-1 protein AED:0.20 eAED:0.20 QI:0	PREDICTED: probable 3-hydroxyisobutyrate dehydrogenase-like 1, mitochondrial [Fragaria vesca subsp. vesca]:"Probable 3-hydroxyisobutyrate dehydrogenase-like 1, mitochondrial OS=Arabidopsis thaliana OX=3702 GN=At4g29120 PE=1 SV=1": 6-phosphogluconate dehydrogenase family protein :	24.038	21	25	2	35.6	8.59	56.52	1287.2	1257.8	0.987	0.505542	None	High	High	Not Found	High	High	High	High	High	Not Found	High	High	High
augustus_masked-Fvb1-4-processed-gene-34.6-mRNA-1 protein AED:0.13 eAED:0.13 QI:0	PREDICTED: glycylpeptide N-tetradecanoyltransferase 1 [Fragaria vesca subsp. vesca]:Glycylpeptide N-tetradecanoyltransferase 1 OS=Arabidopsis thaliana OX=3702 GN=NMT1 PE=1 SV=2: myristoyl-CoA:protein N-myristoyltransferase :	15.707	10	22	1	49.8	6.61	44.67	77.8	68.9	0.886		None	High	High	Not Found	High	Not Found	Not Found	High	High	Not Found	High	Not Found	Not Found
augustus_masked-Fvb1-4-processed-gene-43.20-mRNA-1 protein AED:0.19 eAED:0.18 QI:0	PREDICTED: brefeldin A-inhibited guanine nucleotide-exchange protein 5 [Fragaria vesca subsp. vesca]:Brefeldin A-inhibited guanine nucleotide-exchange protein 5 OS=Arabidopsis thaliana OX=3702 GN=BIG5 PE=1 SV=2: HOPM interactor 7 :	147.748	17	194	2	211.7	5.39	516.41	10546.2	10945.8	1.038	0.632036	None	High	High	High	High	High	High	High	High	High	High	High	High
augustus_masked-Fvb1-4-processed-gene-45.12-mRNA-1 protein AED:0.27 eAED:0.27 QI:0	PREDICTED: uncharacterized protein LOC101314209 [Fragaria vesca subsp. vesca]: unknown protein; FUNCTIONS IN: molecular_function unknown; INVOLVED IN: biological_process unknown; LOCATED IN: chloroplast; EXPRESSED IN: 22 plant structures; EXPRESSED DURING: 13 growth stages; Has 23 Blast hits to 23 proteins in 10 species: Archae - 0; Bacteria - 0; Metazoa - 0; Fungi - 0; Plants - 23; Viruses - 0; …	3.83	12	6	2	16.4	6.6	12.18	36.7	32.6	0.89		None	High	High	Not Found	High	Not Found	High	High	High	Not Found	High	Not Found	High
augustus_masked-Fvb1-4-processed-gene-49.8-mRNA-1 protein AED:0.37 eAED:0.37 QI:0	PREDICTED: LOW QUALITY PROTEIN: phosphoserine aminotransferase 1, chloroplastic [Fragaria vesca subsp. vesca]:"Phosphoserine aminotransferase 1, chloroplastic OS=Arabidopsis thaliana OX=3702 GN=PSAT1 PE=1 SV=1": phosphoserine aminotransferase :	40.816	19	54	1	47.4	8.47	129.34	2760.6	2675.1	0.969	0.866334	None	Not Found	High	Not Found	Not Found	Not Found	Not Found	Not Found	High	Not Found	Not Found	Not Found	Not Found
augustus_masked-Fvb1-4-processed-gene-55.10-mRNA-1 protein AED:0.22 eAED:0.22 QI:199	receptor homology region, transmembrane domain- and RING domain-containing protein 1 [Rosa chinensis]:"Receptor homology region, transmembrane domain- and RING domain-containing protein 1 OS=Arabidopsis thaliana OX=3702 GN=RMR1 PE=2 SV=1": receptor homology region transmembrane domain ring H2 motif protein 1 :	6.319	5	9	2	50.3	5.96	14.58	869.9	868.9	0.999		None	High	High	High	High	High	Not Found	High	High	High	High	High	Not Found
augustus_masked-Fvb1-4-processed-gene-61.19-mRNA-1 protein AED:0.27 eAED:0.27 QI:0	PREDICTED: putative UDP-rhamnose:rhamnosyltransferase 1 [Fragaria vesca subsp. vesca]:Putative UDP-rhamnose:rhamnosyltransferase 1 OS=Fragaria ananassa OX=3747 GN=GT4 PE=2 SV=1: UDP-Glycosyltransferase superfamily protein :	7.262	5	12	3	54.3	6.14	23.27	810.5	1012.3	1.249		None	High	High	High	High	High	High	High	High	High	High	High	High
augustus_masked-Fvb1-4-processed-gene-68.11-mRNA-1 protein AED:0.12 eAED:0.12 QI:0	PREDICTED: elongation of fatty acids protein 3-like [Fragaria vesca subsp. vesca]:Elongation of fatty acids protein 3-like OS=Arabidopsis thaliana OX=3702 GN=HOS3 PE=2 SV=1: GNS1/SUR4 membrane protein family :	1.791	2	2	1	43.9	9.92	4.21					None	High	High	Not Found	Not Found	Not Found	Not Found	High	High	Not Found	Not Found	Not Found	Not Found
augustus_masked-Fvb1-4-processed-gene-83.3-mRNA-1 protein AED:0.13 eAED:0.13 QI:0	PREDICTED: uncharacterized acetyltransferase At3g50280-like [Fragaria vesca subsp. vesca]:Uncharacterized acetyltransferase At3g50280 OS=Arabidopsis thaliana OX=3702 GN=At3g50280 PE=3 SV=1: HXXXD-type acyl-transferase family protein :	21.39	15	37	7	51.3	6.62	89.68	920.7	946.3	1.003	0.609434	None	High	High	High	High	High	High	High	High	High	High	High	High
augustus_masked-Fvb1-4-processed-gene-85.0-mRNA-1 protein AED:0.01 eAED:0.01 QI:389	PREDICTED: probable beta-1,4-xylosyltransferase IRX14 [Fragaria vesca subsp. vesca]:"Probable beta-1,4-xylosyltransferase IRX14H OS=Arabidopsis thaliana OX=3702 GN=IRX14H PE=2 SV=1": Nucleotide-diphospho-sugar transferases superfamily protein :	11.472	6	19	2	57.4	9.17	44.42	405.1	442	1.076	0.360367	None	High	High	High	High	High	High	High	High	High	High	High	High
augustus_masked-Fvb1-4-processed-gene-85.8-mRNA-1 protein AED:0.04 eAED:0.04 QI:258	PREDICTED: protein RER1A [Fragaria vesca subsp. vesca]:Protein RER1A OS=Arabidopsis thaliana OX=3702 GN=RER1A PE=1 SV=1: Rer1 family protein :	7.25	14	7	3	24.2	8.6	11.35	793.9	793.5	1		None	High	High	Not Found	High	Not Found	High	High	High	Not Found	High	Not Found	High
augustus_masked-Fvb1-4-processed-gene-96.2-mRNA-1 protein AED:0.24 eAED:0.24 QI:253	PREDICTED: putative nuclear matrix constituent protein 1-like protein [Fragaria vesca subsp. vesca]:Protein CROWDED NUCLEI 4 OS=Arabidopsis thaliana OX=3702 GN=CRWN4 PE=1 SV=2: little nuclei4 :	43.614	13	74	1	127	5.43	174.01	2029	2215.4	0.993	0.822928	None	High	High	High	Not Found	Not Found	Not Found	High	High	High	Not Found	Not Found	Not Found
augustus_masked-Fvb2-1-processed-gene-10.0-mRNA-1 protein AED:0.31 eAED:0.31 QI:0	PREDICTED: uncharacterized protein LOC101315189 [Fragaria vesca subsp. vesca]: Calcium-dependent lipid-binding (CaLB domain) family protein :	6.144	6	1	1	29.4	4.93	3.65					None	Not Found	Not Found	Not Found	High	Not Found	Not Found	Not Found	Not Found	Not Found	High	Not Found	Not Found
augustus_masked-Fvb2-1-processed-gene-101.1-mRNA-1 protein AED:0.20 eAED:0.20 QI:0	PREDICTED: protein EXORDIUM-like 5 [Fragaria vesca subsp. vesca]:Protein EXORDIUM-like 5 OS=Arabidopsis thaliana OX=3702 GN=EXL5 PE=2 SV=1: EXORDIUM like 5 :	5.86	3	4	1	38.2	8.02	12.92	1029.1	1155.7	1.123	0.262336	None	Not Found	High	Not Found	High	High	High	Not Found	High	Not Found	High	High	High
augustus_masked-Fvb2-1-processed-gene-104.2-mRNA-1 protein AED:0.06 eAED:0.06 QI:168	PREDICTED: brefeldin A-inhibited guanine nucleotide-exchange protein 1 [Fragaria vesca subsp. vesca]:Brefeldin A-inhibited guanine nucleotide-exchange protein 1 OS=Arabidopsis thaliana OX=3702 GN=BIG1 PE=2 SV=1: SEC7-like guanine nucleotide exchange family protein :	38.343	6	51	10	189	5.88	100.31	2315.5	2296	1.01	0.783589	None	High	High	High	High	High	High	High	High	High	High	High	High
augustus_masked-Fvb2-1-processed-gene-104.6-mRNA-1 protein AED:0.40 eAED:0.40 QI:0	PREDICTED: 3-hydroxy-3-methylglutaryl-coenzyme A reductase 2-like [Fragaria vesca subsp. vesca]:3-hydroxy-3-methylglutaryl-coenzyme A reductase 2 OS=Gossypium hirsutum OX=3635 GN=HMG2 PE=3 SV=1: hydroxy methylglutaryl CoA reductase 1 :	4.631	3	6	2	61.1	6.77	13.23	169.1	130.1	0.795	0.198196	None	High	Not Found	High	High	Not Found	High	High	Not Found	High	High	Not Found	High
augustus_masked-Fvb2-1-processed-gene-105.9-mRNA-1 protein AED:0.14 eAED:0.14 QI:0	PREDICTED: pentatricopeptide repeat-containing protein At4g38150 [Fragaria vesca subsp. vesca]:Pentatricopeptide repeat-containing protein At4g38150 OS=Arabidopsis thaliana OX=3702 GN=At4g38150 PE=2 SV=1: Pentatricopeptide repeat (PPR) superfamily protein :	5.795	6	14	2	34.5	8.87	35.76	470.1	410.5	0.873	0.35894	None	High	High	High	High	High	High	High	High	High	High	High	High
augustus_masked-Fvb2-1-processed-gene-108.13-mRNA-1 protein AED:0.04 eAED:0.04 QI:0	PREDICTED: adrenodoxin, mitochondrial [Fragaria vesca subsp. vesca]:"Ferredoxin-2, mitochondrial OS=Mus musculus OX=10090 GN=Fdx2 PE=1 SV=1": 2Fe-2S ferredoxin-like superfamily protein :	25.324	28	34	4	17.5	8.6	90.25	2587.3	2594.3	1.003	0.381172	None	High	High	High	High	High	High	High	High	High	High	High	High
augustus_masked-Fvb2-1-processed-gene-117.15-mRNA-1 protein AED:0.13 eAED:0.13 QI:0	PREDICTED: auxin-induced in root cultures protein 12 [Fragaria vesca subsp. vesca]:Auxin-induced in root cultures protein 12 OS=Arabidopsis thaliana OX=3702 GN=AIR12 PE=1 SV=3: auxin-responsive family protein :	4.305	6	6	2	25.6	7.96	12.4	492.4	561.5	1.14		None	High	High	High	Not Found	High	Not Found	High	High	High	Not Found	High	Not Found
augustus_masked-Fvb2-1-processed-gene-122.16-mRNA-1 protein AED:0.10 eAED:0.10 QI:534	PREDICTED: RPM1-interacting protein 4 [Fragaria vesca subsp. vesca]:RPM1-interacting protein 4 OS=Arabidopsis thaliana OX=3702 GN=RIN4 PE=1 SV=1: RPM1 interacting protein 4 :	11.21	14	10	3	27.8	9.45	19.79	110	103.7	0.942		None	High	High	Not Found	High	Not Found	High	High	High	Not Found	High	Not Found	High
augustus_masked-Fvb2-1-processed-gene-125.10-mRNA-1 protein AED:0.19 eAED:0.19 QI:139	PREDICTED: serine/threonine-protein kinase At3g07070 [Fragaria vesca subsp. vesca]:Probable serine/threonine-protein kinase PBL26 OS=Arabidopsis thaliana OX=3702 GN=PBL26 PE=2 SV=1: Protein kinase superfamily protein :	5.518	2	5	1	116	5.21	10.35	182.6	182.2	0.998		None	Not Found	Not Found	Not Found	High	High	High	Not Found	Not Found	Not Found	High	High	High
augustus_masked-Fvb2-1-processed-gene-125.9-mRNA-1 protein AED:0.11 eAED:0.11 QI:352	PREDICTED: transcriptional corepressor LEUNIG-like [Fragaria vesca subsp. vesca]:Transcriptional corepressor LEUNIG_HOMOLOG OS=Arabidopsis thaliana OX=3702 GN=LUH PE=1 SV=1: LEUNIG_homolog :	1.997	4	1	1	84.1	7.01	2.55					None	Not Found	Not Found	Not Found	Not Found	Not Found	High	Not Found	Not Found	Not Found	Not Found	Not Found	High
augustus_masked-Fvb2-1-processed-gene-132.4-mRNA-1 protein AED:0.10 eAED:0.10 QI:93	PREDICTED: alcohol dehydrogenase class-3 [Fragaria vesca subsp. vesca]:Alcohol dehydrogenase class-3 OS=Arabidopsis thaliana OX=3702 GN=ADH2 PE=1 SV=2: GroES-like zinc-binding dehydrogenase family protein :	19.946	12	41	5	44.4	6.98	103.49	2623.6	2672.1	1.039	0.243438	None	High	High	High	High	High	High	High	High	High	High	High	High
augustus_masked-Fvb2-1-processed-gene-134.8-mRNA-1 protein AED:0.32 eAED:0.32 QI:0	PREDICTED: mitochondrial import receptor subunit TOM9-2 [Fragaria vesca subsp. vesca]:Mitochondrial import receptor subunit TOM9-2 OS=Arabidopsis thaliana OX=3702 GN=TOM9-2 PE=1 SV=3: translocase of outer membrane 22-V :	7.95	21	10	2	10.7	9.85	22.34	633.9	665.5	1.064	0.0527754	None	High	High	High	High	High	Not Found	High	High	High	High	High	Not Found
augustus_masked-Fvb2-1-processed-gene-144.18-mRNA-1 protein AED:0.05 eAED:0.05 QI:583	PREDICTED: transcription factor bHLH3 [Fragaria vesca subsp. vesca]:Transcription factor bHLH3 OS=Arabidopsis thaliana OX=3702 GN=BHLH3 PE=1 SV=1: basic helix-loop-helix (bHLH) DNA-binding superfamily protein :	2.673	2	1	1	55.5	6.19	2.07					None	Not Found	Not Found	High	Not Found	Not Found	Not Found	Not Found	Not Found	High	Not Found	Not Found	Not Found
augustus_masked-Fvb2-1-processed-gene-146.13-mRNA-1 protein AED:0.10 eAED:0.10 QI:191	PREDICTED: glutathione reductase, chloroplastic [Fragaria vesca subsp. vesca]:"Glutathione reductase, chloroplastic (Fragment) OS=Nicotiana tabacum OX=4097 GN=GOR PE=1 SV=1": glutathione reductase :	32.133	17	47	1	60	8.6	107.45	323.5	327.3	1.071	0.995021	None	High	High	High	High	Not Found	High	High	High	High	High	Not Found	High
augustus_masked-Fvb2-1-processed-gene-151.17-mRNA-1 protein AED:0.43 eAED:0.39 QI:0	PREDICTED: uncharacterized protein LOC101305340 isoform X1 [Fragaria vesca subsp. vesca]:40S ribosomal protein S18 OS=Arabidopsis thaliana OX=3702 GN=RPS18A PE=1 SV=1: S18 ribosomal protein :	14.814	4	17	1	58.7	5.66	49.62	495.3	534.7	1.078	0.258028	None	High	High	High	High	High	High	High	High	High	High	High	High
augustus_masked-Fvb2-1-processed-gene-157.6-mRNA-1 protein AED:0.35 eAED:0.35 QI:0	PREDICTED: microtubule-associated protein RP/EB family member 1A isoform X1 [Fragaria vesca subsp. vesca]:Microtubule-associated protein RP/EB family member 1A OS=Arabidopsis thaliana OX=3702 GN=EB1A PE=1 SV=1: microtubule end binding protein EB1A :	13.32	9	13	3	40.4	9.2	31.87	521.4	510.8	0.98		None	High	High	High	High	Not Found	High	High	High	High	High	Not Found	High
augustus_masked-Fvb2-1-processed-gene-158.5-mRNA-1 protein AED:0.11 eAED:0.11 QI:3473	PREDICTED: sugar transporter ERD6-like 7 [Fragaria vesca subsp. vesca]:Sugar transporter ERD6-like 7 OS=Arabidopsis thaliana OX=3702 GN=At2g48020 PE=2 SV=2: Major facilitator superfamily protein :	8.681	5	7	1	50.4	5.54	16.55					None	Not Found	Not Found	Not Found	Not Found	Not Found	Not Found	Not Found	Not Found	Not Found	Not Found	Not Found	Not Found
augustus_masked-Fvb2-1-processed-gene-165.13-mRNA-1 protein AED:0.04 eAED:0.04 QI:0	PREDICTED: translocase of chloroplast 159, chloroplastic [Fragaria vesca subsp. vesca]:"Translocase of chloroplast 159, chloroplastic OS=Arabidopsis thaliana OX=3702 GN=TOC159 PE=1 SV=1": translocon at the outer envelope membrane of chloroplasts 159 :	96.695	19	95	6	155.6	4.59	230.25	2366.5	2104.4	0.966	0.786867	None	High	High	High	High	High	High	High	High	High	High	High	High
augustus_masked-Fvb2-1-processed-gene-172.7-mRNA-1 protein AED:0.03 eAED:0.03 QI:166	flavonol synthase [Fragaria x ananassa]:Flavonol synthase/flavanone 3-hydroxylase OS=Malus domestica OX=3750 GN=FLS PE=2 SV=1: flavonol synthase 1 :	2.655	2	4	1	38.1	5.87	9.34					None	High	Not Found	Not Found	Not Found	High	High	High	Not Found	Not Found	Not Found	High	High
augustus_masked-Fvb2-1-processed-gene-176.9-mRNA-1 protein AED:1.00 eAED:1.00 QI:0	PREDICTED: uncharacterized protein LOC101305815 [Fragaria vesca subsp. vesca]:Protein PLASTid MOVEMENT IMPAIRED 1 OS=Arabidopsis thaliana OX=3702 GN=PMI1 PE=1 SV=1: plastid movement impaired1 :	3.254	1	5	1	98.2	5.95	10.35					None	High	High	High	High	Not Found	Not Found	High	High	High	High	Not Found	Not Found
augustus_masked-Fvb2-1-processed-gene-207.8-mRNA-1 protein AED:0.25 eAED:0.28 QI:0	PREDICTED: 17.9 kDa class II heat shock protein-like [Fragaria vesca subsp. vesca]:17.9 kDa class II heat shock protein OS=Glycine max OX=3847 GN=HSP17.9-D PE=3 SV=1: 17.6 kDa class II heat shock protein :	27.421	10	53	1	47.5	9.17	111.6	240.8	341.7	1.419		None	Not Found	Not Found	High	High	High	High	Not Found	Not Found	High	High	High	High
augustus_masked-Fvb2-1-processed-gene-21.9-mRNA-1 protein AED:0.09 eAED:0.09 QI:0	Recname: Full=Cinnamate beta-D-glucosyltransferase; Altname: Full=UDP-glucose:cinnamate glucosyltransferase; Short=FaGT2 >gi|51705411|gb|AAU09443.1| UDP-glucose glucosyltransferase [Fragaria x ananassa]:Cinnamate beta-D-glucosyltransferase OS=Fragaria ananassa OX=3747 GN=GT2 PE=1 SV=1: UDP-Glycosyltransferase superfamily protein :	41.206	15	71	1	61.3	5.35	173.57	7997.7	7282.4	0.993	0.610948	None	High	High	High	High	High	High	High	High	High	High	High	High
augustus_masked-Fvb2-1-processed-gene-210.13-mRNA-1 protein AED:0.23 eAED:0.23 QI:0	PREDICTED: uncharacterized protein LOC101310484 [Fragaria vesca subsp. vesca]:Pathogen-associated molecular patterns-induced protein A70 OS=Arabidopsis thaliana OX=3702 GN=A70 PE=1 SV=1: Protein of unknown function (DUF761) :	29.202	24	36	4	35.2	5.21	79.99	513.2	627.6	1.171	0.870612	None	High	High	High	High	High	High	High	High	High	High	High	High
augustus_masked-Fvb2-1-processed-gene-212.7-mRNA-1 protein AED:0.18 eAED:0.18 QI:298	PREDICTED: vacuolar-processing enzyme [Fragaria vesca subsp. vesca]:Vacuolar-processing enzyme OS=Citrus sinensis OX=2711 PE=2 SV=1: gamma vacuolar processing enzyme :	28.179	14	35	2	54.6	6.38	105.01	3159.9	3115.6	1.031	0.752574	None	High	High	High	High	High	High	High	High	High	High	High	High
augustus_masked-Fvb2-1-processed-gene-214.6-mRNA-1 protein AED:0.06 eAED:0.06 QI:56	PREDICTED: squalene monooxygenase-like [Fragaria vesca subsp. vesca]:Squalene monooxygenase OS=Panax ginseng OX=4054 PE=2 SV=1: FAD/NAD(P)-binding oxidoreductase family protein :	2.58	1	2	1	59.5	8.46	1.75	106.1	114.9	1.083		None	Not Found	Not Found	Not Found	Not Found	High	High	Not Found	Not Found	Not Found	Not Found	High	High
augustus_masked-Fvb2-1-processed-gene-216.7-mRNA-1 protein AED:0.20 eAED:0.20 QI:0	PREDICTED: metal tolerance protein C2 [Fragaria vesca subsp. vesca]:Metal tolerance protein C2 OS=Arabidopsis thaliana OX=3702 GN=MTPC2 PE=2 SV=1: Cation efflux family protein :	3.176	5	1	1	21.9	8.81	2.03					None	High	Not Found	Not Found	Not Found	Not Found	Not Found	High	Not Found	Not Found	Not Found	Not Found	Not Found
augustus_masked-Fvb2-1-processed-gene-223.1-mRNA-1 protein AED:0.20 eAED:0.20 QI:170	PREDICTED: long chain base biosynthesis protein 1 [Fragaria vesca subsp. vesca]:Long chain base biosynthesis protein 1 OS=Arabidopsis thaliana OX=3702 GN=LCB1 PE=1 SV=1: long-chain base1 :	9.699	5	11	3	54	6.9	26.26	688.3	711.7	0.987	0.984512	None	High	High	High	High	High	High	High	High	High	High	High	High
augustus_masked-Fvb2-1-processed-gene-223.7-mRNA-1 protein AED:0.33 eAED:0.33 QI:262	PREDICTED: polyadenylate-binding protein 2-like [Fragaria vesca subsp. vesca]:Polyadenylate-binding protein 2 OS=Arabidopsis thaliana OX=3702 GN=PAB2 PE=1 SV=1: poly(A) binding protein 2 :	122.011	36	115	1	69.2	6.81	333.69	6959.7	6470.1	0.965	0.132307	None	High	Not Found	Not Found	Not Found	Not Found	Not Found	High	Not Found	Not Found	Not Found	Not Found	Not Found
augustus_masked-Fvb2-1-processed-gene-226.19-mRNA-1 protein AED:0.09 eAED:0.09 QI:388	PREDICTED: probable protein phosphatase 2C 12 [Fragaria vesca subsp. vesca]:Probable protein phosphatase 2C 12 OS=Arabidopsis thaliana OX=3702 GN=At1g47380 PE=2 SV=1: Protein phosphatase 2C family protein :	9.062	7	8	3	46.8	5.12	17.88	643.5	674	1.047		None	High	High	High	High	High	High	High	High	High	High	High	High
augustus_masked-Fvb2-1-processed-gene-231.1-mRNA-1 protein AED:0.19 eAED:0.18 QI:197	PREDICTED: NADP-dependent malic enzyme [Fragaria vesca subsp. vesca]:NADP-dependent malic enzyme OS=Phaseolus vulgaris OX=3885 GN=ME1 PE=2 SV=1: NADP-malic enzyme 3 :	31.727	18	85	10	68.8	6.57	182.92	6672.3	6194.6	1.015	0.776049	None	High	High	High	High	High	High	High	High	High	High	High	High
augustus_masked-Fvb2-1-processed-gene-238.5-mRNA-1 protein AED:0.15 eAED:0.15 QI:0	PREDICTED: probable sarcosine oxidase [Fragaria vesca subsp. vesca]:Probable sarcosine oxidase OS=Arabidopsis thaliana OX=3702 GN=At2g24580 PE=2 SV=1: FAD-dependent oxidoreductase family protein :Putative sarcosine oxidase OS=Rosa chinensis OX=74649 GN=RchiOBHm_Chr6g0305131 PE=4 SV=1:	35.342	14	50	1	44.4	6.47	137	921	915.7	0.994		None	High	High	High	High	High	High	High	High	High	High	High	High
augustus_masked-Fvb2-1-processed-gene-24.5-mRNA-1 protein AED:0.27 eAED:0.27 QI:0	PREDICTED: transcription factor MYB44-like [Fragaria vesca subsp. vesca]:Transcription factor MYB44 OS=Arabidopsis thaliana OX=3702 GN=MYB44 PE=1 SV=1: myb domain protein r1 :	1.81	4	1	1	29.6	8.57	2.13					None	Not Found	Not Found	Not Found	Not Found	High	Not Found	Not Found	Not Found	Not Found	Not Found	High	Not Found
augustus_masked-Fvb2-1-processed-gene-242.10-mRNA-1 protein AED:0.28 eAED:0.28 QI:103	PREDICTED: conserved oligomeric Golgi complex subunit 6 [Fragaria vesca subsp. vesca]:Conserved oligomeric Golgi complex subunit 6 OS=Bos taurus OX=9913 GN=COG6 PE=2 SV=1: CONTAINS InterPro DOMAIN/s: Conserved oligomeric complex COG6 (InterPro:IPR010490); Has 384 Blast hits to 379 proteins in 190 species: Archae - 0; Bacteria - 4; Metazoa - 151; Fungi - 156; Plants - 42; Viruses - 0; Other Eukary…	22.46	11	14	5	76.2	6.6	30.95	619.1	571.6	0.923	0.471152	None	High	High	High	High	High	High	High	High	High	High	High	High
augustus_masked-Fvb2-1-processed-gene-242.4-mRNA-1 protein AED:0.43 eAED:0.43 QI:0	PREDICTED: glutamate receptor 2.8-like [Fragaria vesca subsp. vesca]:Glutamate receptor 2.1 OS=Arabidopsis thaliana OX=3702 GN=GLR2.1 PE=2 SV=2: glutamate receptor 2.1 :	1.912	1	1	1	84.1	6.95	2.32					None	Not Found	High	Not Found	Not Found	Not Found	Not Found	Not Found	High	Not Found	Not Found	Not Found	Not Found
augustus_masked-Fvb2-1-processed-gene-245.6-mRNA-1 protein AED:0.16 eAED:0.16 QI:0	PREDICTED: lysine-specific histone demethylase 1 homolog 1 [Fragaria vesca subsp. vesca]:Lysine-specific histone demethylase 1 homolog 1 OS=Arabidopsis thaliana OX=3702 GN=LDL1 PE=1 SV=1: LSD1-like 1 :	2.254	1	1	1	87.6	5.49	2.33	88.5	95.6	1.079		None	Not Found	High	Not Found	Not Found	Not Found	Not Found	Not Found	High	Not Found	Not Found	Not Found	Not Found
augustus_masked-Fvb2-1-processed-gene-246.0-mRNA-1 protein AED:0.18 eAED:0.18 QI:0	PREDICTED: T-complex protein 1 subunit beta [Fragaria vesca subsp. vesca]:T-complex protein 1 subunit beta OS=Arabidopsis thaliana OX=3702 GN=CCT2 PE=1 SV=1: TCP-1/cpn60 chaperonin family protein :	118.533	22	184	2	137.6	7.11	413.95	2331.6	2208.7	1.014	0.939034	None	High	High	High	High	High	High	High	High	High	High	High	High
augustus_masked-Fvb2-1-processed-gene-246.9-mRNA-1 protein AED:0.18 eAED:0.18 QI:214	PREDICTED: prolyl endopeptidase [Fragaria vesca subsp. vesca]:Prolyl endopeptidase OS=Homo sapiens OX=9606 GN=PREP PE=1 SV=2: Prolyl oligopeptidase family protein :	50.215	14	45	1	84.2	5.9	107.25	541.1	463.2	0.856		None	Not Found	High	Not Found	High	Not Found	Not Found	Not Found	High	Not Found	High	Not Found	Not Found
augustus_masked-Fvb2-1-processed-gene-247.1-mRNA-1 protein AED:0.20 eAED:0.20 QI:0	PREDICTED: thioredoxin-like protein CDSP32, chloroplastic [Fragaria vesca subsp. vesca]:"Thioredoxin-like protein CDSP32, chloroplastic OS=Arabidopsis thaliana OX=3702 GN=CDSP32 PE=1 SV=1": chloroplastic drought-induced stress protein of 32 kD :	4.654	4	7	1	34.3	7.81	22.27	111.2	129.8	1.009	0.646536	None	High	High	High	High	High	High	High	High	High	High	High	High
augustus_masked-Fvb2-1-processed-gene-247.2-mRNA-1 protein AED:0.33 eAED:0.33 QI:0	PREDICTED: uncharacterized protein LOC101297316 [Fragaria vesca subsp. vesca]: LYR family of Fe/S cluster biogenesis protein :	3.413	7	7	1	18.2	8.19	16.21	643.4	719.5	1.118		None	High	High	High	High	High	High	High	High	High	High	High	High
augustus_masked-Fvb2-1-processed-gene-248.3-mRNA-1 protein AED:0.24 eAED:0.24 QI:141	Vacuolar protein sorting-associated protein 35B [Morus notabilis]:Vacuolar protein sorting-associated protein 35B OS=Arabidopsis thaliana OX=3702 GN=VPS35B PE=1 SV=1: VPS35 homolog B :	12.187	4	33	1	107.1	5.99	46.72	724.3	720.3	0.995		None	Not Found	Not Found	High	High	Not Found	High	Not Found	Not Found	High	High	Not Found	High
augustus_masked-Fvb2-1-processed-gene-249.2-mRNA-1 protein AED:0.41 eAED:0.41 QI:40	PREDICTED: BRCA1-A complex subunit BRE [Fragaria vesca subsp. vesca]:BRISC and BRCA1-A complex member 2 OS=Xenopus laevis OX=8355 GN=babam2 PE=2 SV=1: CONTAINS InterPro DOMAIN/s: Brain/reproductive organ-expressed protein (InterPro:IPR010358); Has 35333 Blast hits to 34131 proteins in 2444 species: Archae - 798; Bacteria - 22429; Metazoa - 974; Fungi - 991; Plants - 531; Viruses - 0; Other Eukary…	7.336	7	11	3	41	5.4	16.35	627.8	616.6	1.033	0.476272	None	High	High	High	High	High	High	High	High	High	High	High	High
augustus_masked-Fvb2-1-processed-gene-252.11-mRNA-1 protein AED:0.12 eAED:0.12 QI:122	PREDICTED: purple acid phosphatase 2 [Fragaria vesca subsp. vesca]:Purple acid phosphatase 2 OS=Ipomoea batatas OX=4120 GN=PAP2 PE=1 SV=1: purple acid phosphatase 12 :Purple acid phosphatase OS=Rosa chinensis OX=74649 GN=RchiOBHm_Chr6g0301991 PE=3 SV=1:	16.302	10	7	1	53.9	6.34	25.75	135.3	135.2	0.999		None	Not Found	Not Found	High	Not Found	Not Found	Not Found	Not Found	Not Found	High	Not Found	Not Found	Not Found
augustus_masked-Fvb2-1-processed-gene-253.15-mRNA-1 protein AED:0.00 eAED:0.00 QI:0	PREDICTED: LON peptidase N-terminal domain and RING finger protein 1 [Fragaria vesca subsp. vesca]:Lon protease 2 OS=Myxococcus xanthus OX=34 GN=lon2 PE=1 SV=3: ATP-dependent protease La (LON) domain protein :Putative endopeptidase La OS=Rosa chinensis OX=74649 GN=RchiOBHm_Chr6g0301881 PE=4 SV=1:	5.737	5	1	1	32.2	7.17	3.06	39	33.8	0.867		None	High	Not Found	Not Found	Not Found	Not Found	Not Found	High	Not Found	Not Found	Not Found	Not Found	Not Found
augustus_masked-Fvb2-1-processed-gene-253.6-mRNA-1 protein AED:0.12 eAED:0.12 QI:0	PREDICTED: galactose oxidase-like [Fragaria vesca subsp. vesca]:Aldehyde oxidase GLOX OS=Vitis pseudoreticulata OX=231512 GN=GLOX PE=2 SV=1: glyoxal oxidase-related protein :	1.92	1	5	1	60.5	8.29	10.27	185	190.7	1.031		None	High	High	High	High	Not Found	High	High	High	High	High	Not Found	High
augustus_masked-Fvb2-1-processed-gene-255.5-mRNA-1 protein AED:0.18 eAED:0.18 QI:375	dihydroflavonol 4-reductase [Fragaria x ananassa]:Bifunctional dihydroflavonol 4-reductase/flavanone 4-reductase OS=Malus domestica OX=3750 GN=DFR PE=1 SV=1: ornithine carbamoyltransferase :Dihydroflavonol 4-reductase OS=Fragaria ananassa OX=3747 GN=DFR PE=2 SV=1:	114.903	30	115	13	81.5	7.02	290.05	12249.4	11241.7	0.985	0.465543	None	High	High	High	High	High	High	High	High	High	High	High	High
augustus_masked-Fvb2-1-processed-gene-257.16-mRNA-1 protein AED:0.34 eAED:0.34 QI:0	PREDICTED: uncharacterized membrane protein At1g75140 [Fragaria vesca subsp. vesca]:Uncharacterized membrane protein At1g75140 OS=Arabidopsis thaliana OX=3702 GN=At1g75140 PE=1 SV=3: unknown protein; LOCATED IN: endoplasmic reticulum; EXPRESSED IN: 24 plant structures; EXPRESSED DURING: 13 growth stages; BEST Arabidopsis thaliana protein match is: unknown protein (TAIR:AT1G19370.1); Has 51 Blast …	15.014	9	20	6	68.6	8.1	44.27	1166.7	1239.9	1.017	0.190223	None	High	High	High	High	High	High	High	High	High	High	High	High
augustus_masked-Fvb2-1-processed-gene-261.20-mRNA-1 protein AED:0.24 eAED:0.24 QI:0	PREDICTED: probable CCR4-associated factor 1 homolog 7 [Fragaria vesca subsp. vesca]:Probable CCR4-associated factor 1 homolog 7 OS=Arabidopsis thaliana OX=3702 GN=CAF1-7 PE=2 SV=2:" Polynucleotidyl transferase, ribonuclease H-like superfamily protein ":	6.966	7	7	2	31	5.02	18.44	359	322.4	0.992	0.971713	None	High	High	High	High	High	High	High	High	High	High	High	High
augustus_masked-Fvb2-1-processed-gene-263.10-mRNA-1 protein AED:0.03 eAED:0.01 QI:0	PREDICTED: uncharacterized protein LOC101299831 [Fragaria vesca subsp. vesca]: unknown protein; Has 42 Blast hits to 42 proteins in 10 species: Archae - 0; Bacteria - 0; Metazoa - 0; Fungi - 0; Plants - 42; Viruses - 0; Other Eukaryotes - 0 (source: NCBI BLink). :	4.784	21	4	2	11.7	9.72	4.12					None	Not Found	Not Found	High	High	High	Not Found	Not Found	Not Found	High	High	High	Not Found
augustus_masked-Fvb2-1-processed-gene-263.5-mRNA-1 protein AED:0.28 eAED:0.28 QI:139	PREDICTED: transmembrane 9 superfamily member 8 [Fragaria vesca subsp. vesca]:Transmembrane 9 superfamily member 8 OS=Arabidopsis thaliana OX=3702 GN=TMN8 PE=2 SV=1: Endomembrane protein 70 protein family :	45.5	14	80	1	73.5	7.65	175.42	9939.9	10050.4	1.011	0.357747	None	High	High	Not Found	Not Found	Not Found	Not Found	High	High	Not Found	Not Found	Not Found	Not Found
augustus_masked-Fvb2-1-processed-gene-263.7-mRNA-1 protein AED:0.08 eAED:0.08 QI:0	PREDICTED: pentatricopeptide repeat-containing protein At4g31850, chloroplastic [Fragaria vesca subsp. vesca]:"Pentatricopeptide repeat-containing protein At4g31850, chloroplastic OS=Arabidopsis thaliana OX=3702 GN=PGR3 PE=1 SV=1": proton gradient regulation 3 :	2.762	1	4	1	124.1	6.83	9.32					None	Not Found	Not Found	Not Found	High	High	High	Not Found	Not Found	Not Found	High	High	High
augustus_masked-Fvb2-1-processed-gene-264.5-mRNA-1 protein AED:0.11 eAED:0.11 QI:0	PREDICTED: dynamin-related protein 3A-like [Fragaria vesca subsp. vesca]:Dynamin-related protein 3A OS=Arabidopsis thaliana OX=3702 GN=DRP3A PE=1 SV=2: dynamin-related protein 3A :	20.789	6	26	6	139.6	6.81	58.88	406.5	473.4	1.165		None	High	High	High	High	High	High	High	High	High	High	High	High
augustus_masked-Fvb2-1-processed-gene-31.2-mRNA-1 protein AED:0.46 eAED:0.46 QI:0	PREDICTED: 2-hydroxyisoflavanone dehydratase-like [Fragaria vesca subsp. vesca]:2-hydroxyisoflavanone dehydratase OS=Glycyrrhiza echinata OX=46348 GN=HidM PE=1 SV=1: alpha/beta-Hydrolases superfamily protein :	25.529	26	29	1	33.5	6.64	71.79	2141.1	2003	0.936		None	Not Found	High	High	Not Found	High	Not Found	Not Found	High	High	Not Found	High	Not Found
augustus_masked-Fvb2-1-processed-gene-33.10-mRNA-1 protein AED:0.21 eAED:0.21 QI:0	PREDICTED: cysteine protease ATG4-like [Fragaria vesca subsp. vesca]:Cysteine protease ATG4 OS=Medicago truncatula OX=3880 GN=ATG4 PE=3 SV=1: Peptidase family C54 protein :	2.249	2	3	1	45.3	4.72	5.24					None	High	Not Found	Not Found	Not Found	High	High	High	Not Found	Not Found	Not Found	High	High
augustus_masked-Fvb2-1-processed-gene-35.8-mRNA-1 protein AED:0.12 eAED:0.12 QI:192	PREDICTED: uncharacterized protein LOC101298669 [Fragaria vesca subsp. vesca]: unknown protein; FUNCTIONS IN: molecular_function unknown; INVOLVED IN: biological_process unknown; LOCATED IN: cellular_component unknown; EXPRESSED IN: 24 plant structures; EXPRESSED DURING: 13 growth stages; Has 30201 Blast hits to 17322 proteins in 780 species: Archae - 12; Bacteria - 1396; Metazoa - 17338; Fungi -…	41.916	25	38	2	52.4	4.79	87.06	2514.1	2279.4	1.05	0.874138	None	High	High	High	High	Not Found	High	High	High	High	High	Not Found	High
augustus_masked-Fvb2-1-processed-gene-4.10-mRNA-1 protein AED:0.25 eAED:0.25 QI:0	PREDICTED: glycine-rich protein 2 [Fragaria vesca subsp. vesca]:Cold shock domain-containing protein 4 OS=Arabidopsis thaliana OX=3702 GN=CSP4 PE=1 SV=1: glycine-rich protein 2B :	38.803	20	73	4	18.4	6.32	249.12	1907.6	1995.6	1.046	0.482707	None	High	High	High	High	High	High	High	High	High	High	High	High
augustus_masked-Fvb2-1-processed-gene-52.0-mRNA-1 protein AED:0.51 eAED:1.00 QI:0	Atp1, partial (mitochondrion) [Spiraea sp. Qiu 05008]:"ATP synthase subunit alpha, mitochondrial OS=Nicotiana plumbaginifolia OX=4092 GN=ATPA PE=3 SV=1": ATP synthase subunit 1 :	13.731	11	42	3	18.5	8.53	90.71	6524.7	6615.4	1.014	0.476949	None	High	High	High	High	High	High	High	High	High	High	High	High
augustus_masked-Fvb2-1-processed-gene-59.0-mRNA-1 protein AED:0.13 eAED:0.13 QI:0	PREDICTED: arginine decarboxylase-like [Fragaria vesca subsp. vesca]:Arginine decarboxylase OS=Pisum sativum OX=3888 PE=2 SV=1: arginine decarboxylase 2 :	6.99	3	5	2	77.7	5.29	8.88					None	High	High	Not Found	Not Found	High	High	High	High	Not Found	Not Found	High	High
augustus_masked-Fvb2-1-processed-gene-60.3-mRNA-1 protein AED:0.01 eAED:0.01 QI:141	PREDICTED: protein RMD5 homolog A-like [Fragaria vesca subsp. vesca]:Protein RMD5 homolog OS=Arabidopsis thaliana OX=3702 GN=RMD5 PE=1 SV=1: LisH/CRA/RING-U-box domains-containing protein :	2.466	2	5	1	43.7	8.25	11.98	706.9	622.1	0.934	0.883377	None	Not Found	High	Not Found	High	High	High	Not Found	High	Not Found	High	High	High
augustus_masked-Fvb2-1-processed-gene-60.4-mRNA-1 protein AED:0.08 eAED:0.08 QI:73	PREDICTED: leucine-rich repeat extensin-like protein 1 [Fragaria vesca subsp. vesca]: Octicosapeptide/Phox/Bem1p family protein :	64.078	27	67	2	50.9	5.91	215.5	536.1	553.7	1.033		None	High	High	High	High	High	High	High	High	High	High	High	High
augustus_masked-Fvb2-1-processed-gene-63.8-mRNA-1 protein AED:0.13 eAED:0.07 QI:0	PREDICTED: nucleolar MIF4G domain-containing protein 1 [Fragaria vesca subsp. vesca]:Nucleolar MIF4G domain-containing protein 1 OS=Homo sapiens OX=9606 GN=NOM1 PE=1 SV=1: MIF4G domain-containing protein / MA3 domain-containing protein :	5.873	3	5	2	89.6	8.98	13.79					None	High	High	Not Found	Not Found	Not Found	High	High	High	Not Found	Not Found	Not Found	High
augustus_masked-Fvb2-1-processed-gene-72.3-mRNA-1 protein AED:0.38 eAED:0.38 QI:0	PREDICTED: uncharacterized protein LOC101306103 [Fragaria vesca subsp. vesca]: unknown protein; Has 52 Blast hits to 52 proteins in 24 species: Archae - 0; Bacteria - 0; Metazoa - 4; Fungi - 0; Plants - 41; Viruses - 0; Other Eukaryotes - 7 (source: NCBI BLink). :	7.33	12	24	2	17.1	7.12	43.47	1395.5	1450.4	1.039	0.320189	None	High	High	High	High	High	High	High	High	High	High	High	High
augustus_masked-Fvb2-1-processed-gene-79.5-mRNA-1 protein AED:0.21 eAED:0.21 QI:0	PREDICTED: UPF0496 protein 4 [Fragaria vesca subsp. vesca]:UPF0496 protein 4 OS=Oryza sativa subsp. japonica OX=39947 GN=Os10g0513300 PE=2 SV=1: Protein of unknown function (DUF793) :	10.62	10	24	5	43.6	8.15	40.27	1837.2	2082	1.165	0.398936	None	High	High	High	High	High	High	High	High	High	High	High	High
augustus_masked-Fvb2-1-processed-gene-81.1-mRNA-1 protein AED:0.18 eAED:0.18 QI:0	PREDICTED: uncharacterized protein LOC101296534 [Fragaria vesca subsp. vesca]: sequence-specific DNA binding transcription factors :	7.107	5	1	1	51.6	6.92	4.26					None	Not Found	Not Found	High	Not Found	Not Found	Not Found	Not Found	Not Found	High	Not Found	Not Found	Not Found
augustus_masked-Fvb2-1-processed-gene-87.0-mRNA-1 protein AED:0.21 eAED:0.21 QI:0	PREDICTED: scarecrow-like protein 1 [Fragaria vesca subsp. vesca]:Scarecrow-like protein 1 OS=Arabidopsis thaliana OX=3702 GN=SCL1 PE=2 SV=1: SCARECROW-like 1 :	2.846	2	2	1	64.6	5.19	5.21	396.3	447.5	1.129		None	High	High	Not Found	Not Found	Not Found	Not Found	High	High	Not Found	Not Found	Not Found	Not Found
augustus_masked-Fvb2-1-processed-gene-91.2-mRNA-1 protein AED:0.12 eAED:0.12 QI:420	PREDICTED: target of Myb protein 1-like [Fragaria vesca subsp. vesca]:TOM1-like protein 3 OS=Arabidopsis thaliana OX=3702 GN=TOL3 PE=1 SV=1: target of Myb protein 1 :	24.103	16	49	2	56.2	5.31	74.96	990.9	1108.6	1.045	0.188945	None	High	High	High	High	High	High	High	High	High	High	High	High
augustus_masked-Fvb2-1-processed-gene-92.7-mRNA-1 protein AED:0.29 eAED:0.24 QI:250	PREDICTED: zeaxanthin epoxidase, chloroplastic-like [Fragaria vesca subsp. vesca]:Monooxygenase 3 OS=Arabidopsis thaliana OX=3702 GN=MO3 PE=2 SV=1: FAD/NAD(P)-binding oxidoreductase family protein :	14.804	5	19	5	131.8	8.85	41.83	87.4	107	1.225	0.782839	None	High	High	High	High	High	High	High	High	High	High	High	High
augustus_masked-Fvb2-2-processed-gene-10.13-mRNA-1 protein AED:0.08 eAED:0.08 QI:617	PREDICTED: homeobox protein knotted-1-like 2-like isoform X1 [Fragaria vesca subsp. vesca]:Homeobox protein knotted-1-like 2 OS=Malus domestica OX=3750 PE=2 SV=1: KNOTTED-like from Arabidopsis thaliana :	29.714	17	36	1	43.7	6.54	120.87					None	High	Not Found	Not Found	Not Found	High	Not Found	High	Not Found	Not Found	Not Found	High	Not Found
augustus_masked-Fvb2-2-processed-gene-101.10-mRNA-1 protein AED:0.10 eAED:0.07 QI:305	PREDICTED: ubiquitin domain-containing protein DSK2a [Fragaria vesca subsp. vesca]:Ubiquitin domain-containing protein DSK2b OS=Arabidopsis thaliana OX=3702 GN=DSK2B PE=1 SV=1: ubiquitin family protein :	68.203	25	104	2	66.4	4.75	276.73	4435.8	4417.4	0.996	0.833931	None	High	High	Not Found	High	High	High	High	High	Not Found	High	High	High
augustus_masked-Fvb2-2-processed-gene-102.8-mRNA-1 protein AED:0.06 eAED:0.06 QI:103	PREDICTED: uncharacterized protein ycf39 [Fragaria vesca subsp. vesca]:Uncharacterized protein ycf39 OS=Cyanophora paradoxa OX=2762 GN=ycf39 PE=3 SV=1: NAD(P)-binding Rossmann-fold superfamily protein :	7.637	7	20	3	43.5	8.31	42.69	1392.1	1444.7	0.972	0.749903	None	High	High	High	High	High	High	High	High	High	High	High	High
augustus_masked-Fvb2-2-processed-gene-104.16-mRNA-1 protein AED:0.04 eAED:0.04 QI:0	PREDICTED: signal recognition particle 43 kDa protein, chloroplastic [Fragaria vesca subsp. vesca]:"Signal recognition particle 43 kDa protein, chloroplastic OS=Arabidopsis thaliana OX=3702 GN=CAO PE=1 SV=2": chloroplast signal recognition particle component (CAO) :	3.045	3	2	1	40.4	4.72	4.39	20.4	19	0.932		None	Not Found	High	Not Found	High	Not Found	Not Found	Not Found	High	Not Found	High	Not Found	Not Found
augustus_masked-Fvb2-2-processed-gene-109.7-mRNA-1 protein AED:0.30 eAED:0.30 QI:0	PREDICTED: uncharacterized protein LOC101314906 [Fragaria vesca subsp. vesca]: Protein of unknown function (DUF1279) :	4.841	16	1	1	14	9.99	3.14					None	Not Found	Not Found	Not Found	Not Found	Not Found	High	Not Found	Not Found	Not Found	Not Found	Not Found	High
augustus_masked-Fvb2-2-processed-gene-11.6-mRNA-1 protein AED:0.12 eAED:0.10 QI:101	PREDICTED: vacuolar-processing enzyme [Fragaria vesca subsp. vesca]:Vacuolar-processing enzyme OS=Citrus sinensis OX=2711 PE=2 SV=1: gamma vacuolar processing enzyme :	23.668	12	29	1	56.4	6.21	90.77	137	127.9	0.934		None	Not Found	Not Found	High	High	High	High	Not Found	Not Found	High	High	High	High
augustus_masked-Fvb2-2-processed-gene-12.10-mRNA-1 protein AED:0.10 eAED:0.10 QI:1231	PREDICTED: uncharacterized protein LOC101305635 [Fragaria vesca subsp. vesca]:Inorganic pyrophosphatase 2 OS=Arabidopsis thaliana OX=3702 GN=At1g17710 PE=2 SV=1: Pyridoxal phosphate phosphatase-related protein :	5.202	2	8	2	89.7	5.34	13.36					None	High	High	High	High	High	High	High	High	High	High	High	High
augustus_masked-Fvb2-2-processed-gene-123.7-mRNA-1 protein AED:0.07 eAED:0.07 QI:0	PREDICTED: splicing factor 3B subunit 1 [Fragaria vesca subsp. vesca]:Splicing factor 3B subunit 1 OS=Xenopus laevis OX=8355 GN=sf3b1 PE=2 SV=1:" splicing factor, putative ":	63.941	13	62	4	141.5	6.04	114.59	1935.1	1863.6	1.058	0.63995	None	High	High	High	High	High	Not Found	High	High	High	High	High	Not Found
augustus_masked-Fvb2-2-processed-gene-13.3-mRNA-1 protein AED:0.27 eAED:0.27 QI:0	PREDICTED: uncharacterized protein LOC101310484 [Fragaria vesca subsp. vesca]:Pathogen-associated molecular patterns-induced protein A70 OS=Arabidopsis thaliana OX=3702 GN=A70 PE=1 SV=1: Protein of unknown function (DUF761) :	26.284	19	23	3	36	5.22	55.57	428.7	522.5	1.219		None	High	High	Not Found	Not Found	High	High	High	High	Not Found	Not Found	High	High
augustus_masked-Fvb2-2-processed-gene-131.14-mRNA-1 protein AED:0.16 eAED:0.16 QI:185	PREDICTED: polypyrimidine tract-binding protein homolog 3 [Fragaria vesca subsp. vesca]:Polypyrimidine tract-binding protein homolog 3 OS=Arabidopsis thaliana OX=3702 GN=At1g43190 PE=2 SV=1: polypyrimidine tract-binding protein 3 :	34.34	16	22	1	49.3	7.59	64.46					None	Not Found	High	Not Found	High	High	High	Not Found	High	Not Found	High	High	High
augustus_masked-Fvb2-2-processed-gene-132.5-mRNA-1 protein AED:0.26 eAED:0.13 QI:0	PREDICTED: disease resistance protein RPM1-like isoform X1 [Fragaria vesca subsp. vesca]:Disease resistance protein RPM1 OS=Arabidopsis thaliana OX=3702 GN=RPM1 PE=1 SV=1: NB-ARC domain-containing disease resistance protein :	3.571	1	4	1	150.8	6.84	8.99	348.2	263.7	0.757		None	High	High	High	High	Not Found	Not Found	High	High	High	High	Not Found	Not Found
augustus_masked-Fvb2-2-processed-gene-139.5-mRNA-1 protein AED:0.15 eAED:0.15 QI:0	PREDICTED: ATP synthase delta chain, chloroplastic [Fragaria vesca subsp. vesca]:"ATP synthase delta chain, chloroplastic OS=Nicotiana tabacum OX=4097 GN=ATPD PE=2 SV=1": ATP synthase delta-subunit gene :	5.502	7	18	2	26.7	8.53	22.16	1024.3	1090.8	1.065	0.204005	None	High	High	High	High	High	High	High	High	High	High	High	High
augustus_masked-Fvb2-2-processed-gene-152.1-mRNA-1 protein AED:0.00 eAED:0.00 QI:0	PREDICTED: leucine-rich repeat extensin-like protein 1 [Fragaria vesca subsp. vesca]: Octicosapeptide/Phox/Bem1p family protein :	62.498	29	86	1	51.2	5.74	278.79	7931.5	7670.3	0.967	0.629071	None	Not Found	High	High	High	High	High	Not Found	High	High	High	High	High
augustus_masked-Fvb2-2-processed-gene-18.10-mRNA-1 protein AED:0.20 eAED:0.20 QI:0	PREDICTED: copper transporter 5.1 [Fragaria vesca subsp. vesca]:Copper transporter 5 OS=Arabidopsis thaliana OX=3702 GN=COPT5 PE=1 SV=1: copper transporter 5 :	3.947	8	3	1	15.6	8.29	4.19					None	Not Found	Not Found	High	Not Found	High	High	Not Found	Not Found	High	Not Found	High	High
augustus_masked-Fvb2-2-processed-gene-18.17-mRNA-1 protein AED:0.19 eAED:0.19 QI:296	PREDICTED: uncharacterized protein LOC101308308 isoform X2 [Fragaria vesca subsp. vesca]:Glycosyltransferase BC10 OS=Oryza sativa subsp. japonica OX=39947 GN=BC10 PE=1 SV=1:" Core-2/I-branching beta-1,6-N-acetylglucosaminyltransferase family protein ":	12.783	5	11	1	60.7	8.92	25.98	1326.6	1293.2	1.003	0.726638	None	High	High	High	Not Found	High	Not Found	High	High	High	Not Found	High	Not Found
augustus_masked-Fvb2-2-processed-gene-186.2-mRNA-1 protein AED:0.16 eAED:0.16 QI:0	PREDICTED: cysteine protease ATG4-like [Fragaria vesca subsp. vesca]:Cysteine protease ATG4 OS=Medicago truncatula OX=3880 GN=ATG4 PE=3 SV=1: Peptidase family C54 protein :	4.024	2	4	1	45.2	4.75	10.61	282.1	305.9	1.084		None	Not Found	High	High	High	High	Not Found	Not Found	High	High	High	High	Not Found
augustus_masked-Fvb2-2-processed-gene-187.8-mRNA-1 protein AED:0.22 eAED:0.22 QI:0	PREDICTED: uncharacterized protein LOC101305922 [Fragaria vesca subsp. vesca]: Protein of unknown function (DUF1645) :	2.766	3	1	1	45.3	9.73	2.88					None	Not Found	Not Found	Not Found	Not Found	High	Not Found	Not Found	Not Found	Not Found	Not Found	High	Not Found
augustus_masked-Fvb2-2-processed-gene-194.3-mRNA-1 protein AED:0.11 eAED:0.11 QI:134	PREDICTED: caffeoyl-CoA O-methyltransferase [Fragaria vesca subsp. vesca]:Caffeoyl-CoA O-methyltransferase 1 OS=Populus trichocarpa OX=3694 GN=CCOAOMT1 PE=2 SV=1: S-adenosyl-L-methionine-dependent methyltransferases superfamily protein :	2.795	3	4	1	27.6	5.39	9.9	538.5	535.5	0.994		None	High	Not Found	High	High	Not Found	Not Found	High	Not Found	High	High	Not Found	Not Found
augustus_masked-Fvb2-2-processed-gene-195.7-mRNA-1 protein AED:0.46 eAED:0.46 QI:0	PREDICTED: UDP-glucose flavonoid 3-O-glucosyltransferase 7-like [Fragaria vesca subsp. vesca]:UDP-glucose flavonoid 3-O-glucosyltransferase 7 OS=Fragaria ananassa OX=3747 GN=GT7 PE=1 SV=1: UDP-glucosyl transferase 73B3 :	11.656	6	14	3	51.9	6.04	30.89	683	605.3	0.967	0.382015	None	High	High	High	High	High	High	High	High	High	High	High	High
augustus_masked-Fvb2-2-processed-gene-197.4-mRNA-1 protein AED:0.28 eAED:0.28 QI:1055	PREDICTED: uncharacterized protein LOC101309466 [Fragaria vesca subsp. vesca]:Cyclase-like protein 2 OS=Arabidopsis thaliana OX=3702 GN=CYCLASE2 PE=2 SV=1: Cyclase family protein :	14.364	11	16	2	29.7	5.45	39.98	378.5	383.4	1.006	0.525147	None	High	High	High	High	High	High	High	High	High	High	High	High
augustus_masked-Fvb2-2-processed-gene-198.12-mRNA-1 protein AED:0.16 eAED:0.16 QI:302	PREDICTED: reticulon-like protein B11 [Fragaria vesca subsp. vesca]:Reticulon-like protein B10 OS=Arabidopsis thaliana OX=3702 GN=RTNLB10 PE=2 SV=1: Reticulon family protein :	1.813	3	2	1	40.9	9.74	1.81					None	Not Found	High	Not Found	Not Found	Not Found	High	Not Found	High	Not Found	Not Found	Not Found	High
augustus_masked-Fvb2-2-processed-gene-198.1-mRNA-1 protein AED:0.07 eAED:0.07 QI:148	PREDICTED: uncharacterized protein LOC101310625 isoform X2 [Fragaria vesca subsp. vesca]:Sodium/proton antiporter 1 OS=Arabidopsis thaliana OX=3702 GN=NHD1 PE=2 SV=1: sodium:hydrogen antiporter 1 :	18.431	5	25	1	64.2	6.29	48.57	899.9	833.7	0.926		None	High	High	High	High	High	High	High	High	High	High	High	High
augustus_masked-Fvb2-2-processed-gene-2.4-mRNA-1 protein AED:0.07 eAED:0.07 QI:261	PREDICTED: probable serine/threonine-protein kinase At1g01540 [Fragaria vesca subsp. vesca]:Probable serine/threonine-protein kinase At1g01540 OS=Arabidopsis thaliana OX=3702 GN=At1g01540 PE=1 SV=2: Protein kinase superfamily protein :	4.982	3	14	1	56.4	6.96	42.13					None	High	High	High	High	High	High	High	High	High	High	High	High
augustus_masked-Fvb2-2-processed-gene-20.4-mRNA-1 protein AED:0.14 eAED:0.13 QI:90	PREDICTED: uncharacterized protein LOC101291736 isoform X1 [Fragaria vesca subsp. vesca]:Protein DDB_G0276689 OS=Dictyostelium discoideum OX=44689 GN=DDB_G0276689 PE=4 SV=2: unknown protein; LOCATED IN: cellular_component unknown; EXPRESSED IN: 23 plant structures; EXPRESSED DURING: 14 growth stages. :	34.763	4	38	2	284	5.83	89.34	1466	1837.3	0.989	0.494711	None	High	High	High	Not Found	High	Not Found	High	High	High	Not Found	High	Not Found
augustus_masked-Fvb2-2-processed-gene-202.7-mRNA-1 protein AED:0.44 eAED:0.44 QI:0	PREDICTED: uncharacterized protein LOC105353385 isoform X2 [Fragaria vesca subsp. vesca]:	1.763	6	1	1	19.2	9	2.96					None	Not Found	High	Not Found	Not Found	Not Found	Not Found	Not Found	High	Not Found	Not Found	Not Found	Not Found
augustus_masked-Fvb2-2-processed-gene-222.11-mRNA-1 protein AED:0.07 eAED:0.07 QI:0	PREDICTED: translocase of chloroplast 120, chloroplastic [Fragaria vesca subsp. vesca]:"Translocase of chloroplast 120, chloroplastic OS=Arabidopsis thaliana OX=3702 GN=TOC120 PE=1 SV=1": translocon outer complex protein 120 :	27.736	7	21	1	132.4	4.88	41.28	274.8	278.8	1.014		None	Not Found	Not Found	High	High	High	High	Not Found	Not Found	High	High	High	High
augustus_masked-Fvb2-2-processed-gene-229.12-mRNA-1 protein AED:0.01 eAED:0.01 QI:0	PREDICTED: probable carboxylesterase 18 [Fragaria vesca subsp. vesca]:Probable carboxylesterase 18 OS=Arabidopsis thaliana OX=3702 GN=CXE18 PE=1 SV=1: carboxyesterase 18 :	1.786	3	2	1	38	8.05	4.56					None	Not Found	Not Found	Not Found	High	High	Not Found	Not Found	Not Found	Not Found	High	High	Not Found
augustus_masked-Fvb2-2-processed-gene-235.6-mRNA-1 protein AED:0.03 eAED:0.03 QI:0	PREDICTED: pentatricopeptide repeat-containing protein At3g49240 [Fragaria vesca subsp. vesca]:"Pentatricopeptide repeat-containing protein At3g49240, mitochondrial OS=Arabidopsis thaliana OX=3702 GN=EMB1796 PE=1 SV=1": Pentatricopeptide repeat (PPR) superfamily protein :	42.803	19	43	2	70.8	5.73	83.08	302.7	298.4	0.986		None	High	High	High	High	Not Found	Not Found	High	High	High	High	Not Found	Not Found
augustus_masked-Fvb2-2-processed-gene-244.3-mRNA-1 protein AED:0.09 eAED:0.09 QI:91	PREDICTED: glycine-rich RNA-binding, abscisic acid-inducible protein-like isoform X1 [Fragaria vesca subsp. vesca]:Glycine-rich RNA-binding protein 7 OS=Arabidopsis thaliana OX=3702 GN=RBG7 PE=1 SV=1:" cold, circadian rhythm, and RNA binding 1 ":	136.912	82	506	2	17.1	6.77	1744.85	1821.4	1533.1	0.954	0.384838	None	High	High	High	High	High	High	High	High	High	High	High	High
augustus_masked-Fvb2-2-processed-gene-3.19-mRNA-1 protein AED:0.40 eAED:0.40 QI:0	PREDICTED: transcription factor MYB44-like [Fragaria vesca subsp. vesca]:Transcription factor MYB73 OS=Arabidopsis thaliana OX=3702 GN=MYB73 PE=1 SV=1: myb domain protein 73 :	2.54	4	3	1	35.3	9.41	9.09					None	High	High	High	Not Found	Not Found	Not Found	High	High	High	Not Found	Not Found	Not Found
augustus_masked-Fvb2-2-processed-gene-31.10-mRNA-1 protein AED:0.20 eAED:0.20 QI:0	PREDICTED: uncharacterized protein LOC105349822 [Fragaria vesca subsp. vesca]: unknown protein; Has 1807 Blast hits to 1807 proteins in 277 species: Archae - 0; Bacteria - 0; Metazoa - 736; Fungi - 347; Plants - 385; Viruses - 0; Other Eukaryotes - 339 (source: NCBI BLink). :	1.765	3	1	1	32	9.04	1.95					None	High	Not Found	Not Found	Not Found	Not Found	Not Found	High	Not Found	Not Found	Not Found	Not Found	Not Found
augustus_masked-Fvb2-2-processed-gene-35.4-mRNA-1 protein AED:0.22 eAED:0.22 QI:0	PREDICTED: uncharacterized protein LOC101292474 [Fragaria vesca subsp. vesca]:Tol-Pal system protein TolB OS=Rhodopseudomonas palustris (strain ATCC BAA-98 / CGA009) OX=258594 GN=tolB PE=3 SV=1: DPP6 N-terminal domain-like protein :	16.061	10	8	2	76.6	6.71	19.94	438.3	432.5	0.987		None	High	High	Not Found	High	Not Found	Not Found	High	High	Not Found	High	Not Found	Not Found
augustus_masked-Fvb2-2-processed-gene-4.13-mRNA-1 protein AED:0.30 eAED:0.30 QI:0	PREDICTED: MFP1 attachment factor 1-like [Fragaria vesca subsp. vesca]:MFP1 attachment factor 1 OS=Solanum lycopersicum OX=4081 GN=MAF1 PE=1 SV=1: WPP domain protein 2 :	18.863	23	12	2	18.4	4.58	50.2	380.1	425.1	1.052	0.127569	None	High	High	High	High	High	High	High	High	High	High	High	High
augustus_masked-Fvb2-2-processed-gene-40.8-mRNA-1 protein AED:0.12 eAED:0.12 QI:422	PREDICTED: putative glutathione-specific gamma-glutamylcyclotransferase 2 [Fragaria vesca subsp. vesca]:Gamma-glutamylcyclotransferase 2-3 OS=Arabidopsis thaliana OX=3702 GN=GGCT2;3 PE=1 SV=1: ChaC-like family protein :	1.787	4	1	1	21.8	5.71	0	328.8	361.9	1.101		None	Not Found	High	Not Found	Not Found	Not Found	Not Found	Not Found	High	Not Found	Not Found	Not Found	Not Found
augustus_masked-Fvb2-2-processed-gene-42.0-mRNA-1 protein AED:0.30 eAED:0.30 QI:0	PREDICTED: glycine-rich protein 2-like [Fragaria vesca subsp. vesca]:Cold shock protein 1 OS=Arabidopsis thaliana OX=3702 GN=CSP1 PE=1 SV=1: cold shock domain protein 1 :	4.121	8	5	2	20.9	8.68	6.39					None	Not Found	Not Found	Not Found	High	High	High	Not Found	Not Found	Not Found	High	High	High
augustus_masked-Fvb2-2-processed-gene-48.0-mRNA-1 protein AED:0.21 eAED:0.21 QI:0	PREDICTED: MLO-like protein 1 [Fragaria vesca subsp. vesca]:MLO-like protein 1 OS=Arabidopsis thaliana OX=3702 GN=MLO1 PE=1 SV=1: Seven transmembrane MLO family protein :	22.376	9	24	7	58.1	8.87	48.05	1244	1585.9	1.16	0.256026	None	High	High	High	High	High	High	High	High	High	High	High	High
augustus_masked-Fvb2-2-processed-gene-5.16-mRNA-1 protein AED:0.43 eAED:0.43 QI:0	PREDICTED: acyl-CoA-binding domain-containing protein 3-like [Fragaria vesca subsp. vesca]:	20.647	34	22	3	18.8	4.32	53.7	493.5	516.8	1.047	0.367428	None	High	High	High	High	High	High	High	High	High	High	High	High
augustus_masked-Fvb2-2-processed-gene-51.9-mRNA-1 protein AED:0.11 eAED:0.09 QI:394	PREDICTED: auxin response factor 23-like isoform X1 [Fragaria vesca subsp. vesca]:Auxin response factor 7 OS=Oryza sativa subsp. japonica OX=39947 GN=ARF7 PE=2 SV=1: auxin response factor 2 :	2.73	1	3	1	95.2	6.07	4.25					None	High	Not Found	Not Found	High	Not Found	High	High	Not Found	Not Found	High	Not Found	High
augustus_masked-Fvb2-2-processed-gene-53.4-mRNA-1 protein AED:0.17 eAED:0.17 QI:2887	PREDICTED: sugar transporter ERD6-like 7 [Fragaria vesca subsp. vesca]:Sugar transporter ERD6-like 7 OS=Arabidopsis thaliana OX=3702 GN=At2g48020 PE=2 SV=2: Major facilitator superfamily protein :	12.192	9	12	3	52.6	5.57	31.7	770.1	729	0.89	0.104184	None	High	High	High	High	High	High	High	High	High	High	High	High
augustus_masked-Fvb2-2-processed-gene-55.0-mRNA-1 protein AED:0.29 eAED:0.29 QI:0	PREDICTED: BSD domain-containing protein 1 [Fragaria vesca subsp. vesca]:BSD domain-containing protein 1 OS=Danio rerio OX=7955 GN=bsdc1 PE=1 SV=1: BSD domain-containing protein :	18.296	12	19	2	53.5	4.32	44.96	110.4	114.7	0.93	0.481252	None	High	High	High	High	High	High	High	High	High	High	High	High
augustus_masked-Fvb2-2-processed-gene-57.5-mRNA-1 protein AED:0.14 eAED:0.14 QI:0	PREDICTED: basic 7S globulin 2-like [Fragaria vesca subsp. vesca]:Basic 7S globulin 2 OS=Glycine max OX=3847 PE=1 SV=1: Eukaryotic aspartyl protease family protein :	3.408	2	2	1	46.3	5.36	4.19	437.1	533	1.219		None	High	Not Found	High	Not Found	Not Found	Not Found	High	Not Found	High	Not Found	Not Found	Not Found
augustus_masked-Fvb2-2-processed-gene-61.0-mRNA-1 protein AED:0.24 eAED:0.24 QI:94	PREDICTED: methylcrotonoyl-CoA carboxylase subunit alpha, mitochondrial isoform X2 [Theobroma cacao]:"Methylcrotonoyl-CoA carboxylase subunit alpha, mitochondrial OS=Glycine max OX=3847 GN=MCCA PE=1 SV=2":" methylcrotonyl-CoA carboxylase alpha chain, mitochondrial / 3-methylcrotonyl-CoA carboxylase 1 (MCCA) ":	21.713	7	23	2	121	6.73	53.47	1810	1944.8	1.04	0.68998	None	High	High	High	High	High	High	High	High	High	High	High	High
augustus_masked-Fvb2-2-processed-gene-72.24-mRNA-1 protein AED:0.03 eAED:0.03 QI:201	PREDICTED: succinyl-CoA ligase [ADP-forming]:"Succinate--CoA ligase [ADP-forming] subunit beta, mitochondrial OS=Solanum lycopersicum OX=4081 PE=1 SV=1": ATP citrate lyase (ACL) family protein :	109.696	45	161	2	47	5.74	392.17	16014.6	16373.7	0.993	0.704678	None	High	High	High	High	High	High	High	High	High	High	High	High
augustus_masked-Fvb2-2-processed-gene-76.1-mRNA-1 protein AED:0.19 eAED:0.19 QI:392	PREDICTED: tyrosine decarboxylase 1 [Fragaria vesca subsp. vesca]:Tyrosine decarboxylase 1 OS=Arabidopsis thaliana OX=3702 GN=ELI5 PE=1 SV=1: Pyridoxal phosphate (PLP)-dependent transferases superfamily protein :	11.732	5	9	1	51.6	5.96	28.16	1158.9	1190.9	1.028		None	High	High	High	High	Not Found	Not Found	High	High	High	High	Not Found	Not Found
augustus_masked-Fvb2-2-processed-gene-77.0-mRNA-1 protein AED:0.16 eAED:0.14 QI:188	PREDICTED: uncharacterized protein LOC101315408 [Fragaria vesca subsp. vesca]:Activating molecule in BECN1-regulated autophagy protein 1 OS=Mus musculus OX=10090 GN=Ambra1 PE=1 SV=1: Transducin family protein / WD-40 repeat family protein :	5.817	4	5	2	85.1	6.87	9.99					None	High	High	Not Found	Not Found	High	High	High	High	Not Found	Not Found	High	High
augustus_masked-Fvb2-2-processed-gene-78.5-mRNA-1 protein AED:0.36 eAED:0.36 QI:0	PREDICTED: histone-lysine N-methyltransferase family member SUVH9-like [Fragaria vesca subsp. vesca]:Histone-lysine N-methyltransferase family member SUVH9 OS=Arabidopsis thaliana OX=3702 GN=SUVH9 PE=1 SV=1: SU(VAR)3-9 homolog 9 :	2.992	1	5	1	75.3	6.4	9.66	161.6	173.2	1.072		None	High	High	High	Not Found	Not Found	High	High	High	High	Not Found	Not Found	High
augustus_masked-Fvb2-2-processed-gene-80.4-mRNA-1 protein AED:0.37 eAED:0.37 QI:190	PREDICTED: two-component response regulator ARR22-like [Fragaria vesca subsp. vesca]:Two-component response regulator 24 OS=Arabidopsis thaliana OX=3702 GN=ARR24 PE=2 SV=1: response regulator 24 :	3.75	8	2	1	14.3	6.16	4.67	227.6	249.3	1.095		None	Not Found	High	Not Found	Not Found	Not Found	High	Not Found	High	Not Found	Not Found	Not Found	High
augustus_masked-Fvb2-2-processed-gene-85.6-mRNA-1 protein AED:0.08 eAED:0.08 QI:0	PREDICTED: protein kinase and PP2C-like domain-containing protein [Fragaria vesca subsp. vesca]:Protein kinase and PP2C-like domain-containing protein OS=Oryza sativa subsp. japonica OX=39947 GN=Os01g0541900 PE=2 SV=1: protein kinase family protein / protein phosphatase 2C ( PP2C) family protein :	1.621	1	1	1	72.7	6.21	0					None	High	Not Found	Not Found	Not Found	Not Found	Not Found	High	Not Found	Not Found	Not Found	Not Found	Not Found
augustus_masked-Fvb2-2-processed-gene-86.6-mRNA-1 protein AED:0.05 eAED:0.05 QI:352	PREDICTED: ankyrin repeat and SAM domain-containing protein 6 isoform X1 [Fragaria vesca subsp. vesca]:SEC23-interacting protein OS=Homo sapiens OX=9606 GN=SEC23IP PE=1 SV=1: Sterile alpha motif (SAM) domain-containing protein :	5.048	7	4	1	21.1	9.25	8.03	780.5	624.1	0.8		None	High	Not Found	High	High	Not Found	High	High	Not Found	High	High	Not Found	High
augustus_masked-Fvb2-2-processed-gene-89.0-mRNA-1 protein AED:0.19 eAED:0.19 QI:662	PREDICTED: uncharacterized protein LOC101307548 [Fragaria vesca subsp. vesca]:Serine/threonine-protein kinase MHK OS=Arabidopsis thaliana OX=3702 GN=MHK PE=2 SV=2: Protein kinase superfamily protein :	6.458	1	5	2	151.5	6.19	12.62	261.9	227.1	0.867		None	High	High	Not Found	Not Found	High	High	High	High	Not Found	Not Found	High	High
augustus_masked-Fvb2-3-processed-gene-10.6-mRNA-1 protein AED:0.28 eAED:0.18 QI:97	hypothetical protein CDL15_Pgr015405 [Punica granatum]:GTP-binding nuclear protein Ran-2 OS=Arabidopsis thaliana OX=3702 GN=RAN2 PE=1 SV=3: RAS-related GTP-binding nuclear protein 2 :	35.736	27	63	7	43.6	8.1	168	8970.7	9651.8	1.076	0.572256	None	High	High	High	High	High	High	High	High	High	High	High	High
augustus_masked-Fvb2-3-processed-gene-100.6-mRNA-1 protein AED:0.10 eAED:0.10 QI:0	PREDICTED: calcium-transporting ATPase 12, plasma membrane-type [Fragaria vesca subsp. vesca]:"Calcium-transporting ATPase 12, plasma membrane-type OS=Arabidopsis thaliana OX=3702 GN=ACA12 PE=2 SV=1": ATPase E1-E2 type family protein / haloacid dehalogenase-like hydrolase family protein :	4.384	2	3	2	119.9	6.74	5.92					None	High	High	Not Found	Not Found	High	Not Found	High	High	Not Found	Not Found	High	Not Found
augustus_masked-Fvb2-3-processed-gene-103.0-mRNA-1 protein AED:0.27 eAED:0.28 QI:363	PREDICTED: E3 ubiquitin protein ligase DRIP2-like [Fragaria vesca subsp. vesca]:E3 ubiquitin protein ligase DRIP1 OS=Arabidopsis thaliana OX=3702 GN=DRIP1 PE=1 SV=2: DREB2A-interacting protein 1 :	3.899	1	1	1	117.9	6.18	0					None	High	Not Found	Not Found	Not Found	Not Found	Not Found	High	Not Found	Not Found	Not Found	Not Found	Not Found
augustus_masked-Fvb2-3-processed-gene-111.0-mRNA-1 protein AED:0.07 eAED:0.07 QI:630	PREDICTED: probable serine/threonine protein phosphatase 2A regulatory subunit B''epsilon isoform X1 [Fragaria vesca subsp. vesca]:Probable serine/threonine protein phosphatase 2A regulatory subunit B''gamma OS=Arabidopsis thaliana OX=3702 GN=B''GAMMA PE=2 SV=1: Calcium-binding EF-hand family protein :	20.661	9	30	3	74.6	6.32	73.34	1967.2	1855.2	0.959	0.559207	None	High	High	High	High	High	High	High	High	High	High	High	High
augustus_masked-Fvb2-3-processed-gene-113.6-mRNA-1 protein AED:0.19 eAED:0.19 QI:175	PREDICTED: ubiquitin domain-containing protein DSK2a [Fragaria vesca subsp. vesca]:Ubiquitin domain-containing protein DSK2b OS=Arabidopsis thaliana OX=3702 GN=DSK2B PE=1 SV=1: ubiquitin family protein :	50.639	22	89	1	59.6	4.97	215.01	667.1	628.7	0.942		None	Not Found	Not Found	High	High	Not Found	Not Found	Not Found	Not Found	High	High	Not Found	Not Found
augustus_masked-Fvb2-3-processed-gene-122.1-mRNA-1 protein AED:0.16 eAED:0.17 QI:102	PREDICTED: putative DEAD-box ATP-dependent RNA helicase 29 [Fragaria vesca subsp. vesca]:Putative DEAD-box ATP-dependent RNA helicase 29 OS=Arabidopsis thaliana OX=3702 GN=RH29 PE=3 SV=1:" hydrolases, acting on acid anhydrides, in phosphorus-containing anhydrides;ATP-dependent helicases;nucleic acid binding;ATP binding;RNA binding;helicases ":	1.898	1	5	1	137.7	9.22	7.49	59.3	45.6	0.769		None	High	High	Not Found	High	High	High	High	High	Not Found	High	High	High
augustus_masked-Fvb2-3-processed-gene-129.10-mRNA-1 protein AED:0.19 eAED:0.19 QI:23	PREDICTED: protein MITOFERRINLIKE 1, chloroplastic [Fragaria vesca subsp. vesca]:"Protein MITOFERRINLIKE 1, chloroplastic OS=Arabidopsis thaliana OX=3702 GN=MFL1 PE=2 SV=1": Mitochondrial substrate carrier family protein :	2.997	3	11	1	40.8	9.47	18.3	410.9	410.9	1.011	0.439231	None	High	High	High	High	High	High	High	High	High	High	High	High
augustus_masked-Fvb2-3-processed-gene-133.10-mRNA-1 protein AED:0.27 eAED:0.27 QI:186	PREDICTED: protein FAM188A [Fragaria vesca subsp. vesca]:Ubiquitin carboxyl-terminal hydrolase MINDY-3 OS=Bos taurus OX=9913 GN=MINDY3 PE=2 SV=1: ubiquitin interaction motif-containing protein :	39.841	11	39	1	74	6.64	96.41	567.8	519.4	0.923	0.63493	None	High	High	High	High	High	High	High	High	High	High	High	High
augustus_masked-Fvb2-3-processed-gene-135.3-mRNA-1 protein AED:0.30 eAED:0.30 QI:0	PREDICTED: DEAD-box ATP-dependent RNA helicase 21 [Fragaria vesca subsp. vesca]:DEAD-box ATP-dependent RNA helicase 21 OS=Arabidopsis thaliana OX=3702 GN=RH21 PE=2 SV=1: P-loop containing nucleoside triphosphate hydrolases superfamily protein :	31.393	13	27	10	82.5	8.88	53.9	462.5	460.9	0.986	0.38057	None	High	High	High	High	High	High	High	High	High	High	High	High
augustus_masked-Fvb2-3-processed-gene-154.10-mRNA-1 protein AED:0.09 eAED:0.09 QI:0	PREDICTED: leucine-rich repeat extensin-like protein 1 [Fragaria vesca subsp. vesca]: Octicosapeptide/Phox/Bem1p family protein :	60.891	29	74	3	51.1	5.6	244.06	1664.4	1818.1	0.949	0.775502	None	High	High	High	High	High	High	High	High	High	High	High	High
augustus_masked-Fvb2-3-processed-gene-164.5-mRNA-1 protein AED:0.26 eAED:0.26 QI:0	PREDICTED: 26S protease regulatory subunit 10B homolog A [Fragaria vesca subsp. vesca]:26S proteasome regulatory subunit 10B homolog A OS=Arabidopsis thaliana OX=3702 GN=RPT4A PE=1 SV=1: regulatory particle triple-A ATPase 4A :	61.532	28	92	1	55	8.43	217.65	389.5	395.9	1.016		None	Not Found	Not Found	Not Found	High	High	High	Not Found	Not Found	Not Found	High	High	High
augustus_masked-Fvb2-3-processed-gene-165.2-mRNA-1 protein AED:0.00 eAED:0.00 QI:0	PREDICTED: pentatricopeptide repeat-containing protein At3g49240 [Fragaria vesca subsp. vesca]:"Pentatricopeptide repeat-containing protein At3g49240, mitochondrial OS=Arabidopsis thaliana OX=3702 GN=EMB1796 PE=1 SV=1": Pentatricopeptide repeat (PPR) superfamily protein :	41.193	19	56	2	71	5.81	112.14	3497.8	3354.2	0.941	0.201294	None	High	High	High	High	High	High	High	High	High	High	High	High
augustus_masked-Fvb2-3-processed-gene-184.2-mRNA-1 protein AED:0.23 eAED:0.23 QI:0	PREDICTED: cysteine protease ATG4-like [Fragaria vesca subsp. vesca]:Cysteine protease ATG4a OS=Arabidopsis thaliana OX=3702 GN=ATG4A PE=2 SV=1: Peptidase family C54 protein :	1.855	2	2	1	45.2	4.63	3.65	244.5	244	0.998		None	High	Not Found	Not Found	Not Found	High	Not Found	High	Not Found	Not Found	Not Found	High	Not Found
augustus_masked-Fvb2-3-processed-gene-185.5-mRNA-1 protein AED:0.08 eAED:0.08 QI:0	PREDICTED: probable carboxylesterase 5 [Fragaria vesca subsp. vesca]:2-hydroxyisoflavanone dehydratase OS=Glycyrrhiza echinata OX=46348 GN=HidM PE=1 SV=1: alpha/beta-Hydrolases superfamily protein :	9.028	7	8	2	33.6	5.97	20.7	631.8	638.5	1.011	0.459558	None	High	High	High	High	High	High	High	High	High	High	High	High
augustus_masked-Fvb2-3-processed-gene-186.3-mRNA-1 protein AED:0.10 eAED:0.10 QI:1135	S-ribosylhomocysteinase (LuxS) [Trema orientalis]:"Presequence protease 1, chloroplastic/mitochondrial OS=Arabidopsis thaliana OX=3702 GN=PREP1 PE=1 SV=2": presequence protease 1 :	68.987	17	86	1	135.1	6.92	190.62					None	Not Found	High	High	Not Found	Not Found	High	Not Found	High	High	Not Found	Not Found	High
augustus_masked-Fvb2-3-processed-gene-192.2-mRNA-1 protein AED:0.43 eAED:0.43 QI:0	PREDICTED: scopoletin glucosyltransferase-like [Fragaria vesca subsp. vesca]:Scopoletin glucosyltransferase OS=Nicotiana tabacum OX=4097 GN=TOGT1 PE=1 SV=1: UDP-glucosyl transferase 73B3 :	9.314	8	4	1	53.6	5.99	11.87					None	Not Found	Not Found	Not Found	Not Found	High	Not Found	Not Found	Not Found	Not Found	Not Found	High	Not Found
augustus_masked-Fvb2-3-processed-gene-195.0-mRNA-1 protein AED:0.15 eAED:0.15 QI:0	PREDICTED: leucine-rich repeat receptor-like serine/threonine-protein kinase BAM1 [Fragaria vesca subsp. vesca]:Polygalacturonase inhibitor 1 OS=Oryza sativa subsp. japonica OX=39947 GN=FOR1 PE=2 SV=1: Leucine-rich repeat (LRR) family protein :	3.873	3	5	1	41.8	9.13	15.47	812.9	825.8	1.016	0.59574	None	High	High	High	High	Not Found	High	High	High	High	High	Not Found	High
augustus_masked-Fvb2-3-processed-gene-203.7-mRNA-1 protein AED:0.31 eAED:0.31 QI:0	NADH dehydrogenase subunit 7, partial (mitochondrion) [Fragaria mandshurica]:NADH dehydrogenase [ubiquinone] iron-sulfur protein 2 OS=Arabidopsis thaliana OX=3702 GN=NAD7 PE=1 SV=2: NADH dehydrogenase subunit 7 :	33.194	29	30	4	30.7	6.54	68.92	1349.3	1133.7	0.869	0.403546	None	High	High	High	High	High	High	High	High	High	High	High	High
augustus_masked-Fvb2-3-processed-gene-209.8-mRNA-1 protein AED:0.24 eAED:0.24 QI:84	PREDICTED: zinc finger CCCH domain-containing protein 13 isoform X2 [Fragaria vesca subsp. vesca]: cyclin-related :	10.35	9	12	1	36	9.55	23.34	111.5	103.7	0.93		None	High	High	High	High	Not Found	Not Found	High	High	High	High	Not Found	Not Found
augustus_masked-Fvb2-3-processed-gene-216.14-mRNA-1 protein AED:0.00 eAED:0.00 QI:0	PREDICTED: F-box protein SKIP22-like [Fragaria vesca subsp. vesca]:F-box protein SKIP22 OS=Arabidopsis thaliana OX=3702 GN=SKIP22 PE=1 SV=1: F-box family protein :	4.183	3	1	1	55.5	5.26	0					None	Not Found	Not Found	Not Found	Not Found	High	Not Found	Not Found	Not Found	Not Found	Not Found	High	Not Found
augustus_masked-Fvb2-3-processed-gene-225.0-mRNA-1 protein AED:0.03 eAED:0.03 QI:86	PREDICTED: uncharacterized protein LOC101299549 isoform X1 [Fragaria vesca subsp. vesca]:" CONTAINS InterPro DOMAIN/s: Nucleolar 27S pre-rRNA processing, Urb2/Npa2 (InterPro:IPR018849); Has 58 Blast hits to 49 proteins in 21 species: Archae - 0; Bacteria - 2; Metazoa - 2; Fungi - 0; Plants - 44; Viruses - 3; Other Eukaryotes - 7 (source: NCBI BLink). ":	6.818	1	7	1	233.1	6.65	16.05	123.6	128.6	1.04		None	High	High	Not Found	High	High	Not Found	High	High	Not Found	High	High	Not Found
augustus_masked-Fvb2-3-processed-gene-226.14-mRNA-1 protein AED:0.07 eAED:0.07 QI:0	PREDICTED: translocase of chloroplast 120, chloroplastic [Fragaria vesca subsp. vesca]:"Translocase of chloroplast 120, chloroplastic OS=Arabidopsis thaliana OX=3702 GN=TOC120 PE=1 SV=1": translocon outer complex protein 120 :	30.847	10	25	1	133.6	4.83	49.32					None	Not Found	Not Found	Not Found	High	High	Not Found	Not Found	Not Found	Not Found	High	High	Not Found
augustus_masked-Fvb2-3-processed-gene-228.6-mRNA-1 protein AED:0.12 eAED:0.12 QI:0	PREDICTED: subtilisin-like protease [Fragaria vesca subsp. vesca]:Subtilisin-like protease SBT1.6 OS=Arabidopsis thaliana OX=3702 GN=SBT1.6 PE=2 SV=1: subtilisin-like serine protease 2 :	22.132	8	15	5	81.9	9	37.47	528.5	417.3	0.899	0.28616	None	High	High	High	High	High	High	High	High	High	High	High	High
augustus_masked-Fvb2-3-processed-gene-234.6-mRNA-1 protein AED:0.01 eAED:0.01 QI:0	PREDICTED: leucine-rich repeat receptor-like serine/threonine-protein kinase BAM3 [Fragaria vesca subsp. vesca]:Receptor-like protein 12 OS=Arabidopsis thaliana OX=3702 GN=RLP12 PE=2 SV=2: Leucine-rich repeat (LRR) family protein :	8.785	7	15	4	52.2	9.32	24.58	373.9	421.6	1.128	0.0379209	None	High	High	High	High	High	High	High	High	High	High	High	High
augustus_masked-Fvb2-3-processed-gene-26.8-mRNA-1 protein AED:0.21 eAED:0.21 QI:0	PREDICTED: mitogen-activated protein kinase kinase kinase YODA-like [Fragaria vesca subsp. vesca]:Mitogen-activated protein kinase kinase kinase 5 OS=Arabidopsis thaliana OX=3702 GN=MAPKKK5 PE=1 SV=1: Spc97 / Spc98 family of spindle pole body (SBP) component :	3.031	1	6	1	165.8	8.68	11.65	151.9	158.4	1.042		None	High	High	High	Not Found	High	High	High	High	High	Not Found	High	High
augustus_masked-Fvb2-3-processed-gene-28.11-mRNA-1 protein AED:0.00 eAED:0.00 QI:0	PREDICTED: allene oxide synthase [Fragaria vesca subsp. vesca]:"Allene oxide synthase 1, chloroplastic OS=Solanum lycopersicum OX=4081 GN=AOS1 PE=2 SV=1": allene oxide synthase :	45.218	23	44	3	59	8.92	100.65	2784.1	2739.3	0.984	0.746421	None	High	High	High	High	High	High	High	High	High	High	High	High
augustus_masked-Fvb2-3-processed-gene-3.2-mRNA-1 protein AED:0.28 eAED:0.28 QI:0	hypothetical protein CCACVL1_20854 [Corchorus capsularis]:40S ribosomal protein S3-3 OS=Arabidopsis thaliana OX=3702 GN=RPS3C PE=1 SV=1: Ribosomal protein S3 family protein :	53.252	16	74	2	62.6	8.37	201.09	121.8	114	1.028	0.565041	None	High	High	High	High	High	Not Found	High	High	High	High	High	Not Found
augustus_masked-Fvb2-3-processed-gene-30.4-mRNA-1 protein AED:0.09 eAED:0.09 QI:120	PREDICTED: protein bfr2 isoform X2 [Fragaria vesca subsp. vesca]:"Outer envelope pore protein 24, chloroplastic OS=Pisum sativum OX=3888 GN=OEP24 PE=1 SV=1":" unknown protein; FUNCTIONS IN: molecular_function unknown; INVOLVED IN: biological_process unknown; LOCATED IN: mitochondrion, chloroplast, plastid, chloroplast envelope; EXPRESSED IN: 24 plant structures; EXPRESSED DURING: 13 growth stages…	21.977	7	35	2	118.6	4.96	80.41	471.5	477.3	1.054	0.142947	None	High	High	High	High	High	High	High	High	High	High	High	High
augustus_masked-Fvb2-3-processed-gene-32.5-mRNA-1 protein AED:0.14 eAED:0.14 QI:0	PREDICTED: protein IWS1 homolog A [Fragaria vesca subsp. vesca]:" oxidoreductases, acting on NADH or NADPH ":	5.314	4	5	2	64.6	6.61	9.74	44.2	50.2	1.137		None	High	High	High	High	High	Not Found	High	High	High	High	High	Not Found
augustus_masked-Fvb2-3-processed-gene-33.5-mRNA-1 protein AED:0.18 eAED:0.18 QI:231	PREDICTED: inositol-pentakisphosphate 2-kinase isoform X1 [Fragaria vesca subsp. vesca]:Inositol-pentakisphosphate 2-kinase OS=Arabidopsis thaliana OX=3702 GN=IPK1 PE=1 SV=1: Inositol-pentakisphosphate 2-kinase family protein :	16.168	13	21	3	51.4	5.59	49.16	1466.6	1402	0.965	0.22942	None	High	High	High	High	High	High	High	High	High	High	High	High
augustus_masked-Fvb2-3-processed-gene-35.6-mRNA-1 protein AED:0.08 eAED:0.08 QI:6787	PREDICTED: lysine-specific histone demethylase 1 homolog 3 [Fragaria vesca subsp. vesca]:Lysine-specific histone demethylase 1 homolog 3 OS=Arabidopsis thaliana OX=3702 GN=LDL3 PE=2 SV=1: LSD1-like 3 :	1.879	1	7	1	125.3	7.96	12.47	947.2	1683.6	1.106	0.325118	None	High	High	High	High	High	High	High	High	High	High	High	High
augustus_masked-Fvb2-3-processed-gene-42.14-mRNA-1 protein AED:0.00 eAED:0.00 QI:0	PREDICTED: 24-methylenesterol C-methyltransferase 2 [Fragaria vesca subsp. vesca]:24-methylenesterol C-methyltransferase 2 OS=Arabidopsis thaliana OX=3702 GN=SMT2 PE=1 SV=2: sterol methyltransferase 2 :	31.914	15	50	3	39.6	6.54	124.11	1303.3	1336.5	0.937	0.813369	None	High	High	High	High	High	High	High	High	High	High	High	High
augustus_masked-Fvb2-3-processed-gene-42.15-mRNA-1 protein AED:0.21 eAED:0.21 QI:0	PREDICTED: plastocyanin [Fragaria vesca subsp. vesca]:"Plastocyanin, chloroplastic OS=Pisum sativum OX=3888 GN=PETE PE=3 SV=1": Cupredoxin superfamily protein :	17.874	25	9	2	16.8	5.2	38.33	1794.9	2080.3	1.159		None	High	High	High	High	High	High	High	High	High	High	High	High
augustus_masked-Fvb2-3-processed-gene-47.15-mRNA-1 protein AED:0.54 eAED:0.40 QI:0	hypothetical protein RchiOBHm_Chr6g0305001 [Rosa chinensis]: unknown protein; Has 27 Blast hits to 27 proteins in 9 species: Archae - 0; Bacteria - 0; Metazoa - 0; Fungi - 0; Plants - 27; Viruses - 0; Other Eukaryotes - 0 (source: NCBI BLink). :	3.882	7	4	1	20.1	10.43	9.74					None	High	High	High	Not Found	Not Found	High	High	High	High	Not Found	Not Found	High
augustus_masked-Fvb2-3-processed-gene-47.18-mRNA-1 protein AED:0.06 eAED:0.06 QI:0	PREDICTED: probable sarcosine oxidase [Fragaria vesca subsp. vesca]:Probable sarcosine oxidase OS=Arabidopsis thaliana OX=3702 GN=At2g24580 PE=2 SV=1: FAD-dependent oxidoreductase family protein :	36.088	13	48	1	49.3	7.12	131.07	1801.8	2060	1.143	0.098133	None	High	High	High	High	High	High	High	High	High	High	High	High
augustus_masked-Fvb2-3-processed-gene-54.12-mRNA-1 protein AED:0.38 eAED:0.38 QI:0	PREDICTED: oleosin Zm-I-like [Fragaria vesca subsp. vesca]:Oleosin 14.9 kDa OS=Arabidopsis thaliana OX=3702 GN=OL3 PE=2 SV=2: Oleosin family protein :	18.172	22	12	1	14.1	9.2	29.29	938	810.3	0.864		None	High	High	Not Found	High	High	High	High	High	Not Found	High	High	High
augustus_masked-Fvb2-3-processed-gene-54.17-mRNA-1 protein AED:0.11 eAED:0.11 QI:156	PREDICTED: profilin [Fragaria vesca subsp. vesca]:Profilin OS=Prunus dulcis OX=3755 PE=1 SV=1: profilin 1 :	12.99	16	17	1	14.1	4.7	28.1	572.4	609	1.064		None	High	High	High	High	High	High	High	High	High	High	High	High
augustus_masked-Fvb2-3-processed-gene-56.4-mRNA-1 protein AED:0.35 eAED:0.32 QI:102	PREDICTED: uncharacterized protein LOC101295106 [Fragaria vesca subsp. vesca]:Dipeptidyl aminopeptidase BIII OS=Pseudoxanthomonas mexicana OX=128785 GN=dapb3 PE=1 SV=1: alpha/beta-Hydrolases superfamily protein :	4.145	3	6	1	78.8	5.53	12.81					None	High	Not Found	Not Found	Not Found	High	High	High	Not Found	Not Found	Not Found	High	High
augustus_masked-Fvb2-3-processed-gene-57.9-mRNA-1 protein AED:0.35 eAED:0.35 QI:364	hypothetical protein POPTR_0002s12900g [Populus trichocarpa]:Putative dihydroflavonol 4-reductase OS=Synechocystis sp. (strain PCC 6803 / Kazusa) OX=1111708 GN=dfrA PE=3 SV=1: NAD(P)-binding Rossmann-fold superfamily protein :	7.661	3	10	3	78	7.24	21.04	573.7	632.5	1.102		None	High	High	Not Found	High	High	High	High	High	Not Found	High	High	High
augustus_masked-Fvb2-3-processed-gene-63.13-mRNA-1 protein AED:0.28 eAED:0.28 QI:0	PREDICTED: subtilisin-like protease [Fragaria vesca subsp. vesca]:Subtilisin-like protease SBT1.7 OS=Arabidopsis thaliana OX=3702 GN=SBT1.7 PE=1 SV=1: Subtilase family protein :	86.484	22	73	4	80.3	6.34	189.77	1998.5	1794.4	0.923	0.34686	None	High	High	High	High	High	High	High	High	High	High	High	High
augustus_masked-Fvb2-3-processed-gene-63.14-mRNA-1 protein AED:0.37 eAED:0.37 QI:0	PREDICTED: acyl-CoA-binding domain-containing protein 3-like [Fragaria vesca subsp. vesca]:	12.303	25	16	2	18.9	4.46	33.97	442.8	479.6	1.083		None	High	High	Not Found	Not Found	High	High	High	High	Not Found	Not Found	High	High
augustus_masked-Fvb2-3-processed-gene-63.4-mRNA-1 protein AED:0.05 eAED:0.05 QI:0	PREDICTED: staphylococcal nuclease domain-containing protein 1-like [Fragaria vesca subsp. vesca]:Ribonuclease TUDOR 2 OS=Arabidopsis thaliana OX=3702 GN=TSN2 PE=1 SV=1: TUDOR-SN protein 2 :	2.258	1	1	1	93.4	7.62	1.6					None	Not Found	Not Found	Not Found	Not Found	Not Found	High	Not Found	Not Found	Not Found	Not Found	Not Found	High
augustus_masked-Fvb2-3-processed-gene-67.12-mRNA-1 protein AED:0.12 eAED:0.12 QI:682	PREDICTED: homeobox protein knotted-1-like 2-like isoform X1 [Fragaria vesca subsp. vesca]:Homeobox protein knotted-1-like 2 OS=Malus domestica OX=3750 PE=2 SV=1: KNOTTED-like from Arabidopsis thaliana :	28.737	15	38	1	43.8	6.84	126.86	1403.4	1406.9	1.003	0.709635	None	High	High	High	High	Not Found	Not Found	High	High	High	High	Not Found	Not Found
augustus_masked-Fvb2-3-processed-gene-72.7-mRNA-1 protein AED:0.17 eAED:0.17 QI:0	PREDICTED: uncharacterized protein LOC101292474 [Fragaria vesca subsp. vesca]:Tol-Pal system protein TolB OS=Rhodopseudomonas palustris (strain ATCC BAA-98 / CGA009) OX=258594 GN=tolB PE=3 SV=1: DPP6 N-terminal domain-like protein :	13.654	8	7	1	76.8	6.98	19.47					None	Not Found	Not Found	High	High	Not Found	High	Not Found	Not Found	High	High	Not Found	High
augustus_masked-Fvb2-3-processed-gene-74.9-mRNA-1 protein AED:0.19 eAED:0.19 QI:0	PREDICTED: NAD kinase 2, chloroplastic [Fragaria vesca subsp. vesca]:"NAD kinase 2, chloroplastic OS=Arabidopsis thaliana OX=3702 GN=NADK2 PE=1 SV=1": NAD kinase 2 :	3.623	0	4	1	238.5	7.42	9.28	361.6	394.2	1.09		None	Not Found	High	High	High	Not Found	High	Not Found	High	High	High	Not Found	High
augustus_masked-Fvb2-3-processed-gene-76.3-mRNA-1 protein AED:0.06 eAED:0.06 QI:779	PREDICTED: trafficking protein particle complex II-specific subunit 120 homolog isoform X3 [Fragaria vesca subsp. vesca]:Trafficking protein particle complex II-specific subunit 120 homolog OS=Arabidopsis thaliana OX=3702 GN=TRS120 PE=1 SV=1: TRS120 :	56.007	17	70	3	106	6.32	177.51	604.7	763.1	0.873	0.981789	None	High	High	High	High	High	High	High	High	High	High	High	High
augustus_masked-Fvb2-3-processed-gene-77.12-mRNA-1 protein AED:0.00 eAED:0.00 QI:0	PREDICTED: phosphoenolpyruvate carboxylase 2-like [Fragaria vesca subsp. vesca]:Phosphoenolpyruvate carboxylase 2 OS=Flaveria trinervia OX=4227 GN=PPCC PE=1 SV=1: phosphoenolpyruvate carboxylase 3 :	89.968	19	146	1	109.9	6.47	294.29					None	Not Found	High	High	High	High	High	Not Found	High	High	High	High	High
augustus_masked-Fvb2-3-processed-gene-77.16-mRNA-1 protein AED:0.13 eAED:0.04 QI:0	hypothetical protein RchiOBHm_Chr6g0297551 [Rosa chinensis]:	6.355	3	4	1	46.3	5.07	12.12	94.3	90.2	0.957		None	Not Found	Not Found	High	High	High	High	Not Found	Not Found	High	High	High	High
augustus_masked-Fvb2-3-processed-gene-79.0-mRNA-1 protein AED:0.43 eAED:0.43 QI:0	PREDICTED: uncharacterized protein LOC101309317 [Fragaria vesca subsp. vesca]:"ATP synthase subunit b', chloroplastic OS=Spinacia oleracea OX=3562 GN=ATPG PE=1 SV=2":" ATPase, F0 complex, subunit B/B', bacterial/chloroplast ":	25.968	24	44	5	22.7	8.21	129.76	2000	1802.9	1.011	0.981316	None	High	High	High	High	High	High	High	High	High	High	High	High
augustus_masked-Fvb2-3-processed-gene-82.15-mRNA-1 protein AED:0.30 eAED:0.30 QI:1671	PREDICTED: DNA mismatch repair protein PMS1 [Fragaria vesca subsp. vesca]:DNA mismatch repair protein PMS1 OS=Arabidopsis thaliana OX=3702 GN=PMS1 PE=1 SV=1:" DNA mismatch repair protein, putative ":	3.551	1	9	2	124.5	8.34	16.4	806	1173.1	1.175	0.267306	None	High	Not Found	High	High	High	High	High	Not Found	High	High	High	High
augustus_masked-Fvb2-3-processed-gene-83.0-mRNA-1 protein AED:0.06 eAED:0.06 QI:0	PREDICTED: translocase of chloroplast 159, chloroplastic [Fragaria vesca subsp. vesca]:"Translocase of chloroplast 159, chloroplastic OS=Arabidopsis thaliana OX=3702 GN=TOC159 PE=1 SV=1": translocon at the outer envelope membrane of chloroplasts 159 :	70.149	14	66	1	155.3	4.58	150.09					None	Not Found	Not Found	High	Not Found	Not Found	Not Found	Not Found	Not Found	High	Not Found	Not Found	Not Found
augustus_masked-Fvb2-3-processed-gene-90.2-mRNA-1 protein AED:0.44 eAED:0.44 QI:0	PREDICTED: probable LRR receptor-like serine/threonine-protein kinase RKF3 [Fragaria vesca subsp. vesca]:Probable LRR receptor-like serine/threonine-protein kinase RKF3 OS=Arabidopsis thaliana OX=3702 GN=RKF3 PE=2 SV=1: receptor-like kinase in in flowers 3 :	3.254	3	3	1	69.2	6.38	2.15	19	18.4	0.967		None	Not Found	Not Found	Not Found	High	High	High	Not Found	Not Found	Not Found	High	High	High
augustus_masked-Fvb2-3-processed-gene-90.3-mRNA-1 protein AED:0.42 eAED:0.42 QI:652	PREDICTED: sugar transporter ERD6-like 7 [Fragaria vesca subsp. vesca]:Sugar transporter ERD6-like 7 OS=Arabidopsis thaliana OX=3702 GN=At2g48020 PE=2 SV=2: Major facilitator superfamily protein :	12.053	8	10	1	47.2	5.96	23.38	167.8	170.6	1.017		None	High	High	Not Found	Not Found	Not Found	Not Found	High	High	Not Found	Not Found	Not Found	Not Found
augustus_masked-Fvb2-3-processed-gene-91.1-mRNA-1 protein AED:0.19 eAED:0.19 QI:0	PREDICTED: BSD domain-containing protein 1 [Fragaria vesca subsp. vesca]:BSD domain-containing protein 1 OS=Danio rerio OX=7955 GN=bsdc1 PE=1 SV=1: BSD domain-containing protein :	23.451	12	19	2	53.4	4.34	45.42	222.9	285.8	1.14	0.168994	None	High	High	High	High	High	Not Found	High	High	High	High	High	Not Found
augustus_masked-Fvb2-3-processed-gene-92.9-mRNA-1 protein AED:0.18 eAED:0.18 QI:0	PREDICTED: isoamylase 2, chloroplastic [Fragaria vesca subsp. vesca]:"Isoamylase 2, chloroplastic OS=Arabidopsis thaliana OX=3702 GN=ISA2 PE=1 SV=2": debranching enzyme 1 :	1.751	1	2	1	97.2	5.31	3.73					None	High	High	Not Found	Not Found	Not Found	Not Found	High	High	Not Found	Not Found	Not Found	Not Found
augustus_masked-Fvb2-4-processed-gene-10.4-mRNA-1 protein AED:0.23 eAED:0.23 QI:0	putative Heat shock protein 70 family [Rosa chinensis]:Heat shock cognate 70 kDa protein OS=Petunia hybrida OX=4102 GN=HSP70 PE=2 SV=1: Heat shock protein 70 (Hsp 70) family protein :	19.582	6	21	1	56.1	7.34	65.15	161.2	154.2	0.957		None	High	Not Found	High	High	Not Found	High	High	Not Found	High	High	Not Found	High
augustus_masked-Fvb2-4-processed-gene-105.15-mRNA-1 protein AED:0.17 eAED:0.17 QI:0	PREDICTED: xyloglucan galactosyltransferase KATAMARI1 [Fragaria vesca subsp. vesca]:Xyloglucan galactosyltransferase MUR3 OS=Arabidopsis thaliana OX=3702 GN=MUR3 PE=1 SV=1: Exostosin family protein :	27.688	12	24	7	69.1	5.99	56.35	803.8	799.9	1.074	0.334163	None	High	High	High	High	High	High	High	High	High	High	High	High
augustus_masked-Fvb2-4-processed-gene-113.8-mRNA-1 protein AED:0.23 eAED:0.22 QI:176	PREDICTED: glutamate--tRNA ligase, chloroplastic/mitochondrial [Fragaria vesca subsp. vesca]:"Glutamate--tRNA ligase, chloroplastic/mitochondrial OS=Arabidopsis thaliana OX=3702 GN=OVA3 PE=1 SV=1": glutamate tRNA synthetase :	20.808	11	32	3	64.6	7.11	59.59	577.7	547.7	0.969	0.482836	None	High	High	High	Not Found	High	High	High	High	High	Not Found	High	High
augustus_masked-Fvb2-4-processed-gene-119.2-mRNA-1 protein AED:0.08 eAED:0.08 QI:86	PREDICTED: aquaporin PIP2-7 [Fragaria vesca subsp. vesca]:Aquaporin PIP2-7 OS=Arabidopsis thaliana OX=3702 GN=PIP2-7 PE=1 SV=2: plasma membrane intrinsic protein 3 :	21.817	15	16	1	30	8.56	57.07	1369.6	1410.7	1.03		None	High	High	High	High	Not Found	Not Found	High	High	High	High	Not Found	Not Found
augustus_masked-Fvb2-4-processed-gene-119.4-mRNA-1 protein AED:0.30 eAED:0.30 QI:0	PREDICTED: uncharacterized protein LOC101314906 [Fragaria vesca subsp. vesca]: Protein of unknown function (DUF1279) :	4.771	11	6	1	14.1	9.99	11.47	992.5	1087.6	1.096		None	High	High	High	High	High	High	High	High	High	High	High	High
augustus_masked-Fvb2-4-processed-gene-119.8-mRNA-1 protein AED:0.21 eAED:0.21 QI:255	PREDICTED: uncharacterized protein LOC101314427 isoform X1 [Fragaria vesca subsp. vesca]:Pre-mRNA-splicing factor syf2 OS=Xenopus tropicalis OX=8364 GN=syf2 PE=2 SV=1: GCIP-interacting family protein :	15.996	5	18	4	118.9	7.14	40.1	740.9	766.2	1.058	0.0752471	None	High	High	High	High	High	High	High	High	High	High	High	High
augustus_masked-Fvb2-4-processed-gene-130.0-mRNA-1 protein AED:0.31 eAED:0.31 QI:0	putative plant EC metallothionein-like protein, family 15 [Rosa chinensis]:Metallothionein-like protein 4B OS=Arabidopsis thaliana OX=3702 GN=MT4B PE=2 SV=2:" Plant EC metallothionein-like protein, family 15 ":	3.245	4	1	1	21.9	8.51	2					None	High	Not Found	Not Found	Not Found	Not Found	Not Found	High	Not Found	Not Found	Not Found	Not Found	Not Found
augustus_masked-Fvb2-4-processed-gene-136.4-mRNA-1 protein AED:0.32 eAED:0.32 QI:0	PREDICTED: microfibrillar-associated protein 1-like [Fragaria vesca subsp. vesca]:Microfibrillar-associated protein 1 OS=Drosophila melanogaster OX=7227 GN=Mfap1 PE=1 SV=1: microfibrillar-associated protein-related :	6.261	4	3	2	62.7	5.2	6.81					None	High	High	Not Found	Not Found	Not Found	Not Found	High	High	Not Found	Not Found	Not Found	Not Found
augustus_masked-Fvb2-4-processed-gene-150.7-mRNA-1 protein AED:0.18 eAED:0.17 QI:0	PREDICTED: uncharacterized protein LOC101312898 isoform X1 [Fragaria vesca subsp. vesca]:"3-ketoacyl-CoA thiolase 2, peroxisomal OS=Arabidopsis thaliana OX=3702 GN=PED1 PE=1 SV=2": peroxisomal 3-ketoacyl-CoA thiolase 3 :	35.436	4	35	7	150.2	5.76	99.29	3022.8	3073.8	0.975	0.928975	None	High	High	High	High	High	High	High	High	High	High	High	High
augustus_masked-Fvb2-4-processed-gene-153.6-mRNA-1 protein AED:0.04 eAED:0.04 QI:47	PREDICTED: photosystem I reaction center subunit IV B, chloroplastic-like [Fragaria vesca subsp. vesca]:"Photosystem I reaction center subunit IV A, chloroplastic OS=Nicotiana sylvestris OX=4096 GN=PSAEA PE=1 SV=1": photosystem I subunit E-2 :	22.332	18	24	3	21.6	9.77	75.97	1754.4	1635.4	0.898	0.652973	None	High	High	High	High	High	High	High	High	High	High	High	High
augustus_masked-Fvb2-4-processed-gene-162.0-mRNA-1 protein AED:0.06 eAED:0.06 QI:74	PREDICTED: 12S seed storage protein CRA1-like [Fragaria vesca subsp. vesca]:11S globulin OS=Juglans nigra OX=16719 PE=1 SV=1: RmlC-like cupins superfamily protein :	255.451	52	1173	4	58.4	7.94	3053.9	4729.3	4368.9	0.812	0.261678	None	High	High	High	High	High	High	High	High	High	High	High	High
augustus_masked-Fvb2-4-processed-gene-168.2-mRNA-1 protein AED:0.10 eAED:0.10 QI:80	PREDICTED: histone acetyltransferase GCN5 [Fragaria vesca subsp. vesca]:Histone acetyltransferase GCN5 OS=Arabidopsis thaliana OX=3702 GN=HAG1 PE=1 SV=1: histone acetyltransferase of the GNAT family 1 :	19.984	11	12	5	60.6	6.67	30.51	443.2	426.9	0.963	0.846986	None	High	High	Not Found	High	High	High	High	High	Not Found	High	High	High
augustus_masked-Fvb2-4-processed-gene-197.2-mRNA-1 protein AED:0.09 eAED:0.09 QI:422	PREDICTED: aldehyde dehydrogenase family 3 member H1-like isoform X2 [Fragaria vesca subsp. vesca]:Aldehyde dehydrogenase family 3 member H1 OS=Arabidopsis thaliana OX=3702 GN=ALDH3H1 PE=1 SV=2: aldehyde dehydrogenase 3H1 :	18.408	11	23	7	64.1	6.49	37.94	580.2	573.9	0.989	0.710471	None	High	High	High	High	High	High	High	High	High	High	High	High
augustus_masked-Fvb2-4-processed-gene-214.14-mRNA-1 protein AED:0.01 eAED:0.01 QI:68	PREDICTED: S-adenosylmethionine synthase 3 [Fragaria vesca subsp. vesca]:S-adenosylmethionine synthase 2 OS=Nicotiana tabacum OX=4097 GN=SAMS2 PE=2 SV=1: methionine adenosyltransferase 3 :	58.141	26	100	3	42.6	6.38	253.87	191.2	223.5	1.067	0.757361	None	High	High	High	High	High	High	High	High	High	High	High	High
augustus_masked-Fvb2-4-processed-gene-217.15-mRNA-1 protein AED:0.21 eAED:0.21 QI:0	PREDICTED: aspartic proteinase Asp1 isoform X2 [Fragaria vesca subsp. vesca]:Aspartic proteinase Asp1 OS=Oryza sativa subsp. japonica OX=39947 GN=ASP1 PE=2 SV=1: Eukaryotic aspartyl protease family protein :	3.296	2	4	1	57.9	7.66	11.89	495.8	513.1	1.034	0.0965866	None	High	High	Not Found	High	Not Found	High	High	High	Not Found	High	Not Found	High
augustus_masked-Fvb2-4-processed-gene-222.0-mRNA-1 protein AED:0.15 eAED:0.15 QI:143	PREDICTED: aminopeptidase M1 [Fragaria vesca subsp. vesca]:Aminopeptidase M1 OS=Arabidopsis thaliana OX=3702 GN=APM1 PE=1 SV=1: aminopeptidase M1 :	97.516	20	148	10	99.7	5.6	385.76	13467.4	14088.5	0.973	0.84138	None	High	High	High	High	High	High	High	High	High	High	High	High
augustus_masked-Fvb2-4-processed-gene-223.7-mRNA-1 protein AED:0.18 eAED:0.18 QI:0	PREDICTED: delta(8)-fatty-acid desaturase 1-like [Fragaria vesca subsp. vesca]:Acyl-lipid (9-3)-desaturase OS=Borago officinalis OX=13363 PE=1 SV=1: Fatty acid/sphingolipid desaturase :	2.297	2	1	1	51.5	8.72	0	404	433	1.072		None	High	Not Found	Not Found	Not Found	Not Found	Not Found	High	Not Found	Not Found	Not Found	Not Found	Not Found
augustus_masked-Fvb2-4-processed-gene-224.1-mRNA-1 protein AED:0.00 eAED:0.00 QI:0	PREDICTED: uncharacterized protein LOC101307667 [Fragaria vesca subsp. vesca]:NDR1/HIN1-like protein 13 OS=Arabidopsis thaliana OX=3702 GN=NHL13 PE=2 SV=1: FUNCTIONS IN: molecular_function unknown; LOCATED IN: plasma membrane; EXPRESSED IN: 12 plant structures; EXPRESSED DURING: 6 growth stages; BEST Arabidopsis thaliana protein match is: Late embryogenesis abundant (LEA) hydroxyproline-rich glyc…	2.121	4	1	1	29.5	10.1	2.63	252	306	1.214		None	Not Found	Not Found	Not Found	High	Not Found	Not Found	Not Found	Not Found	Not Found	High	Not Found	Not Found
augustus_masked-Fvb2-4-processed-gene-225.0-mRNA-1 protein AED:0.34 eAED:0.34 QI:242	K(+) efflux antiporter 4-like [Dorcoceras hygrometricum]:K(+) efflux antiporter 6 OS=Arabidopsis thaliana OX=3702 GN=KEA6 PE=2 SV=1: K+ efflux antiporter 6 :	4.829	1	2	1	109.9	6.23	4.22	496.4	526	1.06		None	High	High	Not Found	Not Found	Not Found	Not Found	High	High	Not Found	Not Found	Not Found	Not Found
augustus_masked-Fvb2-4-processed-gene-23.6-mRNA-1 protein AED:0.01 eAED:0.01 QI:85	PREDICTED: protein TRI1 [Fragaria vesca subsp. vesca]:Upstream activation factor subunit spp27 OS=Schizosaccharomyces pombe (strain 972 / ATCC 24843) OX=284812 GN=spp27 PE=1 SV=1: SWIB/MDM2 domain superfamily protein :	3.86	7	12	1	15.6	10.39	29.56					None	High	High	High	High	High	High	High	High	High	High	High	High
augustus_masked-Fvb2-4-processed-gene-236.5-mRNA-1 protein AED:0.18 eAED:0.15 QI:93	PREDICTED: uncharacterized protein LOC101293369 [Fragaria vesca subsp. vesca]:"Probable inactive heme oxygenase 2, chloroplastic OS=Arabidopsis thaliana OX=3702 GN=HO2 PE=2 SV=2": alpha/beta-Hydrolases superfamily protein :	11.721	2	17	4	208.4	7.81	36.28					None	High	High	High	High	High	High	High	High	High	High	High	High
augustus_masked-Fvb2-4-processed-gene-240.9-mRNA-1 protein AED:0.29 eAED:0.29 QI:224	hypothetical protein CCACVL1_23157 [Corchorus capsularis]:Casein kinase 1-like protein 3 OS=Arabidopsis thaliana OX=3702 GN=CKL3 PE=1 SV=1: casein kinase I-like 3 :	11.772	5	24	3	84.2	9.07	50.46	692.8	820.7	0.986	0.608613	None	High	High	High	High	High	High	High	High	High	High	High	High
augustus_masked-Fvb2-4-processed-gene-241.9-mRNA-1 protein AED:0.14 eAED:0.15 QI:354	PREDICTED: protein tesmin/TSO1-like CXC 6 [Fragaria vesca subsp. vesca]:Protein tesmin/TSO1-like CXC 5 OS=Arabidopsis thaliana OX=3702 GN=TCX5 PE=1 SV=1: alpha/beta-Hydrolases superfamily protein :	2.007	1	3	1	93.8	8	6.72	172.6	184.3	1.067		None	High	High	Not Found	Not Found	High	Not Found	High	High	Not Found	Not Found	High	Not Found
augustus_masked-Fvb2-4-processed-gene-244.9-mRNA-1 protein AED:0.07 eAED:0.07 QI:61	PREDICTED: calcium homeostasis endoplasmic reticulum protein [Fragaria vesca subsp. vesca]:Calcium homeostasis endoplasmic reticulum protein OS=Homo sapiens OX=9606 GN=CHERP PE=1 SV=3: SWAP (Suppressor-of-White-APricot)/surp RNA-binding domain-containing protein :	7.849	5	6	1	70.8	6.52	9.5	144.2	165.7	1.149		None	High	High	High	High	Not Found	High	High	High	High	High	Not Found	High
augustus_masked-Fvb2-4-processed-gene-245.10-mRNA-1 protein AED:0.04 eAED:0.04 QI:68	PREDICTED: peroxidase 16-like [Fragaria vesca subsp. vesca]:Peroxidase 16 OS=Arabidopsis thaliana OX=3702 GN=PER16 PE=1 SV=2: Peroxidase superfamily protein :	2.746	3	2	1	38	9.5	3.73					None	Not Found	Not Found	Not Found	Not Found	High	High	Not Found	Not Found	Not Found	Not Found	High	High
augustus_masked-Fvb2-4-processed-gene-249.6-mRNA-1 protein AED:0.12 eAED:0.12 QI:0	PREDICTED: uncharacterized TPR repeat-containing protein At1g05150-like [Fragaria vesca subsp. vesca]:Uncharacterized TPR repeat-containing protein At1g05150 OS=Arabidopsis thaliana OX=3702 GN=At1g05150 PE=1 SV=1: Calcium-binding tetratricopeptide family protein :	18.177	9	19	6	89.6	6.93	60.11	141.7	157	1.005	0.644278	None	High	High	High	High	High	High	High	High	High	High	High	High
augustus_masked-Fvb2-4-processed-gene-250.8-mRNA-1 protein AED:0.18 eAED:0.18 QI:0	PREDICTED: uncharacterized protein LOC101314531 [Fragaria vesca subsp. vesca]: S-adenosyl-L-methionine-dependent methyltransferases superfamily protein :	5.263	5	8	2	49.8	9.14	14.9	463	455.1	0.983		None	High	Not Found	High	High	High	Not Found	High	Not Found	High	High	High	Not Found
augustus_masked-Fvb2-4-processed-gene-251.5-mRNA-1 protein AED:0.10 eAED:0.10 QI:185	PREDICTED: 5'-3' exoribonuclease 3 isoform X1 [Fragaria vesca subsp. vesca]:5'-3' exoribonuclease 3 OS=Arabidopsis thaliana OX=3702 GN=XRN3 PE=1 SV=1: 5'-3' exoribonuclease 3 :	22.306	6	20	4	119.4	6.93	53.85	594.7	574.3	0.966	0.846367	None	High	High	High	High	High	High	High	High	High	High	High	High
augustus_masked-Fvb2-4-processed-gene-254.13-mRNA-1 protein AED:0.28 eAED:0.17 QI:85	PREDICTED: 5'-3' exoribonuclease 2-like [Fragaria vesca subsp. vesca]:Ribonuclease P protein subunit p25-like protein OS=Mus musculus OX=10090 GN=Rpp25l PE=1 SV=1: Alba DNA/RNA-binding protein :	26.507	17	47	7	55.2	9.26	138.9	2439.2	2340.5	0.96	0.052561	None	High	High	High	High	High	High	High	High	High	High	High	High
augustus_masked-Fvb2-4-processed-gene-254.18-mRNA-1 protein AED:0.14 eAED:0.14 QI:0	putative methyltransferase [Rosa chinensis]:24-methylenesterol C-methyltransferase 2 OS=Arabidopsis thaliana OX=3702 GN=SMT2 PE=1 SV=2: sterol methyltransferase 2 :	41.391	23	47	4	39.6	6.6	118.93	2504.3	2488.5	1.011	0.942159	None	High	High	High	High	High	High	High	High	High	High	High	High
augustus_masked-Fvb2-4-processed-gene-255.17-mRNA-1 protein AED:0.28 eAED:0.28 QI:102	PREDICTED: L-ascorbate oxidase homolog [Fragaria vesca subsp. vesca]:T-complex protein 1 subunit beta OS=Arabidopsis thaliana OX=3702 GN=CCT2 PE=1 SV=1: TCP-1/cpn60 chaperonin family protein :	127.918	23	194	4	143.6	7.11	410.22	14488.8	13563.7	0.936	0.365328	None	High	High	High	High	High	High	High	High	High	High	High	High
augustus_masked-Fvb2-4-processed-gene-256.2-mRNA-1 protein AED:0.07 eAED:0.07 QI:271	PREDICTED: large proline-rich protein BAG6 [Fragaria vesca subsp. vesca]:Ubiquitin-like domain-containing protein CIP73 OS=Lotus japonicus OX=34305 GN=CIP73 PE=1 SV=1: Ubiquitin-like superfamily protein :	15.907	7	10	1	39.2	5.39	30.5					None	High	High	Not Found	High	Not Found	Not Found	High	High	Not Found	High	Not Found	Not Found
augustus_masked-Fvb2-4-processed-gene-256.6-mRNA-1 protein AED:0.21 eAED:0.21 QI:0	PREDICTED: uncharacterized protein LOC105349873 [Fragaria vesca subsp. vesca]: transcription activator-related :	4.704	17	7	1	11.8	4.97	21.86	368.7	370.5	1.005	0.558491	None	Not Found	High	High	High	High	High	Not Found	High	High	High	High	High
augustus_masked-Fvb2-4-processed-gene-260.15-mRNA-1 protein AED:0.24 eAED:0.24 QI:109	PREDICTED: protein bfr2 isoform X2 [Fragaria vesca subsp. vesca]:"Outer envelope pore protein 24, chloroplastic OS=Pisum sativum OX=3888 GN=OEP24 PE=1 SV=1":" unknown protein; FUNCTIONS IN: molecular_function unknown; INVOLVED IN: biological_process unknown; LOCATED IN: mitochondrion, chloroplast, plastid, chloroplast envelope; EXPRESSED IN: 24 plant structures; EXPRESSED DURING: 13 growth stages…	27.336	8	42	3	116.4	4.79	106	3639.4	3722.2	1.009	0.124491	None	High	High	High	High	High	High	High	High	High	High	High	High
augustus_masked-Fvb2-4-processed-gene-262.8-mRNA-1 protein AED:0.18 eAED:0.18 QI:0	PREDICTED: allene oxide synthase [Fragaria vesca subsp. vesca]:"Allene oxide synthase 1, chloroplastic OS=Solanum lycopersicum OX=4081 GN=AOS1 PE=2 SV=1": allene oxide synthase :	40.482	19	36	1	59	8.91	86.9	445.1	511.4	1.149		None	High	Not Found	High	High	High	High	High	Not Found	High	High	High	High
augustus_masked-Fvb2-4-processed-gene-265.31-mRNA-1 protein AED:0.38 eAED:0.38 QI:58	PREDICTED: uncharacterized protein LOC101304938 [Fragaria vesca subsp. vesca]: unknown protein; Has 33 Blast hits to 33 proteins in 17 species: Archae - 0; Bacteria - 0; Metazoa - 1; Fungi - 0; Plants - 28; Viruses - 0; Other Eukaryotes - 4 (source: NCBI BLink). :	2.679	8	2	1	15.8	7.5	5.2					None	Not Found	Not Found	Not Found	Not Found	High	High	Not Found	Not Found	Not Found	Not Found	High	High
augustus_masked-Fvb2-4-processed-gene-28.8-mRNA-1 protein AED:0.10 eAED:0.10 QI:0	Recname: Full=Cinnamate beta-D-glucosyltransferase; Altname: Full=UDP-glucose:cinnamate glucosyltransferase; Short=FaGT2 >gi|51705411|gb|AAU09443.1| UDP-glucose glucosyltransferase [Fragaria x ananassa]:Cinnamate beta-D-glucosyltransferase OS=Fragaria ananassa OX=3747 GN=GT2 PE=1 SV=1: UDP-Glycosyltransferase superfamily protein :	42.191	15	77	1	61.4	5.35	199.15	421.9	444.4	1.053	0.809263	None	High	High	High	High	High	High	High	High	High	High	High	High
augustus_masked-Fvb2-4-processed-gene-29.10-mRNA-1 protein AED:0.21 eAED:0.11 QI:409	PREDICTED: zinc finger CCHC domain-containing protein 7 [Fragaria vesca subsp. vesca]:DNA-binding protein HEXBP OS=Leishmania major OX=5664 GN=HEXBP PE=4 SV=1: zinc knuckle (CCHC-type) family protein :	3.455	2	4	1	70.3	8.75	10.7					None	High	High	High	High	Not Found	Not Found	High	High	High	High	Not Found	Not Found
augustus_masked-Fvb2-4-processed-gene-29.9-mRNA-1 protein AED:0.13 eAED:0.13 QI:44	PREDICTED: protein TIC 21, chloroplastic [Fragaria vesca subsp. vesca]:"Protein TIC 21, chloroplastic OS=Arabidopsis thaliana OX=3702 GN=TIC21 PE=1 SV=1": translocon at inner membrane of chloroplasts 21 :	8.785	6	7	1	31	9.99	26.78	388	375.9	0.969		None	High	High	High	High	Not Found	High	High	High	High	High	Not Found	High
augustus_masked-Fvb2-4-processed-gene-33.4-mRNA-1 protein AED:0.14 eAED:0.14 QI:0	PREDICTED: UDP-glucose flavonoid 3-O-glucosyltransferase 7-like [Fragaria vesca subsp. vesca]:UDP-glucose flavonoid 3-O-glucosyltransferase 7 OS=Fragaria ananassa OX=3747 GN=GT7 PE=1 SV=1: UDP-glucosyl transferase 73B3 :	5.728	4	8	2	52.6	6.13	16.8	487.5	432.5	0.887		None	High	High	High	High	High	High	High	High	High	High	High	High
augustus_masked-Fvb2-4-processed-gene-36.12-mRNA-1 protein AED:0.06 eAED:0.06 QI:0	PREDICTED: pentatricopeptide repeat-containing protein At2g15690 [Fragaria vesca subsp. vesca]:"Pentatricopeptide repeat-containing protein At2g15690, mitochondrial OS=Arabidopsis thaliana OX=3702 GN=PCMP-H66 PE=1 SV=2": Tetratricopeptide repeat (TPR)-like superfamily protein :	27.873	14	14	1	70.9	7.11	42.07	790.8	806.2	1.02	0.943201	None	Not Found	Not Found	High	High	High	Not Found	Not Found	Not Found	High	High	High	Not Found
augustus_masked-Fvb2-4-processed-gene-4.0-mRNA-1 protein AED:0.13 eAED:0.13 QI:121	PREDICTED: 26S proteasome non-ATPase regulatory subunit 4 homolog [Fragaria vesca subsp. vesca]:26S proteasome non-ATPase regulatory subunit 4 homolog OS=Oryza sativa subsp. japonica OX=39947 GN=RPN10 PE=1 SV=1: regulatory particle non-ATPase 10 :	7.04	6	25	2	43.9	4.58	45.11	604.8	673.2	0.924	0.523391	None	High	High	High	High	High	High	High	High	High	High	High	High
augustus_masked-Fvb2-4-processed-gene-40.0-mRNA-1 protein AED:0.06 eAED:0.06 QI:0	PREDICTED: probable carboxylesterase 7 [Fragaria vesca subsp. vesca]:Probable carboxylesterase 7 OS=Arabidopsis thaliana OX=3702 GN=CXE7 PE=2 SV=1: alpha/beta-Hydrolases superfamily protein :	18.447	15	23	4	33.2	5.39	66.52	1904.6	2058.1	0.981	0.752093	None	High	High	High	High	High	High	High	High	High	High	High	High
augustus_masked-Fvb2-4-processed-gene-59.6-mRNA-1 protein AED:0.17 eAED:0.17 QI:247	PREDICTED: laccase-11-like [Fragaria vesca subsp. vesca]:Laccase-11 OS=Arabidopsis thaliana OX=3702 GN=LAC11 PE=2 SV=1: laccase 11 :	7.724	2	9	1	97.5	7.88	9.05	530.1	547.7	1.033	0.664597	None	High	High	High	High	High	High	High	High	High	High	High	High
augustus_masked-Fvb2-4-processed-gene-6.0-mRNA-1 protein AED:0.13 eAED:0.13 QI:0	PREDICTED: translocase of chloroplast 120, chloroplastic [Fragaria vesca subsp. vesca]:"Translocase of chloroplast 120, chloroplastic OS=Arabidopsis thaliana OX=3702 GN=TOC120 PE=1 SV=1": translocon outer complex protein 120 :	30.429	10	27	1	133.9	4.86	54.63	774.7	916.6	1.019	0.410603	None	High	Not Found	Not Found	High	High	High	High	Not Found	Not Found	High	High	High
augustus_masked-Fvb2-4-processed-gene-7.11-mRNA-1 protein AED:0.31 eAED:0.31 QI:57	PREDICTED: peptidyl-prolyl cis-trans isomerase 1 [Fragaria vesca subsp. vesca]:Peptidyl-prolyl cis-trans isomerase 1 OS=Glycine max OX=3847 GN=Cyp1 PE=2 SV=1: rotamase CYP 3 :	65.337	61	209	9	18.3	8.25	446.15	16919.1	15634.6	1.061	0.914266	None	High	High	High	High	High	High	High	High	High	High	High	High
augustus_masked-Fvb2-4-processed-gene-70.8-mRNA-1 protein AED:0.00 eAED:0.00 QI:0	PREDICTED: probable carboxylesterase 18 [Fragaria vesca subsp. vesca]:Probable carboxylesterase 18 OS=Arabidopsis thaliana OX=3702 GN=CXE18 PE=1 SV=1: carboxyesterase 18 :	21.45	17	31	6	37.6	7.53	77.37	1468.2	1434.3	0.991	0.187088	None	High	High	High	High	High	High	High	High	High	High	High	High
augustus_masked-Fvb2-4-processed-gene-79.4-mRNA-1 protein AED:0.37 eAED:0.37 QI:0	PREDICTED: uncharacterized protein LOC101314331 [Fragaria vesca subsp. vesca]:Vesicle transport protein USE1 OS=Homo sapiens OX=9606 GN=USE1 PE=1 SV=2: Membrane fusion protein Use1 :	24.323	30	31	2	26.6	8	73.8	196.9	193	0.98	0.486811	None	High	High	High	High	Not Found	High	High	High	High	High	Not Found	High
augustus_masked-Fvb2-4-processed-gene-80.1-mRNA-1 protein AED:0.08 eAED:0.08 QI:135	PREDICTED: soluble inorganic pyrophosphatase 6, chloroplastic [Fragaria vesca subsp. vesca]:"Soluble inorganic pyrophosphatase 6, chloroplastic OS=Arabidopsis thaliana OX=3702 GN=PPA6 PE=1 SV=1": pyrophosphorylase 6 :	42.596	30	45	2	32.3	7.74	111.65	3259.8	3447.4	1.058	0.708915	None	High	High	Not Found	Not Found	High	Not Found	High	High	Not Found	Not Found	High	Not Found
augustus_masked-Fvb2-4-processed-gene-81.4-mRNA-1 protein AED:0.07 eAED:0.07 QI:0	PREDICTED: leucine-rich repeat extensin-like protein 1 [Fragaria vesca subsp. vesca]: Octicosapeptide/Phox/Bem1p family protein :	50.575	21	65	1	50.9	5.9	225.24	446.4	431.1	0.966	0.376048	None	High	High	High	High	High	High	High	High	High	High	High	High
augustus_masked-Fvb2-4-processed-gene-95.12-mRNA-1 protein AED:0.11 eAED:0.11 QI:115	PREDICTED: 60S ribosomal protein L3 [Fragaria vesca subsp. vesca]:60S ribosomal protein L3 OS=Oryza sativa subsp. japonica OX=39947 GN=RPL3 PE=2 SV=2: ribosomal protein 1 :	121.547	43	229	2	44.3	10.14	583.25	19042.9	19081.4	0.993	0.607901	None	High	High	High	High	High	High	High	High	High	High	High	High
augustus_masked-Fvb2-4-processed-gene-95.2-mRNA-1 protein AED:0.16 eAED:0.16 QI:187	PREDICTED: polypyrimidine tract-binding protein homolog 3 [Fragaria vesca subsp. vesca]:Polypyrimidine tract-binding protein homolog 3 OS=Arabidopsis thaliana OX=3702 GN=At1g43190 PE=2 SV=1: polypyrimidine tract-binding protein 3 :	34.105	16	21	1	49.3	7.59	58.23	853	844.7	0.99	0.745651	None	Not Found	High	Not Found	Not Found	High	Not Found	Not Found	High	Not Found	Not Found	High	Not Found
augustus_masked-Fvb2-4-processed-gene-96.12-mRNA-1 protein AED:0.15 eAED:0.15 QI:0	PREDICTED: LOW QUALITY PROTEIN: protein STABILIZED1-like [Fragaria vesca subsp. vesca]:Protein STABILIZED1 OS=Arabidopsis thaliana OX=3702 GN=STA1 PE=1 SV=1: pre-mRNA splicing factor-related :	47.362	16	46	16	114.6	8.05	112.95	984.1	930	0.945	0.299722	None	High	High	High	High	High	High	High	High	High	High	High	High
augustus_masked-Fvb2-4-processed-gene-98.1-mRNA-1 protein AED:0.07 eAED:0.07 QI:375	PREDICTED: probable acyl-activating enzyme 1, peroxisomal [Fragaria vesca subsp. vesca]:"Probable acyl-activating enzyme 1, peroxisomal OS=Arabidopsis thaliana OX=3702 GN=AAE1 PE=2 SV=1": acyl activating enzyme 1 :	2.028	1	2	1	61.1	7.42	1.67					None	High	High	Not Found	Not Found	Not Found	Not Found	High	High	Not Found	Not Found	Not Found	Not Found
augustus_masked-Fvb3-1-processed-gene-105.0-mRNA-1 protein AED:0.26 eAED:0.26 QI:0	PREDICTED: arogenate dehydratase/prephenate dehydratase 6, chloroplastic [Fragaria vesca subsp. vesca]:"Arogenate dehydratase/prephenate dehydratase 6, chloroplastic OS=Arabidopsis thaliana OX=3702 GN=ADT6 PE=1 SV=1": arogenate dehydratase 6 :Arogenate dehydratase OS=Rosa chinensis OX=74649 GN=RchiOBHm_Chr5g0055201 PE=4 SV=1:	8.153	5	7	2	45.7	6.99	18.13	573	556.3	0.971		None	High	High	High	High	High	High	High	High	High	High	High	High
augustus_masked-Fvb3-1-processed-gene-11.9-mRNA-1 protein AED:0.19 eAED:0.19 QI:303	PREDICTED: callose synthase 3 [Fragaria vesca subsp. vesca]:Callose synthase 3 OS=Arabidopsis thaliana OX=3702 GN=CALS3 PE=3 SV=3: glucan synthase-like 12 :"Putative 1,3-beta-glucan synthase OS=Rosa chinensis OX=74649 GN=RchiOBHm_Chr5g0080661 PE=4 SV=1":	93.948	7	124	2	417.1	8.34	307.76	4681.3	4439	0.948	0.968453	None	High	High	High	High	High	High	High	High	High	High	High	High
augustus_masked-Fvb3-1-processed-gene-116.8-mRNA-1 protein AED:0.12 eAED:0.12 QI:476	PREDICTED: calcium-dependent protein kinase 8-like isoform X1 [Fragaria vesca subsp. vesca]:Calcium-dependent protein kinase 8 OS=Arabidopsis thaliana OX=3702 GN=CPK8 PE=1 SV=1: calcium-dependent protein kinase 19 :Uncharacterized protein OS=Rosa chinensis OX=74649 GN=RchiOBHm_Chr5g0052321 PE=4 SV=1:	15.316	8	20	1	59.4	6.33	43.77					None	High	Not Found	Not Found	Not Found	Not Found	Not Found	High	Not Found	Not Found	Not Found	Not Found	Not Found
augustus_masked-Fvb3-1-processed-gene-121.2-mRNA-1 protein AED:0.32 eAED:0.31 QI:0	PREDICTED: uncharacterized protein LOC101306203 [Fragaria vesca subsp. vesca]:"PH, RCC1 and FYVE domains-containing protein 1 OS=Arabidopsis thaliana OX=3702 GN=PRAF1 PE=1 SV=1": Regulator of chromosome condensation (RCC1) family with FYVE zinc finger domain :Putative chromatin regulator PHD family OS=Rosa chinensis OX=74649 GN=RchiOBHm_Chr5g0050701 PE=4 SV=1:	2.602	0	4	1	272.7	8.72	2.22					None	High	High	Not Found	Not Found	High	High	High	High	Not Found	Not Found	High	High
augustus_masked-Fvb3-1-processed-gene-129.10-mRNA-1 protein AED:0.19 eAED:0.19 QI:398	PREDICTED: DUF21 domain-containing protein At1g55930, chloroplastic-like [Fragaria vesca subsp. vesca]:"DUF21 domain-containing protein At1g55930, chloroplastic OS=Arabidopsis thaliana OX=3702 GN=CBSDUFCH2 PE=2 SV=2": CBS domain-containing protein / transporter associated domain-containing protein :Putative gliding motility-associated protein GldE OS=Rosa chinensis OX=74649 GN=RchiOBHm_Chr5g00427…	19.56	5	17	3	74.1	5.35	43.67	1096.7	1096.6	1.005	0.629341	None	High	High	High	High	High	High	High	High	High	High	High	High
augustus_masked-Fvb3-1-processed-gene-13.0-mRNA-1 protein AED:0.15 eAED:0.15 QI:225	PREDICTED: enoyl-[acyl-carrier-protein]:"Enoyl-[acyl-carrier-protein] reductase [NADH], chloroplastic OS=Arabidopsis thaliana OX=3702 GN=MOD1 PE=1 SV=1": NAD(P)-binding Rossmann-fold superfamily protein :Putative enoyl-[acyl-carrier-protein] reductase (NADH) OS=Rosa chinensis OX=74649 GN=RchiOBHm_Chr5g0080511 PE=4 SV=1:	25.74	16	52	2	42.3	9.31	115.53	4479.2	4352.3	0.972	0.820617	None	High	High	High	High	High	High	High	High	High	High	High	High
augustus_masked-Fvb3-1-processed-gene-212.10-mRNA-1 protein AED:0.32 eAED:0.32 QI:0	PREDICTED: UBP1-associated protein 2C [Fragaria vesca subsp. vesca]:UBP1-associated protein 2C OS=Arabidopsis thaliana OX=3702 GN=UBA2C PE=2 SV=1: RNA-binding (RRM/RBD/RNP motifs) family protein :Putative nucleotide-binding alpha-beta plait domain-containing protein OS=Rosa chinensis OX=74649 GN=RchiOBHm_Chr5g0031451 PE=4 SV=1:	22.729	15	34	4	43.7	7.96	84.23	3581.6	3605.6	0.995	0.664014	None	High	High	High	High	High	High	High	High	High	High	High	High
augustus_masked-Fvb3-1-processed-gene-214.7-mRNA-1 protein AED:0.32 eAED:0.32 QI:0	PREDICTED: protein LIGHT-DEPENDENT SHORT HYPOCOTYLS 10-like [Fragaria vesca subsp. vesca]:Protein LIGHT-DEPENDENT SHORT HYPOCOTYLS 10 OS=Arabidopsis thaliana OX=3702 GN=LSH10 PE=1 SV=1: Protein of unknown function (DUF640) :Putative ALOG domain-containing protein OS=Rosa chinensis OX=74649 GN=RchiOBHm_Chr5g0030991 PE=4 SV=1:	22.098	34	49	1	21.9	9.83	116.51	396.1	369.3	0.959	0.629966	None	High	High	Not Found	High	High	High	High	High	Not Found	High	High	High
augustus_masked-Fvb3-1-processed-gene-216.11-mRNA-1 protein AED:0.21 eAED:0.21 QI:153	PREDICTED: uncharacterized protein LOC105350465 [Fragaria vesca subsp. vesca]:Gamma-glutamyl hydrolase 2 OS=Arabidopsis thaliana OX=3702 GN=GGH2 PE=1 SV=2: gamma-glutamyl hydrolase 2 :Peptidase C26 OS=Corchorus capsularis OX=210143 GN=CCACVL1_16507 PE=4 SV=1:	8.412	3	5	3	95.4	6.52	11.03					None	High	High	Not Found	Not Found	High	Not Found	High	High	Not Found	Not Found	High	Not Found
augustus_masked-Fvb3-1-processed-gene-217.1-mRNA-1 protein AED:0.03 eAED:0.03 QI:152	PREDICTED: BES1/BZR1 homolog protein 4-like [Fragaria vesca subsp. vesca]:BES1/BZR1 homolog protein 4 OS=Arabidopsis thaliana OX=3702 GN=BEH4 PE=1 SV=1: BES1/BZR1 homolog 4 :Putative transcription factor BES/BZR family OS=Rosa chinensis OX=74649 GN=RchiOBHm_Chr5g0030041 PE=4 SV=1:	5.184	4	4	1	38.9	7.93	7.59	454.4	529.7	1.166		None	High	High	Not Found	High	High	Not Found	High	High	Not Found	High	High	Not Found
augustus_masked-Fvb3-1-processed-gene-219.2-mRNA-1 protein AED:0.37 eAED:0.37 QI:238	PREDICTED: protein FLX-like 1 [Fragaria vesca subsp. vesca]:Protein FLX-like 1 OS=Arabidopsis thaliana OX=3702 GN=FLXL1 PE=1 SV=1: unknown protein; BEST Arabidopsis thaliana protein match is: unknown protein (TAIR:AT1G67170.1); Has 4036 Blast hits to 3091 proteins in 519 species: Archae - 61; Bacteria - 669; Metazoa - 1503; Fungi - 255; Plants - 421; Viruses - 4; Other Eukaryotes - 1123 (source: …	3.454	4	2	1	33.9	6.4	4.02	572.2	582.6	1.018		None	High	Not Found	Not Found	Not Found	Not Found	High	High	Not Found	Not Found	Not Found	Not Found	High
augustus_masked-Fvb3-1-processed-gene-219.9-mRNA-1 protein AED:0.07 eAED:0.07 QI:94	7-deoxyloganetin glucosyltransferase-like [Rosa chinensis]:7-deoxyloganetin glucosyltransferase OS=Gardenia jasminoides OX=114476 GN=UGT85A24 PE=1 SV=1: UDP-Glycosyltransferase superfamily protein :Glycosyltransferase OS=Rosa chinensis OX=74649 GN=RchiOBHm_Chr5g0029111 PE=3 SV=1:	7.887	6	5	1	53.9	5.31	13.01	273.3	257.5	0.942		None	High	High	Not Found	High	Not Found	High	High	High	Not Found	High	Not Found	High
augustus_masked-Fvb3-1-processed-gene-22.5-mRNA-1 protein AED:0.22 eAED:0.22 QI:494	PREDICTED: calcineurin B-like protein 3 isoform X1 [Fragaria vesca subsp. vesca]:Calcineurin B-like protein 3 OS=Oryza sativa subsp. japonica OX=39947 GN=CBL3 PE=1 SV=1: calcineurin B-like 3 :Putative EF-hand domain pair protein OS=Rosa chinensis OX=74649 GN=RchiOBHm_Chr5g0075551 PE=4 SV=1:	15.206	23	24	6	26.5	5.12	46.12	1771.7	1702.2	0.98	0.456317	None	High	High	High	High	High	High	High	High	High	High	High	High
augustus_masked-Fvb3-1-processed-gene-222.2-mRNA-1 protein AED:0.12 eAED:0.10 QI:341	PREDICTED: actin-related protein 4-like [Fragaria vesca subsp. vesca]:Actin-related protein 4 OS=Arabidopsis thaliana OX=3702 GN=ARP4 PE=1 SV=1: actin-related protein 4 :Putative Actin family OS=Rosa chinensis OX=74649 GN=RchiOBHm_Chr5g0028921 PE=3 SV=1:	45.095	27	40	2	49.3	5.22	116.55	1719.3	1717.7	0.999	0.970983	None	High	Not Found	High	High	High	High	High	Not Found	High	High	High	High
augustus_masked-Fvb3-1-processed-gene-252.13-mRNA-1 protein AED:0.22 eAED:0.22 QI:0	PREDICTED: uncharacterized protein LOC101293075 [Fragaria vesca subsp. vesca]: unknown protein; BEST Arabidopsis thaliana protein match is: unknown protein (TAIR:AT5G44860.1); Has 338 Blast hits to 330 proteins in 72 species: Archae - 2; Bacteria - 94; Metazoa - 7; Fungi - 0; Plants - 232; Viruses - 0; Other Eukaryotes - 3 (source: NCBI BLink). :Uncharacterized protein OS=Rosa chinensis OX=74649 …	3.015	3	17	1	35.6	8.03	35.72	613.9	765.6	1.064	0.476347	None	High	High	High	High	High	High	High	High	High	High	High	High
augustus_masked-Fvb3-1-processed-gene-255.9-mRNA-1 protein AED:0.37 eAED:0.37 QI:261	PREDICTED: probable RNA 3'-terminal phosphate cyclase-like protein [Fragaria vesca subsp. vesca]:Probable RNA 3'-terminal phosphate cyclase-like protein OS=Arabidopsis thaliana OX=3702 GN=At5g22100 PE=2 SV=1: RNA cyclase family protein :Putative RNA 3'-terminal-phosphate cyclase (ATP) OS=Rosa chinensis OX=74649 GN=RchiOBHm_Chr5g0019871 PE=4 SV=1:	1.63	2	1	1	41	7.68	2.49					None	Not Found	Not Found	Not Found	Not Found	Not Found	Not Found	Not Found	Not Found	Not Found	Not Found	Not Found	Not Found
augustus_masked-Fvb3-1-processed-gene-258.13-mRNA-1 protein AED:0.44 eAED:0.44 QI:0	PREDICTED: photosystem I reaction center subunit III, chloroplastic [Fragaria vesca subsp. vesca]:"Photosystem I reaction center subunit III, chloroplastic OS=Arabidopsis thaliana OX=3702 GN=PSAF PE=1 SV=1": photosystem I subunit F :Putative photosystem I OS=Rosa chinensis OX=74649 GN=RchiOBHm_Chr5g0019221 PE=4 SV=1:	4.632	4	7	2	24.4	9.54	5.3	494.3	563	1.029	0.794795	None	High	High	High	High	High	High	High	High	High	High	High	High
augustus_masked-Fvb3-1-processed-gene-259.14-mRNA-1 protein AED:0.29 eAED:0.29 QI:269	PREDICTED: disease resistance protein RPM1-like [Fragaria vesca subsp. vesca]:Disease resistance protein RPM1 OS=Arabidopsis thaliana OX=3702 GN=RPM1 PE=1 SV=1: NB-ARC domain-containing disease resistance protein :Putative P-loop containing nucleoside triphosphate hydrolase OS=Rosa chinensis OX=74649 GN=RchiOBHm_Chr5g0018441 PE=4 SV=1:	1.931	7	2	1	13.2	7.58	4.68	369.6	316.2	0.856		None	Not Found	Not Found	High	High	Not Found	Not Found	Not Found	Not Found	High	High	Not Found	Not Found
augustus_masked-Fvb3-1-processed-gene-260.7-mRNA-1 protein AED:0.08 eAED:0.08 QI:936	PREDICTED: probable UDP-arabinose 4-epimerase 3 [Fragaria vesca subsp. vesca]:UDP-arabinose 4-epimerase 1 OS=Arabidopsis thaliana OX=3702 GN=MUR4 PE=1 SV=1: NAD(P)-binding Rossmann-fold superfamily protein :Putative UDP-arabinose 4-epimerase OS=Rosa chinensis OX=74649 GN=RchiOBHm_Chr5g0018331 PE=3 SV=1:	12.203	8	8	3	46.1	9.04	16.24	690.8	714.5	1.034		None	High	High	High	High	Not Found	Not Found	High	High	High	High	Not Found	Not Found
augustus_masked-Fvb3-1-processed-gene-265.8-mRNA-1 protein AED:0.21 eAED:0.21 QI:567	PREDICTED: probable LRR receptor-like serine/threonine-protein kinase At4g20940 isoform X1 [Fragaria vesca subsp. vesca]:Probable LRR receptor-like serine/threonine-protein kinase At4g20940 OS=Arabidopsis thaliana OX=3702 GN=At4g20940 PE=1 SV=1: Leucine-rich receptor-like protein kinase family protein :Uncharacterized protein OS=Rosa chinensis OX=74649 GN=RchiOBHm_Chr5g0016431 PE=4 SV=1:	54.309	8	93	2	190.7	6.95	199.59	6938.1	7635.5	1.031	0.337623	None	High	High	High	High	High	High	High	High	High	High	High	High
augustus_masked-Fvb3-1-processed-gene-278.4-mRNA-1 protein AED:0.03 eAED:0.03 QI:0	PREDICTED: abscisic acid receptor PYL12-like [Fragaria vesca subsp. vesca]:Abscisic acid receptor PYL6 OS=Arabidopsis thaliana OX=3702 GN=PYL6 PE=1 SV=1: PYR1-like 6 :"Putative polyketide cyclase/dehydrase, START-like domain-containing protein OS=Rosa chinensis OX=74649 GN=RchiOBHm_Chr5g0010921 PE=4 SV=1":	4.575	6	9	1	18.9	6.87	24.49	271.9	268.5	0.973	0.35706	None	High	High	High	High	High	High	High	High	High	High	High	High
augustus_masked-Fvb3-1-processed-gene-278.7-mRNA-1 protein AED:0.14 eAED:0.14 QI:0	PREDICTED: transcription factor TGA3-like [Fragaria vesca subsp. vesca]:Protein DELAY OF GERMINATION 1 OS=Arabidopsis thaliana OX=3702 GN=DOG1 PE=1 SV=1: delay of germination 1 :Putative transcription factor TGA like domain-containing protein OS=Rosa chinensis OX=74649 GN=RchiOBHm_Chr5g0011041 PE=4 SV=1:	2.573	4	1	1	28.9	5.55	1.9					None	Not Found	Not Found	Not Found	Not Found	High	Not Found	Not Found	Not Found	Not Found	Not Found	High	Not Found
augustus_masked-Fvb3-1-processed-gene-281.0-mRNA-1 protein AED:0.10 eAED:0.10 QI:106	PREDICTED: uncharacterized protein LOC101314642 [Fragaria vesca subsp. vesca]: NAD(P)-binding Rossmann-fold superfamily protein :Uncharacterized protein (Fragment) OS=Prunus persica OX=3760 GN=PRUPE_ppa018961mg PE=4 SV=1:	8.765	6	4	3	69.6	8.69	9.96	472.5	526.3	1.114		None	Not Found	Not Found	Not Found	High	High	High	Not Found	Not Found	Not Found	High	High	High
augustus_masked-Fvb3-1-processed-gene-284.3-mRNA-1 protein AED:0.24 eAED:0.24 QI:0	PREDICTED: shikimate O-hydroxycinnamoyltransferase-like [Fragaria vesca subsp. vesca]:Shikimate O-hydroxycinnamoyltransferase OS=Arabidopsis thaliana OX=3702 GN=HST PE=1 SV=1: hydroxycinnamoyl-CoA shikimate/quinate hydroxycinnamoyl transferase :Putative transferase OS=Rosa chinensis OX=74649 GN=RchiOBHm_Chr5g0066631 PE=4 SV=1:	23.345	13	36	2	49.4	7.14	73.7	1905.1	1884.9	0.989	0.422301	None	High	High	High	High	High	High	High	High	High	High	High	High
augustus_masked-Fvb3-1-processed-gene-287.16-mRNA-1 protein AED:0.12 eAED:0.12 QI:0	chlorophyll a-b binding protein of LHCII type 1 [Rosa chinensis]:"Chlorophyll a-b binding protein 21, chloroplastic OS=Nicotiana tabacum OX=4097 GN=CAB21 PE=2 SV=1": chlorophyll A/B binding protein 1 :"Chlorophyll a-b binding protein, chloroplastic OS=Rosa chinensis OX=74649 GN=RchiOBHm_Chr5g0013251 PE=3 SV=1":	23.149	13	83	1	27.9	5.27	205	561.8	678.7	1.023	0.568936	None	High	High	High	High	High	High	High	High	High	High	High	High
augustus_masked-Fvb3-1-processed-gene-29.2-mRNA-1 protein AED:0.12 eAED:0.12 QI:231	PREDICTED: probable protein phosphatase 2C 6 isoform X1 [Fragaria vesca subsp. vesca]:Probable protein phosphatase 2C 6 OS=Arabidopsis thaliana OX=3702 GN=At1g16220 PE=2 SV=1: Protein phosphatase 2C family protein :Uncharacterized protein OS=Rosa chinensis OX=74649 GN=RchiOBHm_Chr5g0074101 PE=4 SV=1:	8.737	4	4	2	58.7	5.2	10.12					None	High	High	Not Found	Not Found	High	Not Found	High	High	Not Found	Not Found	High	Not Found
augustus_masked-Fvb3-1-processed-gene-297.5-mRNA-1 protein AED:0.27 eAED:0.27 QI:185	PREDICTED: glucose-induced degradation protein 8 homolog isoform X1 [Fragaria vesca subsp. vesca]:Protein Gid8 homolog OS=Arabidopsis thaliana OX=3702 GN=Gid8 PE=1 SV=1: LisH and RanBPM domains containing protein :Putative transcription factor interactor and regulator LisH family OS=Rosa chinensis OX=74649 GN=RchiOBHm_Chr5g0007491 PE=4 SV=1:	9.444	15	10	3	28.7	4.96	22.79	1538.5	1761	1.145	0.272689	None	High	High	High	High	High	Not Found	High	High	High	High	High	Not Found
augustus_masked-Fvb3-1-processed-gene-300.2-mRNA-1 protein AED:0.07 eAED:0.07 QI:163	PREDICTED: sugar carrier protein C [Fragaria vesca subsp. vesca]:Sugar carrier protein C OS=Ricinus communis OX=3988 GN=STC PE=2 SV=1: sugar transporter 1 :"Putative major facilitator, sugar transporter, major facilitator superfamily OS=Rosa chinensis OX=74649 GN=RchiOBHm_Chr5g0006171 PE=3 SV=1":	3.875	6	4	2	57.5	9	5.66					None	Not Found	High	Not Found	High	High	Not Found	Not Found	High	Not Found	High	High	Not Found
augustus_masked-Fvb3-1-processed-gene-304.3-mRNA-1 protein AED:0.21 eAED:0.21 QI:0	PREDICTED: pentatricopeptide repeat-containing protein At3g13160, mitochondrial-like [Fragaria vesca subsp. vesca]:"Pentatricopeptide repeat-containing protein At3g13160, mitochondrial OS=Arabidopsis thaliana OX=3702 GN=At3g13160 PE=1 SV=1": Tetratricopeptide repeat (TPR)-like superfamily protein :Putative pentatricopeptide OS=Rosa chinensis OX=74649 GN=RchiOBHm_Chr5g0004781 PE=4 SV=1:	15.157	12	26	3	43.2	8.65	34.41	1676.3	1581.8	0.961	0.141757	None	High	High	High	High	High	High	High	High	High	High	High	High
augustus_masked-Fvb3-1-processed-gene-308.11-mRNA-1 protein AED:0.40 eAED:0.40 QI:0	PREDICTED: uncharacterized protein LOC101295028 isoform X1 [Fragaria vesca subsp. vesca]: DNA binding :Uncharacterized protein OS=Rosa chinensis OX=74649 GN=RchiOBHm_Chr5g0003491 PE=4 SV=1:	2.169	2	5	1	54.6	4.61	10.62	91.6	108.5	0.992	0.555333	None	High	Not Found	High	High	High	Not Found	High	Not Found	High	High	High	Not Found
augustus_masked-Fvb3-1-processed-gene-309.3-mRNA-1 protein AED:0.26 eAED:0.26 QI:0	PREDICTED: uncharacterized protein LOC101291898 [Fragaria vesca subsp. vesca]:" Protein of unknown function, DUF584 ":Putative senescence regulator S40 OS=Rosa chinensis OX=74649 GN=RchiOBHm_Chr5g0003211 PE=4 SV=1:	2.385	5	3	1	23.4	5.38	1.66					None	Not Found	Not Found	High	Not Found	High	High	Not Found	Not Found	High	Not Found	High	High
augustus_masked-Fvb3-1-processed-gene-309.8-mRNA-1 protein AED:0.43 eAED:0.43 QI:0	PREDICTED: ATP synthase gamma chain, chloroplastic [Fragaria vesca subsp. vesca]:"ATP synthase gamma chain, chloroplastic OS=Nicotiana tabacum OX=4097 GN=ATPC PE=1 SV=1":" ATPase, F1 complex, gamma subunit protein ":Putative H(+)-transporting two-sector ATPase OS=Rosa chinensis OX=74649 GN=RchiOBHm_Chr5g0002961 PE=3 SV=1:	24.12	13	32	5	40.9	7.03	79.71	2695.6	2789.2	1.028	0.754305	None	High	High	High	High	High	High	High	High	High	High	High	High
augustus_masked-Fvb3-1-processed-gene-310.18-mRNA-1 protein AED:0.08 eAED:0.08 QI:492	PREDICTED: aminomethyltransferase, mitochondrial [Fragaria vesca subsp. vesca]:"Aminomethyltransferase, mitochondrial OS=Solanum tuberosum OX=4113 GN=GDCST PE=2 SV=1": Glycine cleavage T-protein family :Aminomethyltransferase OS=Rosa chinensis OX=74649 GN=RchiOBHm_Chr5g0002651 PE=3 SV=1:	38.043	30	91	2	44.2	8.5	192.99	8333.6	8306.2	0.998	0.478988	None	High	Not Found	High	Not Found	Not Found	High	High	Not Found	High	Not Found	Not Found	High
augustus_masked-Fvb3-1-processed-gene-311.7-mRNA-1 protein AED:0.20 eAED:0.18 QI:0	PREDICTED: aspartic proteinase A1 [Fragaria vesca subsp. vesca]:Aspartic proteinase A2 OS=Arabidopsis thaliana OX=3702 GN=APA2 PE=2 SV=1: Saposin-like aspartyl protease family protein :Putative phytepsin OS=Rosa chinensis OX=74649 GN=RchiOBHm_Chr5g0002571 PE=3 SV=1:	29.011	6	13	4	104	5.68	31.67	1277.3	1161.6	0.909	0.238611	None	High	High	High	High	High	High	High	High	High	High	High	High
augustus_masked-Fvb3-1-processed-gene-312.14-mRNA-1 protein AED:0.29 eAED:0.29 QI:0	PREDICTED: subtilisin-like protease SBT3.5 [Fragaria vesca subsp. vesca]:Subtilisin-like protease SBT2.4 OS=Arabidopsis thaliana OX=3702 GN=SBT2.4 PE=1 SV=1: PA-domain containing subtilase family protein :Putative tripeptidyl-peptidase II OS=Rosa chinensis OX=74649 GN=RchiOBHm_Chr5g0002151 PE=3 SV=1:	4.257	1	5	2	132.3	7.23	9.82					None	Not Found	High	High	High	Not Found	High	Not Found	High	High	High	Not Found	High
augustus_masked-Fvb3-1-processed-gene-314.2-mRNA-1 protein AED:0.19 eAED:0.19 QI:0	PREDICTED: uncharacterized protein LOC101306600 [Fragaria vesca subsp. vesca]:Protein CLMP1 OS=Arabidopsis thaliana OX=3702 GN=CLMP1 PE=1 SV=1: Octicosapeptide/Phox/Bem1p (PB1) domain-containing protein / tetratricopeptide repeat (TPR)-containing protein :"Putative PB1 domain, tetratricopeptide-like helical domain-containing protein OS=Rosa chinensis OX=74649 GN=RchiOBHm_Chr5g0001821 PE=4 SV=1":	34.515	14	42	1	85.4	5.29	92.32	204.7	329	1.607		None	High	High	High	High	Not Found	High	High	High	High	High	Not Found	High
augustus_masked-Fvb3-1-processed-gene-315.8-mRNA-1 protein AED:0.24 eAED:0.24 QI:293	PREDICTED: putative MO25-like protein At5g47540 [Fragaria vesca subsp. vesca]:Putative MO25-like protein At5g47540 OS=Arabidopsis thaliana OX=3702 GN=At5g47540 PE=2 SV=1: Mo25 family protein :Putative armadillo-like helical protein OS=Rosa chinensis OX=74649 GN=RchiOBHm_Chr5g0001041 PE=4 SV=1:	58.104	20	112	2	68.2	7.09	213.27	8070.8	7546.3	0.976	0.29811	None	High	High	High	High	High	High	High	High	High	High	High	High
augustus_masked-Fvb3-1-processed-gene-318.0-mRNA-1 protein AED:0.19 eAED:0.19 QI:390	PREDICTED: sister chromatid cohesion protein PDS5 homolog A [Fragaria vesca subsp. vesca]:Protein C2-DOMAIN ABA-RELATED 11 OS=Arabidopsis thaliana OX=3702 GN=CAR11 PE=1 SV=1: binding :Uncharacterized protein OS=Rosa chinensis OX=74649 GN=RchiOBHm_Chr5g0000481 PE=4 SV=1:	17.376	3	19	2	220.6	6.32	41.66	274	300.1	1.095		None	High	Not Found	High	High	Not Found	Not Found	High	Not Found	High	High	Not Found	Not Found
augustus_masked-Fvb3-1-processed-gene-318.9-mRNA-1 protein AED:0.27 eAED:0.26 QI:0	PREDICTED: pentatricopeptide repeat-containing protein At3g24000, mitochondrial [Fragaria vesca subsp. vesca]:Probable galacturonosyltransferase 4 OS=Arabidopsis thaliana OX=3702 GN=GAUT4 PE=2 SV=1: galacturonosyltransferase 4 :"Putative tetratricopeptide-like helical domain, DYW domain-containing protein OS=Rosa chinensis OX=74649 GN=RchiOBHm_Chr5g0000171 PE=4 SV=1":	6.041	2	4	1	162.7	8.62	6.51					None	High	Not Found	Not Found	Not Found	Not Found	Not Found	High	Not Found	Not Found	Not Found	Not Found	Not Found
augustus_masked-Fvb3-1-processed-gene-37.7-mRNA-1 protein AED:0.08 eAED:0.08 QI:0	PREDICTED: exocyst complex component EXO70B1-like [Fragaria vesca subsp. vesca]:Exocyst complex component EXO70B1 OS=Arabidopsis thaliana OX=3702 GN=EXO70B1 PE=1 SV=1: exocyst subunit exo70 family protein B1 :Exocyst subunit Exo70 family protein OS=Rosa chinensis OX=74649 GN=RchiOBHm_Chr5g0071681 PE=3 SV=1:	4.36	3	6	2	71.4	5.24	14.32	237.5	241	1.015		None	High	High	High	High	Not Found	High	High	High	High	High	Not Found	High
augustus_masked-Fvb3-1-processed-gene-41.2-mRNA-1 protein AED:0.08 eAED:0.06 QI:467	PREDICTED: ubiquitin-activating enzyme E1 1 [Fragaria vesca subsp. vesca]:Ubiquitin-activating enzyme E1 2 OS=Arabidopsis thaliana OX=3702 GN=UBA2 PE=1 SV=1: ubiquitin activating enzyme 2 :"Putative ubiquitin/SUMO-activating enzyme E1, NAD(P)-binding domain, ubiquitin-activating enzyme E1 OS=Rosa chinensis OX=74649 GN=RchiOBHm_Chr5g0070911 PE=3 SV=1":	88.883	17	89	3	126.4	5.35	226.91	8308.6	8195.2	0.986	0.16517	None	High	Not Found	High	High	High	High	High	Not Found	High	High	High	High
augustus_masked-Fvb3-1-processed-gene-45.1-mRNA-1 protein AED:0.07 eAED:0.07 QI:0	PREDICTED: 18.1 kDa class I heat shock protein-like [Fragaria vesca subsp. vesca]:18.2 kDa class I heat shock protein OS=Medicago sativa OX=3879 GN=HSP18.2 PE=2 SV=1: HSP20-like chaperones superfamily protein :Putative small heat shock protein HSP20 OS=Rosa chinensis OX=74649 GN=RchiOBHm_Chr5g0063321 PE=3 SV=1:	10.159	14	49	1	27.1	8.85	75.53	1075.8	1183.3	1.258	0.465191	None	High	High	High	Not Found	High	High	High	High	High	Not Found	High	High
augustus_masked-Fvb3-1-processed-gene-47.17-mRNA-1 protein AED:0.46 eAED:0.46 QI:0	PREDICTED: pleckstrin homology domain-containing protein 1-like [Fragaria vesca subsp. vesca]:Pleckstrin homology domain-containing protein 1 OS=Arabidopsis thaliana OX=3702 GN=PH1 PE=2 SV=2: pleckstrin homologue 1 :Putative PH domain-containing protein OS=Rosa chinensis OX=74649 GN=RchiOBHm_Chr5g0069011 PE=4 SV=1:	13.294	14	17	3	20.1	6.93	42.77	518.7	483	1.08	0.614358	None	High	High	High	High	High	High	High	High	High	High	High	High
augustus_masked-Fvb3-1-processed-gene-56.0-mRNA-1 protein AED:0.14 eAED:0.14 QI:0	PREDICTED: E3 ubiquitin-protein ligase RING1 [Fragaria vesca subsp. vesca]:E3 ubiquitin-protein ligase RDUF1 OS=Arabidopsis thaliana OX=3702 GN=RDUF1 PE=1 SV=1: zinc finger (C3HC4-type RING finger) family protein :"Putative aminoacyltransferase, E1 ubiquitin-activating enzyme OS=Rosa chinensis OX=74649 GN=RchiOBHm_Chr5g0066071 PE=4 SV=1":	4.157	3	2	1	39.6	7.28	4.56					None	Not Found	Not Found	Not Found	Not Found	High	High	Not Found	Not Found	Not Found	Not Found	High	High
augustus_masked-Fvb3-1-processed-gene-69.8-mRNA-1 protein AED:0.16 eAED:0.16 QI:0	PREDICTED: receptor-like protein kinase HERK 1 [Fragaria vesca subsp. vesca]:Receptor-like protein kinase HERK 1 OS=Arabidopsis thaliana OX=3702 GN=HERK1 PE=1 SV=1: hercules receptor kinase 1 :Uncharacterized protein OS=Rosa chinensis OX=74649 GN=RchiOBHm_Chr5g0062291 PE=4 SV=1:	21.092	9	17	4	91.5	5.91	43.02	894.5	921.2	1.032	0.0346252	None	High	High	High	High	High	Not Found	High	High	High	High	High	Not Found
augustus_masked-Fvb3-1-processed-gene-71.5-mRNA-1 protein AED:0.15 eAED:0.15 QI:0	PREDICTED: uncharacterized protein LOC101312707 [Fragaria vesca subsp. vesca]:Nuclear factor related to kappa-B-binding protein OS=Mus musculus OX=10090 GN=Nfrkb PE=1 SV=1: unknown protein; FUNCTIONS IN: molecular_function unknown; INVOLVED IN: biological_process unknown; LOCATED IN: cellular_component unknown; EXPRESSED IN: 24 plant structures; EXPRESSED DURING: 15 growth stages; BEST Arabidopsi…	2.191	1	1	1	153.6	5.38	2.17	62	62.6	1.011		None	Not Found	Not Found	High	Not Found	Not Found	Not Found	Not Found	Not Found	High	Not Found	Not Found	Not Found
augustus_masked-Fvb3-1-processed-gene-79.1-mRNA-1 protein AED:0.01 eAED:0.01 QI:168	PREDICTED: elongation factor 1-alpha-like [Fragaria vesca subsp. vesca]:Elongation factor 1-alpha OS=Nicotiana tabacum OX=4097 PE=2 SV=1: GTP binding Elongation factor Tu family protein :Elongation factor 1-alpha OS=Rosa multiflora OX=74647 PE=2 SV=1:	93.864	39	268	8	49.4	9.07	657.4	24879.9	25966.1	1.051	0.00782185	None	High	High	High	High	High	High	High	High	High	High	High	High
augustus_masked-Fvb3-1-processed-gene-81.1-mRNA-1 protein AED:0.32 eAED:0.32 QI:0	PREDICTED: protein transport protein Sec61 subunit beta [Fragaria vesca subsp. vesca]:Protein transport protein Sec61 subunit beta OS=Arabidopsis thaliana OX=3702 GN=At2g45070 PE=1 SV=1:" Preprotein translocase Sec, Sec61-beta subunit protein ":Protein transport protein Sec61 subunit beta OS=Lupinus angustifolius OX=3871 GN=TanjilG_11289 PE=3 SV=1:	32.818	63	52	1	11	11.72	187.79	581.6	462.2	0.795		None	High	High	Not Found	Not Found	Not Found	Not Found	High	High	Not Found	Not Found	Not Found	Not Found
augustus_masked-Fvb3-1-processed-gene-98.4-mRNA-1 protein AED:0.10 eAED:0.08 QI:122	PREDICTED: uncharacterized protein LOC101291573 [Fragaria vesca subsp. vesca]:Protein SMG8 OS=Bos taurus OX=9913 GN=SMG8 PE=2 SV=2:Uncharacterized protein OS=Rosa chinensis OX=74649 GN=RchiOBHm_Chr5g0056861 PE=4 SV=1:	7.641	2	10	2	138.5	7.18	27.41	223.3	196.9	0.882		None	High	High	High	High	High	High	High	High	High	High	High	High
augustus_masked-Fvb3-2-processed-gene-1.7-mRNA-1 protein AED:0.10 eAED:0.07 QI:104	PREDICTED: serine/threonine-protein kinase HT1 [Fragaria vesca subsp. vesca]:Integrin-linked protein kinase 1 OS=Arabidopsis thaliana OX=3702 GN=ILK1 PE=1 SV=1: Integrin-linked protein kinase family :	11.88	5	13	3	51.8	7.01	27.64	1649.4	1716.6	1.041	0.0406252	None	High	High	High	High	High	High	High	High	High	High	High	High
augustus_masked-Fvb3-2-processed-gene-10.13-mRNA-1 protein AED:0.20 eAED:0.21 QI:269	hypothetical protein CUMW_011570 [Citrus unshiu]:Mediator of RNA polymerase II transcription subunit 16 OS=Arabidopsis thaliana OX=3702 GN=MED16 PE=1 SV=1: sensitive to freezing 6 :	29.081	5	20	1	183.5	5.74	41.19	554.2	642.5	1.159		None	Not Found	Not Found	Not Found	Not Found	High	High	Not Found	Not Found	Not Found	Not Found	High	High
augustus_masked-Fvb3-2-processed-gene-102.4-mRNA-1 protein AED:0.31 eAED:0.31 QI:0	PREDICTED: uncharacterized protein LOC101304646 isoform X1 [Fragaria vesca subsp. vesca]:GTPase Der OS=Parvibaculum lavamentivorans (strain DS-1 / DSM 13023 / NCIMB 13966) OX=402881 GN=der PE=3 SV=1: GTP binding;GTP binding :	6.726	4	6	3	71.4	9.29	12.69	156.9	133.6	0.852		None	High	High	Not Found	High	High	High	High	High	Not Found	High	High	High
augustus_masked-Fvb3-2-processed-gene-11.12-mRNA-1 protein AED:0.18 eAED:0.18 QI:233	hypothetical protein CUMW_011520 [Citrus unshiu]:Bifunctional epoxide hydrolase 2 OS=Rattus norvegicus OX=10116 GN=Ephx2 PE=1 SV=1: alpha/beta-Hydrolases superfamily protein :	42.883	19	68	4	71.7	5.53	140.81	8070.3	8258	1.023	0.319647	None	High	High	High	High	High	High	High	High	High	High	High	High
augustus_masked-Fvb3-2-processed-gene-110.18-mRNA-1 protein AED:0.10 eAED:0.10 QI:0	L-type lectin-domain containing receptor kinase IX.1-like [Rosa chinensis]:L-type lectin-domain containing receptor kinase IX.1 OS=Arabidopsis thaliana OX=3702 GN=LECRK91 PE=1 SV=1: Concanavalin A-like lectin protein kinase family protein :	2.19	2	2	1	62	5.71	5.49					None	Not Found	Not Found	High	Not Found	Not Found	High	Not Found	Not Found	High	Not Found	Not Found	High
augustus_masked-Fvb3-2-processed-gene-112.6-mRNA-1 protein AED:0.09 eAED:0.09 QI:0	PREDICTED: legumin B-like [Fragaria vesca subsp. vesca]:11S globulin OS=Juglans nigra OX=16719 PE=1 SV=1: RmlC-like cupins superfamily protein :	275.025	61	1232	3	56.3	6.25	3226.37	663.1	402.9	0.849	0.256001	None	High	High	High	High	High	High	High	High	High	High	High	High
augustus_masked-Fvb3-2-processed-gene-115.12-mRNA-1 protein AED:0.35 eAED:0.35 QI:70	Full=Malate dehydrogenase, mitochondrial; Flags: Precursor:"Malate dehydrogenase, mitochondrial OS=Fragaria ananassa OX=3747 GN=MMDHI PE=1 SV=1": Lactate/malate dehydrogenase family protein :	41.698	19	138	6	35.6	8.34	369.17	10282.7	11051	1.026	0.964714	None	High	High	High	High	High	High	High	High	High	High	High	High
augustus_masked-Fvb3-2-processed-gene-118.0-mRNA-1 protein AED:0.26 eAED:0.26 QI:0	PREDICTED: protein LIGHT-DEPENDENT SHORT HYPOCOTYLS 10-like [Fragaria vesca subsp. vesca]:Protein LIGHT-DEPENDENT SHORT HYPOCOTYLS 10 OS=Arabidopsis thaliana OX=3702 GN=LSH10 PE=1 SV=1: Protein of unknown function (DUF640) :	16.788	27	45	1	22	9.83	101.52	1107.2	1012.2	0.967	0.881409	None	Not Found	Not Found	High	Not Found	Not Found	Not Found	Not Found	Not Found	High	Not Found	Not Found	Not Found
augustus_masked-Fvb3-2-processed-gene-127.1-mRNA-1 protein AED:0.32 eAED:1.00 QI:0		1.801	7	1	1	19.2	10.52	0					None	Not Found	Not Found	Not Found	Not Found	Not Found	High	Not Found	Not Found	Not Found	Not Found	Not Found	High
augustus_masked-Fvb3-2-processed-gene-13.0-mRNA-1 protein AED:0.00 eAED:0.00 QI:0	PREDICTED: caffeoylshikimate esterase [Fragaria vesca subsp. vesca]:Caffeoylshikimate esterase OS=Arabidopsis thaliana OX=3702 GN=CSE PE=1 SV=1: alpha/beta-Hydrolases superfamily protein :	1.834	3	2	1	36	7.8	3.76	597.9	576.5	0.964		None	Not Found	Not Found	High	Not Found	High	Not Found	Not Found	Not Found	High	Not Found	High	Not Found
augustus_masked-Fvb3-2-processed-gene-140.9-mRNA-1 protein AED:0.08 eAED:0.08 QI:592	PREDICTED: uncharacterized protein LOC101298301 [Fragaria vesca subsp. vesca]:Purple acid phosphatase 18 OS=Arabidopsis thaliana OX=3702 GN=PAP18 PE=2 SV=1: CONTAINS InterPro DOMAIN/s: Ribosome 60S biogenesis N-terminal (InterPro:IPR021714); BEST Arabidopsis thaliana protein match is: unknown protein (TAIR:AT1G72270.1); Has 30201 Blast hits to 17322 proteins in 780 species: Archae - 12; Bacteria …	4.56	1	4	2	322.1	6.38	10.22	192.1	180.6	0.94		None	High	High	Not Found	Not Found	Not Found	Not Found	High	High	Not Found	Not Found	Not Found	Not Found
augustus_masked-Fvb3-2-processed-gene-158.9-mRNA-1 protein AED:0.31 eAED:0.31 QI:96	PREDICTED: rRNA-processing protein EFG1-like [Fragaria vesca subsp. vesca]:rRNA-processing protein efg1 OS=Schizosaccharomyces pombe (strain 972 / ATCC 24843) OX=284812 GN=efg1 PE=3 SV=2: Protein of unknown function (DUF2361) :	5.288	4	4	1	35.6	10.51	13.44					None	Not Found	Not Found	High	Not Found	High	High	Not Found	Not Found	High	Not Found	High	High
augustus_masked-Fvb3-2-processed-gene-16.1-mRNA-1 protein AED:0.08 eAED:0.04 QI:266	PREDICTED: vesicle-associated protein 4-2 [Fragaria vesca subsp. vesca]:Vesicle-associated protein 4-2 OS=Arabidopsis thaliana OX=3702 GN=PVA42 PE=1 SV=1: PapD-like superfamily protein :	15.876	14	17	3	31.3	9.31	38.68	681.6	631.9	1.067	0.797884	None	High	High	High	High	High	High	High	High	High	High	High	High
augustus_masked-Fvb3-2-processed-gene-174.6-mRNA-1 protein AED:0.15 eAED:0.15 QI:138	PREDICTED: molybdopterin biosynthesis protein CNX1 [Fragaria vesca subsp. vesca]:Molybdopterin biosynthesis protein CNX1 OS=Arabidopsis thaliana OX=3702 GN=CNX1 PE=1 SV=2: molybdopterin biosynthesis CNX1 protein / molybdenum cofactor biosynthesis enzyme CNX1 (CNX1) :	43.11	10	41	10	117.6	6.86	105.18	789.2	835.1	1.058	0.939707	None	High	High	High	High	High	High	High	High	High	High	High	High
augustus_masked-Fvb3-2-processed-gene-18.17-mRNA-1 protein AED:1.00 eAED:1.00 QI:0	ABC transporter E family member 2 [Rosa chinensis]:ABC transporter E family member 2 OS=Arabidopsis thaliana OX=3702 GN=ABCE2 PE=2 SV=1: RNAse l inhibitor protein 2 :	10.42	6	27	1	59.6	8.1	59.16	388.4	415	1.068		None	High	Not Found	High	High	High	Not Found	High	Not Found	High	High	High	Not Found
augustus_masked-Fvb3-2-processed-gene-181.0-mRNA-1 protein AED:0.29 eAED:0.29 QI:0	PREDICTED: stomatal closure-related actin-binding protein 1 [Fragaria vesca subsp. vesca]:Stomatal closure-related actin-binding protein 1 OS=Arabidopsis thaliana OX=3702 GN=SCAB1 PE=1 SV=1: plectin-related :	2.062	1	4	1	52.2	6.89	6.92					None	High	Not Found	High	High	High	Not Found	High	Not Found	High	High	High	Not Found
augustus_masked-Fvb3-2-processed-gene-188.0-mRNA-1 protein AED:0.17 eAED:0.17 QI:78	PREDICTED: uncharacterized protein LOC101315024 isoform X1 [Fragaria vesca subsp. vesca]: Saccharopine dehydrogenase :	3.262	2	7	1	46.7	8.7	19.28	321.3	299.3	0.931	0.537658	None	High	High	High	High	High	High	High	High	High	High	High	High
augustus_masked-Fvb3-2-processed-gene-19.2-mRNA-1 protein AED:0.35 eAED:0.35 QI:0	PREDICTED: uncharacterized protein LOC101293080 [Fragaria vesca subsp. vesca]: BEST Arabidopsis thaliana protein match is: glycine-rich protein (TAIR:AT3G29075.1); Has 19337 Blast hits to 8589 proteins in 488 species: Archae - 26; Bacteria - 641; Metazoa - 7852; Fungi - 2167; Plants - 955; Viruses - 616; Other Eukaryotes - 7080 (source: NCBI BLink). :	3.162	3	6	1	35.1	4.22	15.34					None	High	High	High	High	High	High	High	High	High	High	High	High
augustus_masked-Fvb3-2-processed-gene-196.0-mRNA-1 protein AED:0.07 eAED:0.07 QI:435	PREDICTED: xanthine dehydrogenase 1-like [Fragaria vesca subsp. vesca]:Xanthine dehydrogenase 1 OS=Arabidopsis thaliana OX=3702 GN=XDH1 PE=1 SV=1: xanthine dehydrogenase 1 :	33.577	9	44	3	149.6	7.01	86.15	669.6	670.9	1.053	0.357278	None	High	High	High	High	High	High	High	High	High	High	High	High
augustus_masked-Fvb3-2-processed-gene-22.11-mRNA-1 protein AED:0.20 eAED:0.20 QI:57	PREDICTED: chaperone protein ClpB1-like isoform X1 [Fragaria vesca subsp. vesca]:Chaperone protein ClpB1 OS=Oryza sativa subsp. japonica OX=39947 GN=CLPB1 PE=2 SV=1: heat shock protein 101 :	3.488	1	2	1	86.7	6.77	5.15	126.8	123.3	0.972		None	High	High	Not Found	Not Found	Not Found	Not Found	High	High	Not Found	Not Found	Not Found	Not Found
augustus_masked-Fvb3-2-processed-gene-22.8-mRNA-1 protein AED:0.23 eAED:0.18 QI:268	PREDICTED: glucose-6-phosphate/phosphate translocator 1, chloroplastic [Fragaria vesca subsp. vesca]:"Glucose-6-phosphate/phosphate translocator 1, chloroplastic OS=Arabidopsis thaliana OX=3702 GN=GPT1 PE=2 SV=1": glucose 6-phosphate/phosphate translocator 1 :	4.256	2	3	1	81.2	8.28	8.21	294.3	292.4	0.994	0.696877	None	High	Not Found	Not Found	High	Not Found	High	High	Not Found	Not Found	High	Not Found	High
augustus_masked-Fvb3-2-processed-gene-23.14-mRNA-1 protein AED:0.14 eAED:-0.05 QI:0	PREDICTED: SWI/SNF complex subunit SWI3B [Fragaria vesca subsp. vesca]:SWI/SNF complex subunit SWI3B OS=Arabidopsis thaliana OX=3702 GN=SWI3B PE=1 SV=1: switch subunit 3 :	5.587	2	10	1	63	8.27	28.24	664.4	670.3	1.009		None	High	High	High	High	High	High	High	High	High	High	High	High
augustus_masked-Fvb3-2-processed-gene-230.5-mRNA-1 protein AED:0.21 eAED:0.21 QI:0	PREDICTED: protein transport protein Sec61 subunit beta [Fragaria vesca subsp. vesca]:Protein transport protein Sec61 subunit beta OS=Arabidopsis thaliana OX=3702 GN=At2g45070 PE=1 SV=1:" Preprotein translocase Sec, Sec61-beta subunit protein ":	32.502	63	57	1	10.8	11.72	215.42	406.8	441.9	0.926	0.834314	None	High	High	High	High	High	High	High	High	High	High	High	High
augustus_masked-Fvb3-2-processed-gene-233.1-mRNA-1 protein AED:0.18 eAED:0.20 QI:81	PREDICTED: vicilin-like antimicrobial peptides 2-2 [Fragaria vesca subsp. vesca]:Vicilin-like seed storage protein At2g28490 OS=Arabidopsis thaliana OX=3702 GN=At2g28490 PE=2 SV=1: RmlC-like cupins superfamily protein :	56.392	9	93	4	133	5.34	200.24	2002.8	1983.6	0.99		None	High	High	High	High	High	High	High	High	High	High	High	High
augustus_masked-Fvb3-2-processed-gene-239.5-mRNA-1 protein AED:0.14 eAED:0.14 QI:863	PREDICTED: phototropin-1 isoform X2 [Fragaria vesca subsp. vesca]:Phototropin-1 OS=Arabidopsis thaliana OX=3702 GN=PHOT1 PE=1 SV=1: phototropin 1 :	14.399	4	15	2	114.9	8.29	37.83	188.7	182.8	1.038	0.424527	None	High	High	High	High	High	High	High	High	High	High	High	High
augustus_masked-Fvb3-2-processed-gene-24.15-mRNA-1 protein AED:0.11 eAED:0.11 QI:290	PREDICTED: L-ascorbate oxidase homolog [Fragaria vesca subsp. vesca]:L-ascorbate oxidase homolog OS=Brassica napus OX=3708 GN=Bp10 PE=2 SV=1: SKU5 similar 4 :	10.827	6	25	1	61.4	9.6	54.85	1196.6	1035.2	0.865	0.0330921	None	High	High	Not Found	High	High	High	High	High	Not Found	High	High	High
augustus_masked-Fvb3-2-processed-gene-254.1-mRNA-1 protein AED:0.13 eAED:0.10 QI:0	PREDICTED: factor of DNA methylation 4 isoform X1 [Fragaria vesca subsp. vesca]:Factor of DNA methylation 4 OS=Arabidopsis thaliana OX=3702 GN=FDM4 PE=4 SV=1: XH/XS domain-containing protein :	5.452	2	3	2	110.8	8.56	7.19	81.3	70.6	0.868		None	Not Found	Not Found	Not Found	High	High	High	Not Found	Not Found	Not Found	High	High	High
augustus_masked-Fvb3-2-processed-gene-26.11-mRNA-1 protein AED:0.21 eAED:0.17 QI:0	PREDICTED: malonyl-CoA decarboxylase, mitochondrial [Fragaria vesca subsp. vesca]:"Malonyl-CoA decarboxylase, mitochondrial OS=Anser anser anser OX=8844 GN=MLYCD PE=1 SV=2": malonyl-CoA decarboxylase family protein :	6.892	5	7	1	66.8	7.23	13.01					None	Not Found	Not Found	High	Not Found	Not Found	Not Found	Not Found	Not Found	High	Not Found	Not Found	Not Found
augustus_masked-Fvb3-2-processed-gene-264.5-mRNA-1 protein AED:0.23 eAED:0.23 QI:0	PREDICTED: eukaryotic translation initiation factor 3 subunit D-like [Fragaria vesca subsp. vesca]:Eukaryotic translation initiation factor 3 subunit D OS=Arabidopsis thaliana OX=3702 GN=TIF3D1 PE=1 SV=1: Eukaryotic translation initiation factor 3 subunit 7 (eIF-3) :	25.166	10	81	1	63.8	5.49	186.58	729.2	677.8	0.969	0.842524	None	High	High	High	High	High	High	High	High	High	High	High	High
augustus_masked-Fvb3-2-processed-gene-266.7-mRNA-1 protein AED:0.01 eAED:0.01 QI:0	PREDICTED: uncharacterized protein LOC101297818 [Fragaria vesca subsp. vesca]:" LOCATED IN: thylakoid, chloroplast thylakoid membrane, chloroplast, chloroplast envelope; EXPRESSED IN: 22 plant structures; EXPRESSED DURING: 13 growth stages; CONTAINS InterPro DOMAIN/s: Thylakoid soluble phosphoprotein TSP9 (InterPro:IPR021584); Has 37 Blast hits to 37 proteins in 10 species: Archae - 0; Bacteria -…	1.979	13	2	1	10.2	9.64	5.18	164.5	212.8	1.294		None	Not Found	Not Found	High	Not Found	Not Found	High	Not Found	Not Found	High	Not Found	Not Found	High
augustus_masked-Fvb3-2-processed-gene-268.0-mRNA-1 protein AED:0.09 eAED:0.09 QI:0	PREDICTED: anthocyanidin 3-O-glucosyltransferase 2-like [Fragaria vesca subsp. vesca]:UDP-glycosyltransferase 71K2 OS=Pyrus communis OX=23211 GN=UGT71K2 PE=1 SV=1: UDP-glucosyl transferase 71C3 :	27.924	19	28	7	52.6	5.39	78.51	847.8	791.5	0.934	0.360633	None	High	High	High	High	High	High	High	High	High	High	High	High
augustus_masked-Fvb3-2-processed-gene-268.16-mRNA-1 protein AED:0.13 eAED:0.13 QI:74	PREDICTED: 18.1 kDa class I heat shock protein-like [Fragaria vesca subsp. vesca]:18.2 kDa class I heat shock protein OS=Medicago sativa OX=3879 GN=HSP18.2 PE=2 SV=1: HSP20-like chaperones superfamily protein :	10.106	21	42	1	18.2	6.61	59.77	706.2	828.4	1.251	0.295107	None	High	High	High	High	High	High	High	High	High	High	High	High
augustus_masked-Fvb3-2-processed-gene-27.10-mRNA-1 protein AED:0.13 eAED:0.13 QI:0	PREDICTED: uncharacterized protein LOC101306600 [Fragaria vesca subsp. vesca]:Protein CLMP1 OS=Arabidopsis thaliana OX=3702 GN=CLMP1 PE=1 SV=1: Octicosapeptide/Phox/Bem1p (PB1) domain-containing protein / tetratricopeptide repeat (TPR)-containing protein :	38.423	16	46	2	85.3	5.31	101.77	2208	2500.2	1.003	0.709906	None	High	High	High	Not Found	High	High	High	High	High	Not Found	High	High
augustus_masked-Fvb3-2-processed-gene-272.4-mRNA-1 protein AED:0.11 eAED:0.11 QI:0	PREDICTED: clathrin heavy chain 1-like [Fragaria vesca subsp. vesca]:Clathrin heavy chain 1 OS=Oryza sativa subsp. japonica OX=39947 GN=Os11g0104900 PE=3 SV=1:" Clathrin, heavy chain ":	93.314	11	165	1	236.7	5.26	356.36	192.1	201.7	1.05		None	High	Not Found	High	High	High	High	High	Not Found	High	High	High	High
augustus_masked-Fvb3-2-processed-gene-279.10-mRNA-1 protein AED:0.26 eAED:0.26 QI:0	PREDICTED: PRA1 family protein B1-like [Fragaria vesca subsp. vesca]:PRA1 family protein B4 OS=Arabidopsis thaliana OX=3702 GN=PRA1B4 PE=1 SV=1: prenylated RAB acceptor 1.B4 :	6.603	10	7	2	22.4	9.96	13.38	197.1	186.5	0.947		None	High	High	Not Found	Not Found	High	High	High	High	Not Found	Not Found	High	High
augustus_masked-Fvb3-2-processed-gene-28.13-mRNA-1 protein AED:0.28 eAED:0.28 QI:312	PREDICTED: F-box protein CPR30 [Fragaria vesca subsp. vesca]:F-box protein CPR1 OS=Arabidopsis thaliana OX=3702 GN=CPR1 PE=1 SV=2: F-box and associated interaction domains-containing protein :	2.188	2	4	1	46.7	8.06	9.45	29	30.7	1.061		None	High	High	Not Found	Not Found	High	High	High	High	Not Found	Not Found	High	High
augustus_masked-Fvb3-2-processed-gene-28.3-mRNA-1 protein AED:0.11 eAED:0.11 QI:181	fruit protein pKIWI501-like [Rosa chinensis]:	13.817	15	33	2	18.1	3.76	106.45	1960.3	2033.9	1.038	0.723267	None	High	High	High	High	High	High	High	High	High	High	High	High
augustus_masked-Fvb3-2-processed-gene-282.3-mRNA-1 protein AED:0.13 eAED:0.13 QI:472	PREDICTED: protein TIC110, chloroplastic [Fragaria vesca subsp. vesca]:"Protein TIC110, chloroplastic OS=Arabidopsis thaliana OX=3702 GN=TIC110 PE=1 SV=1": translocon at the inner envelope membrane of chloroplasts 110 :	103.001	18	110	1	144.9	6.27	281.99					None	Not Found	Not Found	High	High	High	Not Found	Not Found	Not Found	High	High	High	Not Found
augustus_masked-Fvb3-2-processed-gene-282.7-mRNA-1 protein AED:0.09 eAED:0.09 QI:40	PREDICTED: peroxidase 4-like [Fragaria vesca subsp. vesca]:Peroxidase 4 OS=Vitis vinifera OX=29760 GN=GSVIVT00023967001 PE=1 SV=1: Peroxidase superfamily protein :	25.377	15	26	1	35	8.37	65.15	451.9	411.2	0.91		None	High	Not Found	Not Found	Not Found	High	High	High	Not Found	Not Found	Not Found	High	High
augustus_masked-Fvb3-2-processed-gene-29.20-mRNA-1 protein AED:0.20 eAED:0.15 QI:0	PREDICTED: vacuolar protein-sorting protein BRO1-like [Fragaria vesca subsp. vesca]:"Pentatricopeptide repeat-containing protein At2g03380, mitochondrial OS=Arabidopsis thaliana OX=3702 GN=PCMP-E47 PE=3 SV=1": Heavy metal transport/detoxification superfamily protein :	10.91	3	18	4	68.6	8.05	41.82	1071.3	1232	1.15	0.27801	None	High	High	High	High	High	High	High	High	High	High	High	High
augustus_masked-Fvb3-2-processed-gene-298.15-mRNA-1 protein AED:0.14 eAED:0.14 QI:0	PREDICTED: DNA-damage-repair/toleration protein DRT100 [Fragaria vesca subsp. vesca]:DNA damage-repair/toleration protein DRT100 OS=Arabidopsis thaliana OX=3702 GN=DRT100 PE=2 SV=2: Leucine-rich repeat (LRR) family protein :	42.461	30	89	11	39.6	8.88	189.51	7598.7	6993	0.92	0.239639	None	High	High	High	High	High	High	High	High	High	High	High	High
augustus_masked-Fvb3-2-processed-gene-299.2-mRNA-1 protein AED:0.26 eAED:0.27 QI:336	PREDICTED: uncharacterized protein LOC101303311 [Fragaria vesca subsp. vesca]: unknown protein; INVOLVED IN: biological_process unknown; LOCATED IN: plasma membrane; EXPRESSED IN: 22 plant structures; EXPRESSED DURING: 13 growth stages; Has 30201 Blast hits to 17322 proteins in 780 species: Archae - 12; Bacteria - 1396; Metazoa - 17338; Fungi - 3422; Plants - 5037; Viruses - 0; Other Eukaryotes -…	2.173	1	1	1	94.1	6.57	2.01					None	Not Found	High	Not Found	Not Found	Not Found	Not Found	Not Found	High	Not Found	Not Found	Not Found	Not Found
augustus_masked-Fvb3-2-processed-gene-304.6-mRNA-1 protein AED:0.12 eAED:0.12 QI:0	PREDICTED: multiple C2 and transmembrane domain-containing protein 1-like [Fragaria vesca subsp. vesca]:FT-interacting protein 7 OS=Oryza sativa subsp. japonica OX=39947 GN=FTIP7 PE=1 SV=1: Calcium-dependent lipid-binding (CaLB domain) plant phosphoribosyltransferase family protein :	13.503	2	13	2	160.9	8.48	29.7	426	402.4	0.945		None	High	High	High	High	High	High	High	High	High	High	High	High
augustus_masked-Fvb3-2-processed-gene-312.4-mRNA-1 protein AED:0.17 eAED:0.16 QI:0	PREDICTED: transcription factor Pur-alpha 1 isoform X1 [Fragaria vesca subsp. vesca]:Transcription factor Pur-alpha 1 OS=Arabidopsis thaliana OX=3702 GN=PURA1 PE=1 SV=2: purin-rich alpha 1 :	25.424	22	38	2	31.2	5.92	97.39	495.7	516.9	1.043	0.108658	None	High	High	High	High	High	High	High	High	High	High	High	High
augustus_masked-Fvb3-2-processed-gene-32.11-mRNA-1 protein AED:0.31 eAED:0.31 QI:0	PREDICTED: putative MO25-like protein At5g47540 [Fragaria vesca subsp. vesca]:Putative MO25-like protein At5g47540 OS=Arabidopsis thaliana OX=3702 GN=At5g47540 PE=2 SV=1: Mo25 family protein :	36.853	13	72	4	72.1	9.13	136.35	1497.5	1369.3	0.914	0.57336	None	High	High	High	High	High	High	High	High	High	High	High	High
augustus_masked-Fvb3-2-processed-gene-41.12-mRNA-1 protein AED:0.30 eAED:0.30 QI:0	PREDICTED: CBL-interacting serine/threonine-protein kinase 12-like [Fragaria vesca subsp. vesca]:CBL-interacting serine/threonine-protein kinase 12 OS=Arabidopsis thaliana OX=3702 GN=CIPK12 PE=1 SV=1: CBL-interacting protein kinase 12 :	1.604	2	1	1	56.9	7.53	2	347	340.1	0.98		None	Not Found	Not Found	Not Found	High	Not Found	Not Found	Not Found	Not Found	Not Found	High	Not Found	Not Found
augustus_masked-Fvb3-2-processed-gene-43.1-mRNA-1 protein AED:0.00 eAED:0.00 QI:58	PREDICTED: UBP1-associated protein 2C-like [Fragaria vesca subsp. vesca]:UBP1-associated protein 2C OS=Arabidopsis thaliana OX=3702 GN=UBA2C PE=2 SV=1: RNA-binding (RRM/RBD/RNP motifs) family protein :	20.431	12	17	4	38.6	8.46	39.97	627.2	593.9	0.947	0.29885	None	High	High	High	High	High	High	High	High	High	High	High	High
augustus_masked-Fvb3-2-processed-gene-47.2-mRNA-1 protein AED:0.34 eAED:0.34 QI:0	PREDICTED: ethylene-responsive transcription factor 4 [Fragaria vesca subsp. vesca]:Ethylene-responsive transcription factor 4 OS=Nicotiana sylvestris OX=4096 GN=ERF4 PE=2 SV=1: ethylene responsive element binding factor 4 :	2.445	5	4	1	27.5	9.52	10.82	79.6	71.7	0.901		None	Not Found	High	High	High	Not Found	High	Not Found	High	High	High	Not Found	High
augustus_masked-Fvb3-2-processed-gene-50.0-mRNA-1 protein AED:0.19 eAED:0.19 QI:0	PREDICTED: callose synthase 11 [Fragaria vesca subsp. vesca]:Callose synthase 11 OS=Arabidopsis thaliana OX=3702 GN=CALS11 PE=2 SV=1: glucan synthase-like 1 :	11.446	1	8	1	205.1	8.94	18.58	136.9	129.4	0.945	0.403032	None	High	High	High	High	High	High	High	High	High	High	High	High
augustus_masked-Fvb3-2-processed-gene-54.1-mRNA-1 protein AED:0.20 eAED:0.20 QI:140	PREDICTED: probable LRR receptor-like serine/threonine-protein kinase At4g20940 isoform X1 [Fragaria vesca subsp. vesca]:Probable LRR receptor-like serine/threonine-protein kinase At4g20940 OS=Arabidopsis thaliana OX=3702 GN=At4g20940 PE=1 SV=1: Leucine-rich receptor-like protein kinase family protein :	50.003	7	92	1	190.9	6.76	196.02					None	High	High	High	High	High	High	High	High	High	High	High	High
augustus_masked-Fvb3-2-processed-gene-65.12-mRNA-1 protein AED:0.22 eAED:0.22 QI:157	PREDICTED: pentatricopeptide repeat-containing protein At2g35130 [Fragaria vesca subsp. vesca]:Pentatricopeptide repeat-containing protein At2g35130 OS=Arabidopsis thaliana OX=3702 GN=At2g35130 PE=3 SV=1: Tetratricopeptide repeat (TPR)-like superfamily protein :	24.116	7	31	6	102.4	6.62	76.97	2077.2	2238.8	0.973	0.915794	None	High	High	High	High	High	High	High	High	High	High	High	High
augustus_masked-Fvb3-2-processed-gene-69.11-mRNA-1 protein AED:0.39 eAED:0.39 QI:447	PREDICTED: haloacid dehalogenase-like hydrolase domain-containing protein 3 [Fragaria vesca subsp. vesca]:Haloacid dehalogenase-like hydrolase domain-containing protein 3 OS=Danio rerio OX=7955 GN=hdhd3 PE=2 SV=1: Haloacid dehalogenase-like hydrolase (HAD) superfamily protein :	24.701	24	26	5	28.8	7.37	60.04	2033	2102.7	0.959	0.799337	None	High	High	High	High	High	High	High	High	High	High	High	High
augustus_masked-Fvb3-2-processed-gene-78.1-mRNA-1 protein AED:0.19 eAED:0.19 QI:0	PREDICTED: elongation factor Tu GTP-binding domain-containing protein 1 [Fragaria vesca subsp. vesca]:Elongation factor-like GTPase 1 OS=Mus musculus OX=10090 GN=Efl1 PE=1 SV=1: Ribosomal protein S5/Elongation factor G/III/V family protein :	8.51	3	8	3	113.5	6.24	13.84	684.7	623.1	0.91		None	High	High	High	Not Found	High	High	High	High	High	Not Found	High	High
augustus_masked-Fvb3-2-processed-gene-79.5-mRNA-1 protein AED:0.24 eAED:0.24 QI:0	PREDICTED: nuclear transcription factor Y subunit C-2 [Fragaria vesca subsp. vesca]:Nuclear transcription factor Y subunit C-4 OS=Oryza sativa subsp. japonica OX=39947 GN=NFYC4 PE=1 SV=1:" nuclear factor Y, subunit C2 ":	6.393	7	4	2	32	6.39	7.08	552.7	528	0.955		None	High	High	Not Found	High	Not Found	Not Found	High	High	Not Found	High	Not Found	Not Found
augustus_masked-Fvb3-2-processed-gene-87.12-mRNA-1 protein AED:0.00 eAED:0.00 QI:0	PREDICTED: uncharacterized protein LOC101306413 [Fragaria vesca subsp. vesca]: unknown protein; Has 44 Blast hits to 44 proteins in 14 species: Archae - 0; Bacteria - 0; Metazoa - 0; Fungi - 0; Plants - 44; Viruses - 0; Other Eukaryotes - 0 (source: NCBI BLink). :	47.542	75	56	2	11.1	6.37	170.84	2163.1	1875.3	0.861	0.918375	None	High	High	High	High	High	High	High	High	High	High	High	High
augustus_masked-Fvb3-2-processed-gene-93.0-mRNA-1 protein AED:0.05 eAED:0.05 QI:1419	PREDICTED: interactor of constitutive active ROPs 1-like [Fragaria vesca subsp. vesca]:Interactor of constitutive active ROPs 1 OS=Arabidopsis thaliana OX=3702 GN=ICR1 PE=1 SV=1: interactor of constitutive active rops 1 :	5.913	6	7	2	41.7	5.31	20.56					None	High	High	High	High	High	High	High	High	High	High	High	High
augustus_masked-Fvb3-2-processed-gene-97.7-mRNA-1 protein AED:0.37 eAED:0.37 QI:0	PREDICTED: FK506-binding protein 3-like [Fragaria vesca subsp. vesca]:	10.208	23	13	1	10.8	8.31	12.9	955	1099.3	1.173	0.122442	None	High	High	High	High	High	High	High	High	High	High	High	High
augustus_masked-Fvb3-3-processed-gene-105.11-mRNA-1 protein AED:0.04 eAED:0.04 QI:347	PREDICTED: uncharacterized protein LOC101305821 [Fragaria vesca subsp. vesca]:COP1-interacting protein 7 OS=Arabidopsis thaliana OX=3702 GN=CIP7 PE=1 SV=1: COP1-interacting protein 7 :Uncharacterized protein OS=Rosa chinensis OX=74649 GN=RchiOBHm_Chr5g0034651 PE=4 SV=1:	23.593	7	29	2	126.9	5.96	48.88					None	High	High	Not Found	Not Found	Not Found	Not Found	High	High	Not Found	Not Found	Not Found	Not Found
augustus_masked-Fvb3-3-processed-gene-107.2-mRNA-1 protein AED:0.25 eAED:0.25 QI:0	PREDICTED: receptor-like protein kinase THESEUS 1 [Fragaria vesca subsp. vesca]:Receptor-like protein kinase THESEUS 1 OS=Arabidopsis thaliana OX=3702 GN=THE1 PE=1 SV=1: protein kinase family protein :Uncharacterized protein OS=Rosa chinensis OX=74649 GN=RchiOBHm_Chr6g0280941 PE=4 SV=1:	18.053	7	18	3	92.3	5.44	35.96	1035.1	1187.3	1.147		None	High	High	High	High	High	High	High	High	High	High	High	High
augustus_masked-Fvb3-3-processed-gene-11.8-mRNA-1 protein AED:0.27 eAED:0.27 QI:0	PREDICTED: transcription factor TCP2 [Fragaria vesca subsp. vesca]:Transcription factor TCP2 OS=Arabidopsis thaliana OX=3702 GN=TCP2 PE=1 SV=1:" TEOSINTE BRANCHED 1, cycloidea and PCF transcription factor 2 ":Putative transcription factor TCP family OS=Rosa chinensis OX=74649 GN=RchiOBHm_Chr5g0014491 PE=4 SV=1:	2.361	3	2	1	49.5	8.03	5.38					None	Not Found	Not Found	Not Found	High	High	Not Found	Not Found	Not Found	Not Found	High	High	Not Found
augustus_masked-Fvb3-3-processed-gene-121.1-mRNA-1 protein AED:0.09 eAED:0.09 QI:71	PREDICTED: polyadenylate-binding protein RBP45C [Fragaria vesca subsp. vesca]:Polyadenylate-binding protein RBP45 OS=Nicotiana plumbaginifolia OX=4092 GN=RBP45 PE=1 SV=1: RNA-binding (RRM/RBD/RNP motifs) family protein :Putative nucleotide-binding alpha-beta plait domain-containing protein OS=Rosa chinensis OX=74649 GN=RchiOBHm_Chr5g0039271 PE=4 SV=1:	25.001	19	61	1	45.7	5.73	134.73	708.6	724.6	1.023		None	High	High	Not Found	Not Found	High	High	High	High	Not Found	Not Found	High	High
augustus_masked-Fvb3-3-processed-gene-147.4-mRNA-1 protein AED:0.11 eAED:0.05 QI:0	PREDICTED: uncharacterized protein LOC101307956 [Fragaria vesca subsp. vesca]: unknown protein; FUNCTIONS IN: molecular_function unknown; INVOLVED IN: biological_process unknown; LOCATED IN: cellular_component unknown. :Uncharacterized protein OS=Rosa chinensis OX=74649 GN=RchiOBHm_Chr5g0049091 PE=4 SV=1:	3.008	3	1	1	40.2	6.58	2.46					None	Not Found	High	Not Found	Not Found	Not Found	Not Found	Not Found	High	Not Found	Not Found	Not Found	Not Found
augustus_masked-Fvb3-3-processed-gene-17.4-mRNA-1 protein AED:0.45 eAED:0.45 QI:0	PREDICTED: chlorophyll a-b binding protein of LHCII type 1-like [Fragaria vesca subsp. vesca]:"Chlorophyll a-b binding protein 21, chloroplastic OS=Nicotiana tabacum OX=4097 GN=CAB21 PE=2 SV=1": chlorophyll A/B binding protein 1 :"Chlorophyll a-b binding protein, chloroplastic OS=Rosa chinensis OX=74649 GN=RchiOBHm_Chr5g0013251 PE=3 SV=1":	16.54	13	78	1	27.8	5.27	184.82	573.7	542.2	0.945		None	Not Found	High	Not Found	Not Found	High	Not Found	Not Found	High	Not Found	Not Found	High	Not Found
augustus_masked-Fvb3-3-processed-gene-176.0-mRNA-1 protein AED:0.20 eAED:0.20 QI:0	PREDICTED: cleavage and polyadenylation specificity factor subunit CG7185 [Fragaria vesca subsp. vesca]:Nipped-B-like protein B OS=Danio rerio OX=7955 GN=nipblb PE=2 SV=1: RNA-binding (RRM/RBD/RNP motifs) family protein :Uncharacterized protein OS=Eucalyptus grandis OX=71139 GN=EUGRSUZ_F03691 PE=4 SV=1:	9.029	3	6	1	72.9	6.19	12.95	480.6	469.9	0.978		None	High	High	Not Found	Not Found	High	Not Found	High	High	Not Found	Not Found	High	Not Found
augustus_masked-Fvb3-3-processed-gene-178.6-mRNA-1 protein AED:0.32 eAED:0.32 QI:104	PREDICTED: flagellar radial spoke protein 5 isoform X1 [Fragaria vesca subsp. vesca]:"Uncharacterized oxidoreductase At1g06690, chloroplastic OS=Arabidopsis thaliana OX=3702 GN=At1g06690 PE=1 SV=1": NAD(P)-linked oxidoreductase superfamily protein :Putative pyridoxine 4-dehydrogenase OS=Rosa chinensis OX=74649 GN=RchiOBHm_Chr5g0054911 PE=4 SV=1:	11.871	7	25	3	44	7.2	57.67	509.8	511.6	1.024	0.36204	None	High	High	High	High	High	High	High	High	High	High	High	High
augustus_masked-Fvb3-3-processed-gene-194.0-mRNA-1 protein AED:0.12 eAED:0.13 QI:231	PREDICTED: DNA ligase 1-like isoform X2 [Fragaria vesca subsp. vesca]:DNA ligase 1 OS=Arabidopsis thaliana OX=3702 GN=LIG1 PE=2 SV=2: DNA ligase 1 :DNA ligase OS=Rosa chinensis OX=74649 GN=RchiOBHm_Chr5g0056931 PE=3 SV=1:	3.13	1	1	1	156.2	8.85	2.31	170.1	187	1.099		None	Not Found	Not Found	Not Found	Not Found	Not Found	High	Not Found	Not Found	Not Found	Not Found	Not Found	High
augustus_masked-Fvb3-3-processed-gene-211.9-mRNA-1 protein AED:0.00 eAED:0.00 QI:0	PREDICTED: protein transport protein Sec61 subunit beta [Fragaria vesca subsp. vesca]:Protein transport protein Sec61 subunit beta OS=Arabidopsis thaliana OX=3702 GN=At2g45070 PE=1 SV=1:" Preprotein translocase Sec, Sec61-beta subunit protein ":Protein transport protein Sec61 subunit beta OS=Lupinus angustifolius OX=3871 GN=TanjilG_11289 PE=3 SV=1:	35.333	62	55	1	10.8	11.72	210.31	2154.6	2122	0.985	0.723536	None	High	High	High	Not Found	High	High	High	High	High	Not Found	High	High
augustus_masked-Fvb3-3-processed-gene-224.10-mRNA-1 protein AED:0.01 eAED:0.01 QI:101	PREDICTED: protein FAM136A [Fragaria vesca subsp. vesca]:Protein FAM136A OS=Mus musculus OX=10090 GN=Fam136a PE=1 SV=1: Eukaryotic protein of unknown function (DUF842) :Uncharacterized protein OS=Rosa chinensis OX=74649 GN=RchiOBHm_Chr4g0405841 PE=4 SV=1:	1.839	4	4	1	21.4	7.15	3.68					None	Not Found	High	Not Found	Not Found	High	High	Not Found	High	Not Found	Not Found	High	High
augustus_masked-Fvb3-3-processed-gene-225.8-mRNA-1 protein AED:0.03 eAED:0.03 QI:0	PREDICTED: exocyst complex component EXO70A1-like [Fragaria vesca subsp. vesca]:Exocyst complex component EXO70H1 OS=Arabidopsis thaliana OX=3702 GN=EXO70H1 PE=1 SV=1: exocyst subunit exo70 family protein H2 :Exocyst subunit Exo70 family protein OS=Rosa chinensis OX=74649 GN=RchiOBHm_Chr5g0062431 PE=3 SV=1:	2.676	2	1	1	70.5	6.43	2.87					None	Not Found	Not Found	Not Found	Not Found	High	Not Found	Not Found	Not Found	Not Found	Not Found	High	Not Found
augustus_masked-Fvb3-3-processed-gene-229.0-mRNA-1 protein AED:0.12 eAED:0.12 QI:290	PREDICTED: uncharacterized protein LOC101302631 [Fragaria vesca subsp. vesca]: unknown protein; BEST Arabidopsis thaliana protein match is: unknown protein (TAIR:AT5G13660.2); Has 35333 Blast hits to 34131 proteins in 2444 species: Archae - 798; Bacteria - 22429; Metazoa - 974; Fungi - 991; Plants - 531; Viruses - 0; Other Eukaryotes - 9610 (source: NCBI BLink). :Putative Jas TPL-binding domain-c…	12.692	8	10	3	53.6	7.61	22.23	101.3	95	0.938		None	High	High	High	High	High	High	High	High	High	High	High	High
augustus_masked-Fvb3-3-processed-gene-23.7-mRNA-1 protein AED:0.10 eAED:0.10 QI:0	PREDICTED: histone deacetylase HDT1-like [Fragaria vesca subsp. vesca]:Histone deacetylase HDT1 OS=Solanum chacoense OX=4108 GN=HDT1 PE=2 SV=1: histone deacetylase 2C :Uncharacterized protein OS=Prunus persica OX=3760 GN=PRUPE_6G118700 PE=4 SV=1:	4.051	4	5	1	31.9	4.87	13.17					None	High	High	High	High	High	Not Found	High	High	High	High	High	Not Found
augustus_masked-Fvb3-3-processed-gene-232.1-mRNA-1 protein AED:0.19 eAED:0.19 QI:0	PREDICTED: UDP-glucuronic acid decarboxylase 6 isoform X1 [Fragaria vesca subsp. vesca]:UDP-glucuronic acid decarboxylase 6 OS=Arabidopsis thaliana OX=3702 GN=UXS6 PE=2 SV=1: UDP-XYL synthase 6 :Putative UDP-glucuronate decarboxylase OS=Rosa chinensis OX=74649 GN=RchiOBHm_Chr5g0063761 PE=4 SV=1:	34.959	8	56	1	110.3	7.68	136.07	699.3	684.2	0.978	0.612754	None	High	Not Found	High	High	Not Found	High	High	Not Found	High	High	Not Found	High
augustus_masked-Fvb3-3-processed-gene-248.0-mRNA-1 protein AED:0.11 eAED:0.11 QI:0	PREDICTED: eukaryotic translation initiation factor 3 subunit D-like [Fragaria vesca subsp. vesca]:Eukaryotic translation initiation factor 3 subunit D OS=Arabidopsis thaliana OX=3702 GN=TIF3D1 PE=1 SV=1: Eukaryotic translation initiation factor 3 subunit 7 (eIF-3) :Eukaryotic translation initiation factor 3 subunit D OS=Rosa chinensis OX=74649 GN=RchiOBHm_Chr5g0048541 PE=3 SV=1:	23.509	10	76	1	63.6	5.54	178.33					None	High	Not Found	Not Found	Not Found	Not Found	Not Found	High	Not Found	Not Found	Not Found	Not Found	Not Found
augustus_masked-Fvb3-3-processed-gene-259.10-mRNA-1 protein AED:0.03 eAED:0.03 QI:0	PREDICTED: PRA1 family protein B1-like [Fragaria vesca subsp. vesca]:PRA1 family protein B4 OS=Arabidopsis thaliana OX=3702 GN=PRA1B4 PE=1 SV=1: prenylated RAB acceptor 1.B4 :PRA1 family protein OS=Rosa chinensis OX=74649 GN=RchiOBHm_Chr5g0071661 PE=3 SV=1:	6.477	10	9	2	22.3	10.32	16.47	900.8	1026.5	1.07	0.22512	None	High	High	High	High	High	High	High	High	High	High	High	High
augustus_masked-Fvb3-3-processed-gene-27.2-mRNA-1 protein AED:0.12 eAED:0.12 QI:0	PREDICTED: glutamate receptor 2.7-like [Fragaria vesca subsp. vesca]:Glutamate receptor 2.7 OS=Arabidopsis thaliana OX=3702 GN=GLR2.7 PE=2 SV=3: glutamate receptor 2.7 :Glutamate receptor OS=Rosa chinensis OX=74649 GN=RchiOBHm_Chr5g0009951 PE=3 SV=1:	1.639	0	1	1	173.5	6.07	2.12					None	Not Found	Not Found	Not Found	High	Not Found	Not Found	Not Found	Not Found	Not Found	High	Not Found	Not Found
augustus_masked-Fvb3-3-processed-gene-275.6-mRNA-1 protein AED:0.24 eAED:0.24 QI:0	PREDICTED: F-box protein CPR30-like isoform X3 [Fragaria vesca subsp. vesca]:F-box protein CPR1 OS=Arabidopsis thaliana OX=3702 GN=CPR1 PE=1 SV=2: F-box and associated interaction domains-containing protein :Putative F-box domain-containing protein OS=Rosa chinensis OX=74649 GN=RchiOBHm_Chr5g0075881 PE=4 SV=1:	3.704	3	2	1	42.8	5.69	3.93					None	High	High	Not Found	Not Found	Not Found	Not Found	High	High	Not Found	Not Found	Not Found	Not Found
augustus_masked-Fvb3-3-processed-gene-278.2-mRNA-1 protein AED:0.22 eAED:0.22 QI:0	PREDICTED: uncharacterized protein LOC101295790 [Fragaria vesca subsp. vesca]:"Cytochrome c-type biogenesis protein CcmE homolog, mitochondrial OS=Arabidopsis thaliana OX=3702 GN=CCME PE=1 SV=1": transmembrane protein G1P-related 1 :Putative heme-transporting ATPase OS=Rosa chinensis OX=74649 GN=RchiOBHm_Chr5g0077121 PE=3 SV=1:	2.002	3	4	1	30.4	9.66	7.85	928	923.4	0.995		None	High	High	Not Found	High	High	Not Found	High	High	Not Found	High	High	Not Found
augustus_masked-Fvb3-3-processed-gene-285.12-mRNA-1 protein AED:0.03 eAED:0.06 QI:0	PREDICTED: AP2/ERF and B3 domain-containing transcription factor At1g50680-like [Fragaria vesca subsp. vesca]:AP2/ERF and B3 domain-containing transcription factor At1g51120 OS=Arabidopsis thaliana OX=3702 GN=At1g51120 PE=2 SV=1: AP2/B3 transcription factor family protein :Putative transcription factor RAV family OS=Rosa chinensis OX=74649 GN=RchiOBHm_Chr5g0080541 PE=4 SV=1:	1.92	3	1	1	39.9	6.04	2.22					None	Not Found	Not Found	Not Found	Not Found	High	Not Found	Not Found	Not Found	Not Found	Not Found	High	Not Found
augustus_masked-Fvb3-3-processed-gene-39.3-mRNA-1 protein AED:0.19 eAED:0.19 QI:682	PREDICTED: coatomer subunit alpha-1-like [Fragaria vesca subsp. vesca]:Coatomer subunit alpha-1 OS=Arabidopsis thaliana OX=3702 GN=At1g62020 PE=2 SV=2:" Coatomer, alpha subunit ":Coatomer subunit alpha OS=Rosa chinensis OX=74649 GN=RchiOBHm_Chr5g0016541 PE=4 SV=1:	167.142	24	246	4	187.2	6.77	597.23	985.2	930.8	0.977	0.600333	None	High	High	High	High	High	High	High	High	High	High	High	High
augustus_masked-Fvb3-3-processed-gene-42.6-mRNA-1 protein AED:0.46 eAED:0.46 QI:0	PREDICTED: ATP-dependent Clp protease proteolytic subunit 4, chloroplastic [Fragaria vesca subsp. vesca]:"ATP-dependent Clp protease proteolytic subunit 4, chloroplastic OS=Arabidopsis thaliana OX=3702 GN=CLPP4 PE=1 SV=1": CLP protease P4 :ATP-dependent Clp protease proteolytic subunit OS=Rosa chinensis OX=74649 GN=RchiOBHm_Chr5g0018161 PE=3 SV=1:	12.043	8	18	3	31.9	5.4	34.74	1154.6	1206.2	0.968	0.790246	None	High	High	High	High	High	High	High	High	High	High	High	High
augustus_masked-Fvb3-3-processed-gene-42.7-mRNA-1 protein AED:0.38 eAED:0.36 QI:121	PREDICTED: twinkle homolog protein, chloroplastic/mitochondrial isoform X1 [Fragaria vesca subsp. vesca]:"Twinkle homolog protein, chloroplastic/mitochondrial OS=Arabidopsis thaliana OX=3702 GN=At1g30680 PE=1 SV=1": toprim domain-containing protein :Putative DNA helicase OS=Rosa chinensis OX=74649 GN=RchiOBHm_Chr5g0018171 PE=4 SV=1:	1.723	1	4	1	102.1	9.14	8.41	172.6	152.9	0.886		None	Not Found	High	High	High	Not Found	High	Not Found	High	High	High	Not Found	High
augustus_masked-Fvb3-3-processed-gene-44.10-mRNA-1 protein AED:0.09 eAED:0.09 QI:37	hypothetical protein POPTR_0011s15750g [Populus trichocarpa]:Alpha-glucosidase OS=Spinacia oleracea OX=3562 PE=1 SV=1: Glycosyl hydrolases family 31 protein :Galactose mutarotase-like domain-containing protein OS=Cynara cardunculus var. scolymus OX=59895 GN=Ccrd_005629 PE=4 SV=1:	9.262	3	6	2	193	5.44	18.4	356.2	353.3	0.992		None	High	High	High	Not Found	High	High	High	High	High	Not Found	High	High
augustus_masked-Fvb3-3-processed-gene-62.10-mRNA-1 protein AED:0.15 eAED:0.15 QI:200	PREDICTED: nuclear-pore anchor [Fragaria vesca subsp. vesca]:Nuclear-pore anchor OS=Arabidopsis thaliana OX=3702 GN=NUA PE=1 SV=1: nuclear pore anchor :Putative nucleoprotein TPR/MLP1 OS=Rosa chinensis OX=74649 GN=RchiOBHm_Chr5g0023031 PE=4 SV=1:	77.353	12	113	2	240.4	5.08	241.9	120.2	116.1	0.966		None	High	High	High	Not Found	High	High	High	High	High	Not Found	High	High
augustus_masked-Fvb3-3-processed-gene-67.13-mRNA-1 protein AED:1.00 eAED:1.00 QI:0	PREDICTED: probable 39S ribosomal protein L17, mitochondrial [Fragaria vesca subsp. vesca]:50S ribosomal protein L17 OS=Geobacter sulfurreducens (strain ATCC 51573 / DSM 12127 / PCA) OX=243231 GN=rplQ PE=3 SV=1: Ribosomal protein L17 family protein :Putative ribosomal protein L17 OS=Rosa chinensis OX=74649 GN=RchiOBHm_Chr5g0024011 PE=3 SV=1:	1.892	4	4	1	18.5	10.46	8.86	658	586.4	0.891		None	Not Found	Not Found	High	High	High	High	Not Found	Not Found	High	High	High	High
augustus_masked-Fvb3-3-processed-gene-75.11-mRNA-1 protein AED:0.46 eAED:0.46 QI:0	PREDICTED: uncharacterized protein LOC101306413 [Fragaria vesca subsp. vesca]: unknown protein; Has 44 Blast hits to 44 proteins in 14 species: Archae - 0; Bacteria - 0; Metazoa - 0; Fungi - 0; Plants - 44; Viruses - 0; Other Eukaryotes - 0 (source: NCBI BLink). :Uncharacterized protein OS=Rosa chinensis OX=74649 GN=RchiOBHm_Chr5g0026701 PE=4 SV=1:	32.917	72	34	1	11.1	6.68	96.24	521.2	696.9	1.337		None	Not Found	Not Found	High	High	High	Not Found	Not Found	Not Found	High	High	High	Not Found
augustus_masked-Fvb3-3-processed-gene-84.5-mRNA-1 protein AED:0.16 eAED:0.16 QI:92	PREDICTED: 50S ribosomal protein L13, chloroplastic [Fragaria vesca subsp. vesca]:"50S ribosomal protein L13, chloroplastic OS=Arabidopsis thaliana OX=3702 GN=RPL13 PE=2 SV=1": Ribosomal protein L13 family protein :Putative ribosomal protein L13 OS=Rosa chinensis OX=74649 GN=RchiOBHm_Chr5g0029571 PE=3 SV=1:	5.553	4	4	1	48.3	9.48	12.23	288	284.9	0.989		None	Not Found	Not Found	High	High	High	High	Not Found	Not Found	High	High	High	High
augustus_masked-Fvb3-3-processed-gene-88.15-mRNA-1 protein AED:0.04 eAED:0.04 QI:0	PREDICTED: uncharacterized protein LOC105350456 [Fragaria vesca subsp. vesca]: unknown protein; FUNCTIONS IN: molecular_function unknown; INVOLVED IN: embryo development; LOCATED IN: chloroplast; EXPRESSED IN: 19 plant structures; EXPRESSED DURING: 13 growth stages; Has 17135 Blast hits to 10204 proteins in 644 species: Archae - 47; Bacteria - 1684; Metazoa - 5536; Fungi - 2506; Plants - 1043; Vi…	3.747	2	5	1	70.4	5.92	8.07					None	Not Found	High	High	High	Not Found	High	Not Found	High	High	High	Not Found	High
augustus_masked-Fvb3-3-processed-gene-94.5-mRNA-1 protein AED:0.07 eAED:0.07 QI:0	PREDICTED: legumin B-like [Fragaria vesca subsp. vesca]:11S globulin OS=Juglans nigra OX=16719 PE=1 SV=1: RmlC-like cupins superfamily protein :"Putative 11-S seed storage protein, plant OS=Rosa chinensis OX=74649 GN=RchiOBHm_Chr6g0288021 PE=4 SV=1":	310.249	68	1316	1	56	6.32	3586.02	476.9	408.4	0.856		None	Not Found	Not Found	High	High	High	High	Not Found	Not Found	High	High	High	High
augustus_masked-Fvb3-4-processed-gene-0.4-mRNA-1 protein AED:0.12 eAED:0.12 QI:80	PREDICTED: uncharacterized protein LOC101308945 [Fragaria vesca subsp. vesca]:RGS1-HXK1-interacting protein 1 OS=Arabidopsis thaliana OX=3702 GN=RHIP1 PE=1 SV=1: Uncharacterised conserved protein UCP022280 :Uncharacterized protein OS=Rosa chinensis OX=74649 GN=RchiOBHm_Chr5g0084061 PE=4 SV=1:	11.558	13	12	2	26.1	8.38	18.26	898.7	938.8	1.045	0.797059	None	High	Not Found	High	Not Found	Not Found	High	High	Not Found	High	Not Found	Not Found	High
augustus_masked-Fvb3-4-processed-gene-106.9-mRNA-1 protein AED:0.18 eAED:0.18 QI:0	PREDICTED: uncharacterized protein C227.17c isoform X2 [Fragaria vesca subsp. vesca]: Expressed protein :Uncharacterized protein OS=Rosa chinensis OX=74649 GN=RchiOBHm_Chr5g0055601 PE=4 SV=1:	7.373	24	5	3	10.5	8	10.98	304.7	284.8	0.935		None	Not Found	High	Not Found	Not Found	High	High	Not Found	High	Not Found	Not Found	High	High
augustus_masked-Fvb3-4-processed-gene-113.3-mRNA-1 protein AED:0.17 eAED:0.17 QI:0	PREDICTED: cleavage and polyadenylation specificity factor subunit CG7185 [Fragaria vesca subsp. vesca]:Nipped-B-like protein B OS=Danio rerio OX=7955 GN=nipblb PE=2 SV=1: RNA-binding (RRM/RBD/RNP motifs) family protein :Uncharacterized protein OS=Eucalyptus grandis OX=71139 GN=EUGRSUZ_F03691 PE=4 SV=1:	8.544	3	6	1	72.6	6.37	9.32	582	519	0.892		None	Not Found	Not Found	High	Not Found	High	High	Not Found	Not Found	High	Not Found	High	High
augustus_masked-Fvb3-4-processed-gene-117.6-mRNA-1 protein AED:0.27 eAED:0.27 QI:297	PREDICTED: elongation factor Ts, mitochondrial [Fragaria vesca subsp. vesca]:"Elongation factor Ts, mitochondrial OS=Ricinus communis OX=3988 GN=EFTS PE=3 SV=1":" translation elongation factor Ts (EF-Ts), putative ":"Elongation factor Ts, mitochondrial OS=Rosa chinensis OX=74649 GN=EFTS PE=3 SV=1":	27.665	19	33	2	41.9	8.48	86.39	505.9	437.1	0.977	0.569305	None	High	High	High	High	High	High	High	High	High	High	High	High
augustus_masked-Fvb3-4-processed-gene-123.0-mRNA-1 protein AED:0.16 eAED:0.14 QI:206	PREDICTED: LOW QUALITY PROTEIN: replication factor C subunit 1 [Fragaria vesca subsp. vesca]:Replication factor C subunit 1 OS=Arabidopsis thaliana OX=3702 GN=RFC1 PE=2 SV=1: replication factor C1 :Replication factor C subunit 1 OS=Rosa chinensis OX=74649 GN=RchiOBHm_Chr5g0051061 PE=3 SV=1:	16.36	5	24	2	103	9.29	48.69					None	Not Found	Not Found	High	High	High	High	Not Found	Not Found	High	High	High	High
augustus_masked-Fvb3-4-processed-gene-127.2-mRNA-1 protein AED:0.24 eAED:0.24 QI:116	PREDICTED: calcium-dependent protein kinase 34 [Fragaria vesca subsp. vesca]:Calcium-dependent protein kinase 17 OS=Arabidopsis thaliana OX=3702 GN=CPK17 PE=2 SV=1: calcium-dependent protein kinase 17 :Uncharacterized protein OS=Rosa chinensis OX=74649 GN=RchiOBHm_Chr5g0050441 PE=4 SV=1:	5.411	1	4	1	99.1	8.29	15.94					None	Not Found	Not Found	High	High	High	High	Not Found	Not Found	High	High	High	High
augustus_masked-Fvb3-4-processed-gene-135.5-mRNA-1 protein AED:0.02 eAED:-0.01 QI:186	PREDICTED: fasciclin-like arabinogalactan protein 16 [Fragaria vesca subsp. vesca]:Fasciclin-like arabinogalactan protein 17 OS=Arabidopsis thaliana OX=3702 GN=FLA17 PE=2 SV=1: FASCICLIN-like arabinogalactan protein 17 precursor :Putative FAS1 domain-containing protein OS=Rosa chinensis OX=74649 GN=RchiOBHm_Chr5g0049181 PE=4 SV=1:	6.93	4	6	1	57.1	6.89	14.33	94.6	109.5	1.158		None	High	Not Found	High	High	Not Found	Not Found	High	Not Found	High	High	Not Found	Not Found
augustus_masked-Fvb3-4-processed-gene-145.2-mRNA-1 protein AED:0.26 eAED:0.26 QI:0	PREDICTED: uncharacterized protein At1g18480 [Fragaria vesca subsp. vesca]:Shewanella-like protein phosphatase 2 OS=Arabidopsis thaliana OX=3702 GN=SLP2 PE=1 SV=1: Calcineurin-like metallo-phosphoesterase superfamily protein :Uncharacterized protein OS=Rosa chinensis OX=74649 GN=RchiOBHm_Chr4g0435781 PE=4 SV=1:	7.156	5	12	3	42.9	7.24	27.66	281.3	377.4	1.342		None	High	High	High	High	High	High	High	High	High	High	High	High
augustus_masked-Fvb3-4-processed-gene-18.7-mRNA-1 protein AED:0.28 eAED:0.28 QI:75	unnamed protein product, partial [Vitis vinifera]:Lactase-phlorizin hydrolase OS=Homo sapiens OX=9606 GN=LCT PE=1 SV=3: beta glucosidase 13 :Uncharacterized protein OS=Leersia perrieri OX=77586 PE=4 SV=1:	4.434	1	2	2	169.6	6.7	1.7					None	Not Found	Not Found	Not Found	Not Found	Not Found	High	Not Found	Not Found	Not Found	Not Found	Not Found	High
augustus_masked-Fvb3-4-processed-gene-190.11-mRNA-1 protein AED:0.13 eAED:0.13 QI:356	PREDICTED: probable bifunctional methylthioribulose-1-phosphate dehydratase/enolase-phosphatase E1 1 isoform X1 [Fragaria vesca subsp. vesca]:Probable bifunctional methylthioribulose-1-phosphate dehydratase/enolase-phosphatase E1 1 OS=Vitis vinifera OX=29760 GN=VIT_19s0014g02480 PE=3 SV=2: haloacid dehalogenase-like hydrolase family protein :Probable bifunctional methylthioribulose-1-phosphate de…	24.041	16	31	1	59.2	6.87	45.56	409.2	389.8	0.953		None	Not Found	Not Found	Not Found	Not Found	High	High	Not Found	Not Found	Not Found	Not Found	High	High
augustus_masked-Fvb3-4-processed-gene-196.3-mRNA-1 protein AED:0.09 eAED:0.09 QI:0	PREDICTED: legumin B-like [Fragaria vesca subsp. vesca]:11S globulin OS=Juglans nigra OX=16719 PE=1 SV=1: RmlC-like cupins superfamily protein :"Putative 11-S seed storage protein, plant OS=Rosa chinensis OX=74649 GN=RchiOBHm_Chr6g0288021 PE=4 SV=1":	317.933	65	1307	3	56.5	6.8	3540.18	8064.4	7776.7	0.964	0.642774	None	High	High	High	High	High	High	High	High	High	High	High	High
augustus_masked-Fvb3-4-processed-gene-207.5-mRNA-1 protein AED:0.36 eAED:0.36 QI:0	PREDICTED: mediator of RNA polymerase II transcription subunit 19a-like [Fragaria vesca subsp. vesca]:	14.711	32	12	2	10.8	8.31	18.92	707.1	1129.2	1.063	0.317586	None	High	High	High	High	Not Found	High	High	High	High	High	Not Found	High
augustus_masked-Fvb3-4-processed-gene-215.14-mRNA-1 protein AED:0.10 eAED:0.07 QI:282	PREDICTED: protein PAT1 homolog 1 [Fragaria vesca subsp. vesca]:Protein PAT1 homolog OS=Arabidopsis thaliana OX=3702 GN=PAT1 PE=1 SV=1: FUNCTIONS IN: molecular_function unknown; INVOLVED IN: biological_process unknown; LOCATED IN: cellular_component unknown; EXPRESSED IN: 25 plant structures; EXPRESSED DURING: 15 growth stages; CONTAINS InterPro DOMAIN/s: Topoisomerase II-associated protein PAT1 …	21.323	9	15	6	94.9	6.09	27.55	171.4	147.1	0.877	0.249591	None	High	High	High	High	High	High	High	High	High	High	High	High
augustus_masked-Fvb3-4-processed-gene-218.1-mRNA-1 protein AED:0.11 eAED:0.11 QI:60	PREDICTED: peptidyl-prolyl cis-trans isomerase CYP59 [Fragaria vesca subsp. vesca]:Peptidyl-prolyl cis-trans isomerase CYP59 OS=Arabidopsis thaliana OX=3702 GN=CYP59 PE=1 SV=1: cyclophilin 59 :Putative peptidylprolyl isomerase OS=Rosa chinensis OX=74649 GN=RchiOBHm_Chr5g0026161 PE=4 SV=1:	6.229	3	8	2	75.5	6.21	21.21	96.9	94.3	0.973		None	High	High	High	Not Found	High	High	High	High	High	Not Found	High	High
augustus_masked-Fvb3-4-processed-gene-224.6-mRNA-1 protein AED:0.16 eAED:0.16 QI:134	PREDICTED: inosine-5'-monophosphate dehydrogenase 2-like [Fragaria vesca subsp. vesca]:Inosine-5'-monophosphate dehydrogenase OS=Vigna unguiculata OX=3917 GN=impdh PE=1 SV=1: Aldolase-type TIM barrel family protein :Inosine-5'-monophosphate dehydrogenase OS=Rosa chinensis OX=74649 GN=RchiOBHm_Chr5g0023741 PE=3 SV=1:	48.143	20	58	2	53.1	6.28	130.59	632.9	625.2	0.988		None	Not Found	Not Found	Not Found	High	High	High	Not Found	Not Found	Not Found	High	High	High
augustus_masked-Fvb3-4-processed-gene-227.1-mRNA-1 protein AED:0.17 eAED:0.17 QI:196	PREDICTED: nuclear-pore anchor [Fragaria vesca subsp. vesca]:Nuclear-pore anchor OS=Arabidopsis thaliana OX=3702 GN=NUA PE=1 SV=1: nuclear pore anchor :Putative nucleoprotein TPR/MLP1 OS=Rosa chinensis OX=74649 GN=RchiOBHm_Chr5g0023031 PE=4 SV=1:	87.172	11	112	3	267.7	5.26	240.28	714.1	726.8	1.018		None	High	Not Found	High	High	Not Found	Not Found	High	Not Found	High	High	Not Found	Not Found
augustus_masked-Fvb3-4-processed-gene-232.6-mRNA-1 protein AED:0.25 eAED:0.25 QI:0	PREDICTED: uncharacterized protein LOC105350367 [Fragaria vesca subsp. vesca]: Protein kinase superfamily protein :Uncharacterized protein OS=Rosa chinensis OX=74649 GN=RchiOBHm_Chr5g0021231 PE=4 SV=1:	4.084	2	2	1	85.1	6.38	4.67	111.8	124.5	1.114		None	Not Found	Not Found	Not Found	Not Found	High	High	Not Found	Not Found	Not Found	Not Found	High	High
augustus_masked-Fvb3-4-processed-gene-236.16-mRNA-1 protein AED:0.41 eAED:0.41 QI:0	PREDICTED: reticuline oxidase-like protein [Fragaria vesca subsp. vesca]:Berberine bridge enzyme-like 8 OS=Arabidopsis thaliana OX=3702 GN=At1g30700 PE=2 SV=1: FAD-binding Berberine family protein :Putative tetrahydroberberine oxidase OS=Rosa chinensis OX=74649 GN=RchiOBHm_Chr5g0017721 PE=3 SV=1:	1.666	2	2	1	61.4	7.4	2.29	462	480.3	1.039		None	High	Not Found	Not Found	Not Found	Not Found	High	High	Not Found	Not Found	Not Found	Not Found	High
augustus_masked-Fvb3-4-processed-gene-255.4-mRNA-1 protein AED:0.07 eAED:0.07 QI:405	PREDICTED: probable alpha,alpha-trehalose-phosphate synthase [UDP-forming]:"Probable alpha,alpha-trehalose-phosphate synthase [UDP-forming] 7 OS=Arabidopsis thaliana OX=3702 GN=TPS7 PE=1 SV=1": trehalose-phosphatase/synthase 7 :"Putative alpha,alpha-trehalose-phosphate synthase (UDP-forming), Trehalose-phosphatase OS=Rosa chinensis OX=74649 GN=RchiOBHm_Chr5g0011801 PE=4 SV=1":	45.838	12	46	1	96.3	6.13	130.39	91.1	84	0.922		None	High	High	High	High	Not Found	High	High	High	High	High	Not Found	High
augustus_masked-Fvb3-4-processed-gene-264.9-mRNA-1 protein AED:0.01 eAED:0.01 QI:0	PREDICTED: uncharacterized protein LOC105350255 [Fragaria vesca subsp. vesca]:Outer envelope membrane protein 7 OS=Arabidopsis thaliana OX=3702 GN=OEP7 PE=1 SV=1:" unknown protein; FUNCTIONS IN: molecular_function unknown; INVOLVED IN: biological_process unknown; LOCATED IN: plasma membrane, vacuole; EXPRESSED IN: 24 plant structures; EXPRESSED DURING: 15 growth stages; Has 43 Blast hits to 43 pr…	4.621	15	3	1	8.2	4.65	8.54					None	High	Not Found	High	High	Not Found	Not Found	High	Not Found	High	High	Not Found	Not Found
augustus_masked-Fvb3-4-processed-gene-267.3-mRNA-1 protein AED:0.09 eAED:0.09 QI:308	PREDICTED: uncharacterized protein LOC101292775 isoform X2 [Fragaria vesca subsp. vesca]:Remorin 4.1 OS=Oryza sativa subsp. japonica OX=39947 GN=REM4.1 PE=1 SV=1: Remorin family protein :	2.814	2	3	1	59.3	8.54	7.54					None	Not Found	Not Found	High	High	Not Found	High	Not Found	Not Found	High	High	Not Found	High
augustus_masked-Fvb3-4-processed-gene-275.2-mRNA-1 protein AED:0.29 eAED:0.29 QI:0	PREDICTED: uncharacterized protein LOC105350314 [Fragaria vesca subsp. vesca]:Universal stress protein PHOS34 OS=Arabidopsis thaliana OX=3702 GN=PHOS34 PE=1 SV=1: Adenine nucleotide alpha hydrolases-like superfamily protein :	2.249	4	5	1	25.3	5.94	9.98	267.7	266.2	0.994		None	High	High	Not Found	High	Not Found	Not Found	High	High	Not Found	High	Not Found	Not Found
augustus_masked-Fvb3-4-processed-gene-28.8-mRNA-1 protein AED:0.24 eAED:0.21 QI:256	PREDICTED: DEAD-box ATP-dependent RNA helicase 20-like isoform X1 [Fragaria vesca subsp. vesca]:DEAD-box ATP-dependent RNA helicase 52A OS=Oryza sativa subsp. japonica OX=39947 GN=Os06g0602400 PE=2 SV=2: DEA(D/H)-box RNA helicase family protein :Putative RNA helicase OS=Rosa chinensis OX=74649 GN=RchiOBHm_Chr5g0073371 PE=3 SV=1:	9.51	4	27	1	66.8	6.74	63.31	468.9	464	0.99	0.945955	None	High	High	High	High	High	High	High	High	High	High	High	High
augustus_masked-Fvb3-4-processed-gene-35.20-mRNA-1 protein AED:0.14 eAED:0.14 QI:324	PREDICTED: probable galactinol--sucrose galactosyltransferase 1 [Fragaria vesca subsp. vesca]:Probable galactinol--sucrose galactosyltransferase 1 OS=Arabidopsis thaliana OX=3702 GN=RFS1 PE=2 SV=1: seed imbibition 1 :Putative alpha-galactosidase OS=Rosa chinensis OX=74649 GN=RchiOBHm_Chr5g0075141 PE=4 SV=1:	41.499	13	77	12	83.2	6.01	144.8	6260.6	6257.4	0.999	0.507034	None	High	High	High	High	High	High	High	High	High	High	High	High
augustus_masked-Fvb3-4-processed-gene-48.2-mRNA-1 protein AED:0.06 eAED:0.06 QI:111	PREDICTED: U-box domain-containing protein 44-like [Fragaria vesca subsp. vesca]:U-box domain-containing protein 43 OS=Arabidopsis thaliana OX=3702 GN=PUB43 PE=2 SV=1: ARM repeat superfamily protein :RING-type E3 ubiquitin transferase OS=Rosa chinensis OX=74649 GN=RchiOBHm_Chr5g0069981 PE=4 SV=1:	3.943	1	5	1	113.3	6.19	11.15					None	High	High	High	High	Not Found	High	High	High	High	High	Not Found	High
augustus_masked-Fvb3-4-processed-gene-60.0-mRNA-1 protein AED:0.06 eAED:0.06 QI:278	PREDICTED: ubiquitin fusion degradation protein 1 homolog [Fragaria vesca subsp. vesca]:Ubiquitin recognition factor in ER-associated degradation protein 1 OS=Rattus norvegicus OX=10116 GN=Ufd1 PE=1 SV=1: Ubiquitin fusion degradation UFD1 family protein :Putative ubiquitin fusion degradation protein UFD1 OS=Rosa chinensis OX=74649 GN=RchiOBHm_Chr5g0065821 PE=4 SV=1:	9.839	8	14	1	36.2	8.06	30.82					None	High	High	Not Found	Not Found	Not Found	Not Found	High	High	Not Found	Not Found	Not Found	Not Found
augustus_masked-Fvb3-4-processed-gene-67.4-mRNA-1 protein AED:0.20 eAED:0.20 QI:0	PREDICTED: osmotin-like protein [Fragaria vesca subsp. vesca]:Osmotin-like protein OS=Solanum lycopersicum OX=4081 PE=1 SV=1: Pathogenesis-related thaumatin superfamily protein :Putative thaumatin OS=Rosa chinensis OX=74649 GN=RchiOBHm_Chr5g0063831 PE=4 SV=1:	6.886	9	14	2	26.6	8.18	29.18	843.6	772.8	0.916	0.323373	None	High	High	High	High	High	High	High	High	High	High	High	High
augustus_masked-Fvb3-4-processed-gene-68.2-mRNA-1 protein AED:0.24 eAED:0.24 QI:0	PREDICTED: nucleolar protein 58 [Fragaria vesca subsp. vesca]:Uncharacterized protein OS=Rosa chinensis OX=74649 GN=RchiOBHm_Chr5g0061881 PE=4 SV=1:	1.611	4	1	1	27.5	6.58	2.21					None	Not Found	Not Found	Not Found	Not Found	Not Found	High	Not Found	Not Found	Not Found	Not Found	Not Found	High
augustus_masked-Fvb3-4-processed-gene-69.0-mRNA-1 protein AED:0.11 eAED:0.11 QI:0	PREDICTED: uncharacterized protein LOC101312707 [Fragaria vesca subsp. vesca]:Nuclear factor related to kappa-B-binding protein OS=Mus musculus OX=10090 GN=Nfrkb PE=1 SV=1: unknown protein; FUNCTIONS IN: molecular_function unknown; INVOLVED IN: biological_process unknown; LOCATED IN: cellular_component unknown; EXPRESSED IN: 24 plant structures; EXPRESSED DURING: 15 growth stages; BEST Arabidopsi…	5.623	2	5	2	153.5	5.34	9.61	71.5	68.9	0.964		None	High	High	Not Found	High	Not Found	Not Found	High	High	Not Found	High	Not Found	Not Found
augustus_masked-Fvb3-4-processed-gene-71.1-mRNA-1 protein AED:0.10 eAED:0.10 QI:865	PREDICTED: tetratricopeptide repeat protein 1-like [Fragaria vesca subsp. vesca]:Tetratricopeptide repeat protein 1 OS=Homo sapiens OX=9606 GN=TTC1 PE=1 SV=1: Tetratricopeptide repeat (TPR)-like superfamily protein :Putative 43kDa postsynaptic protein OS=Rosa chinensis OX=74649 GN=RchiOBHm_Chr4g0405181 PE=4 SV=1:	15.968	22	15	0	28	5.14	28.37	798.6	884.4	1.107		None	Not Found	Not Found	Not Found	Not Found	Not Found	Not Found	Not Found	Not Found	Not Found	Not Found	Not Found	Not Found
augustus_masked-Fvb3-4-processed-gene-73.6-mRNA-1 protein AED:0.42 eAED:0.42 QI:0	PREDICTED: histone H2B-like [Fragaria vesca subsp. vesca]:Probable histone H2B.1 OS=Medicago truncatula OX=3880 PE=3 SV=3: Histone superfamily protein :Histone H2B OS=Rosa chinensis OX=74649 GN=RchiOBHm_Chr5g0063141 PE=3 SV=1:	34.202	43	153	5	15.9	10.08	311.37	15645.4	16021.5	1.024	0.563277	None	High	High	High	High	High	High	High	High	High	High	High	High
augustus_masked-Fvb3-4-processed-gene-84.8-mRNA-1 protein AED:0.10 eAED:0.07 QI:0	PREDICTED: transmembrane protein 209 [Fragaria vesca subsp. vesca]:Transmembrane protein 209 OS=Mus musculus OX=10090 GN=Tmem209 PE=2 SV=1:" CONTAINS InterPro DOMAIN/s: Cytochrome B561-related, N-terminal (InterPro:IPR019176); Has 215 Blast hits to 213 proteins in 79 species: Archae - 0; Bacteria - 6; Metazoa - 131; Fungi - 22; Plants - 42; Viruses - 0; Other Eukaryotes - 14 (source: NCBI BLink).…	4.21	1	3	1	77.6	9.29	7.21	381.8	387.2	1.014		None	Not Found	High	Not Found	Not Found	High	High	Not Found	High	Not Found	Not Found	High	High
augustus_masked-Fvb4-1-processed-gene-112.0-mRNA-1 protein AED:0.42 eAED:0.42 QI:88	PREDICTED: sugar transport protein 13-like [Fragaria vesca subsp. vesca]:Sugar transport protein 13 OS=Arabidopsis thaliana OX=3702 GN=STP13 PE=1 SV=2: Major facilitator superfamily protein :	3.725	2	8	1	56.7	9.23	15.19	223	236.7	1.061		None	High	High	High	High	High	High	High	High	High	High	High	High
augustus_masked-Fvb4-1-processed-gene-12.0-mRNA-1 protein AED:0.33 eAED:0.33 QI:0	PREDICTED: putative calcium-transporting ATPase 13, plasma membrane-type [Fragaria vesca subsp. vesca]:"Putative calcium-transporting ATPase 13, plasma membrane-type OS=Arabidopsis thaliana OX=3702 GN=ACA13 PE=3 SV=1": ATPase E1-E2 type family protein / haloacid dehalogenase-like hydrolase family protein :	1.595	4	1	1	36.5	8.97	2.12					None	Not Found	Not Found	Not Found	Not Found	High	Not Found	Not Found	Not Found	Not Found	Not Found	High	Not Found
augustus_masked-Fvb4-1-processed-gene-127.1-mRNA-1 protein AED:0.13 eAED:0.13 QI:0	PREDICTED: divinyl chlorophyllide a 8-vinyl-reductase, chloroplastic [Fragaria vesca subsp. vesca]:"Divinyl chlorophyllide a 8-vinyl-reductase, chloroplastic OS=Cucumis sativus OX=3659 GN=DVR PE=1 SV=1": NAD(P)-binding Rossmann-fold superfamily protein :	9.215	8	8	4	46.1	5.77	13.49	639.6	651.7	1.019		None	High	High	High	High	High	Not Found	High	High	High	High	High	Not Found
augustus_masked-Fvb4-1-processed-gene-132.15-mRNA-1 protein AED:0.16 eAED:0.16 QI:253	PREDICTED: probable arabinosyltransferase ARAD1 [Fragaria vesca subsp. vesca]:Probable arabinosyltransferase ARAD1 OS=Arabidopsis thaliana OX=3702 GN=ARAD1 PE=1 SV=1: Exostosin family protein :	2.628	1	2	1	92.7	6.21	5.91	106.3	92.7	0.873		None	Not Found	Not Found	High	High	Not Found	Not Found	Not Found	Not Found	High	High	Not Found	Not Found
augustus_masked-Fvb4-1-processed-gene-137.10-mRNA-1 protein AED:0.15 eAED:0.14 QI:0	PREDICTED: ALBINO3-like protein 1, chloroplastic [Fragaria vesca subsp. vesca]:"ALBINO3-like protein 1, chloroplastic OS=Arabidopsis thaliana OX=3702 GN=ALB4 PE=1 SV=3": OxaA/YidC-like membrane insertion protein :	31.32	13	23	1	59.6	7.34	53.56					None	Not Found	Not Found	Not Found	High	Not Found	Not Found	Not Found	Not Found	Not Found	High	Not Found	Not Found
augustus_masked-Fvb4-1-processed-gene-140.15-mRNA-1 protein AED:0.18 eAED:0.18 QI:0	PREDICTED: 60S ribosomal protein L27a-3 [Fragaria vesca subsp. vesca]:60S ribosomal protein L27a-3 OS=Arabidopsis thaliana OX=3702 GN=RPL27AC PE=2 SV=2: Ribosomal protein L18e/L15 superfamily protein :	26.594	38	18	1	16.4	10.46	45.44	810.4	748.8	0.924		None	Not Found	Not Found	High	Not Found	Not Found	Not Found	Not Found	Not Found	High	Not Found	Not Found	Not Found
augustus_masked-Fvb4-1-processed-gene-141.10-mRNA-1 protein AED:0.30 eAED:0.30 QI:0	Fra a 2 allergen [Fragaria x ananassa]:Major allergen Pru av 1 OS=Prunus avium OX=42229 GN=PRUA1 PE=1 SV=1: MLP-like protein 423 :	32.74	43	86	1	17.5	5.38	128.09	525.4	750	1.332	0.0313205	None	High	Not Found	High	High	High	Not Found	High	Not Found	High	High	High	Not Found
augustus_masked-Fvb4-1-processed-gene-142.13-mRNA-1 protein AED:0.17 eAED:0.17 QI:449	PREDICTED: uncharacterized protein LOC101313310 isoform X1 [Fragaria vesca subsp. vesca]: Protein of unknown function (DUF707) :	7.251	7	5	3	45.7	8.72	10.15	769.3	755	0.981		None	High	High	High	High	Not Found	Not Found	High	High	High	High	Not Found	Not Found
augustus_masked-Fvb4-1-processed-gene-153.3-mRNA-1 protein AED:1.00 eAED:1.00 QI:0	PREDICTED: uncharacterized protein LOC101300241 [Fragaria vesca subsp. vesca]:IST1-like protein OS=Dictyostelium discoideum OX=44689 GN=DDB_G0289029 PE=3 SV=1: Regulator of Vps4 activity in the MVB pathway protein :	14.674	10	13	1	44.6	8.13	26.73	534.3	399.6	0.953	0.489932	None	High	Not Found	High	High	Not Found	High	High	Not Found	High	High	Not Found	High
augustus_masked-Fvb4-1-processed-gene-155.2-mRNA-1 protein AED:0.13 eAED:0.13 QI:139	PREDICTED: serine/threonine-protein kinase STN7, chloroplastic [Fragaria vesca subsp. vesca]:"Serine/threonine-protein kinase STN7, chloroplastic OS=Arabidopsis thaliana OX=3702 GN=STN7 PE=1 SV=1": STT7 homolog STN7 :	2.952	2	4	1	64.7	9.45	3.72					None	High	High	Not Found	Not Found	Not Found	High	High	High	Not Found	Not Found	Not Found	High
augustus_masked-Fvb4-1-processed-gene-156.4-mRNA-1 protein AED:0.00 eAED:0.00 QI:0	PREDICTED: protein ASPARTIC PROTEASE IN GUARD CELL 2 [Fragaria vesca subsp. vesca]:"Aspartic proteinase NANA, chloroplast OS=Arabidopsis thaliana OX=3702 GN=NANA PE=1 SV=1": Eukaryotic aspartyl protease family protein :	1.96	3	1	1	47.8	8.91	2.5					None	Not Found	Not Found	High	Not Found	Not Found	Not Found	Not Found	Not Found	High	Not Found	Not Found	Not Found
augustus_masked-Fvb4-1-processed-gene-156.7-mRNA-1 protein AED:0.13 eAED:0.11 QI:131	PREDICTED: protein decapping 5 [Fragaria vesca subsp. vesca]:Protein decapping 5 OS=Arabidopsis thaliana OX=3702 GN=DCP5 PE=1 SV=1: decapping 5 :	8.726	5	8	2	65	6.37	20.07	253.8	262.7	1.034	0.296099	None	High	High	High	High	High	High	High	High	High	High	High	High
augustus_masked-Fvb4-1-processed-gene-167.19-mRNA-1 protein AED:0.25 eAED:0.24 QI:65	uncharacterized protein LOC110791637 isoform X1 [Spinacia oleracea]:Ureide permease 2 OS=Arabidopsis thaliana OX=3702 GN=UPS2 PE=1 SV=2: ureide permease 2 :	22.378	3	50	5	162.8	7.11	99.6	1627.1	1621.5	0.993	0.320592	None	High	High	High	High	High	High	High	High	High	High	High	High
augustus_masked-Fvb4-1-processed-gene-169.7-mRNA-1 protein AED:0.43 eAED:0.43 QI:223	PREDICTED: uncharacterized protein LOC101293189 [Fragaria vesca subsp. vesca]: unknown protein; Has 38 Blast hits to 38 proteins in 17 species: Archae - 0; Bacteria - 0; Metazoa - 0; Fungi - 0; Plants - 38; Viruses - 0; Other Eukaryotes - 0 (source: NCBI BLink). :	1.967	4	5	1	20.7	7.71	11.09					None	High	High	Not Found	High	High	High	High	High	Not Found	High	High	High
augustus_masked-Fvb4-1-processed-gene-177.17-mRNA-1 protein AED:0.02 eAED:0.02 QI:0	PREDICTED: putative pentatricopeptide repeat-containing protein At5g40405 [Fragaria vesca subsp. vesca]:Putative pentatricopeptide repeat-containing protein At5g40405 OS=Arabidopsis thaliana OX=3702 GN=PCMP-H14 PE=3 SV=1: Tetratricopeptide repeat (TPR)-like superfamily protein :	2.625	2	1	1	69	7.15	1.7					None	Not Found	Not Found	Not Found	Not Found	High	Not Found	Not Found	Not Found	Not Found	Not Found	High	Not Found
augustus_masked-Fvb4-1-processed-gene-179.10-mRNA-1 protein AED:0.00 eAED:0.00 QI:0	PREDICTED: uncharacterized protein LOC101315233 [Fragaria vesca subsp. vesca]: NHL domain-containing protein :	23.624	20	25	6	40.6	5.24	62.81	768.3	765.4	0.996	0.480389	None	High	High	High	High	High	High	High	High	High	High	High	High
augustus_masked-Fvb4-1-processed-gene-181.0-mRNA-1 protein AED:0.11 eAED:0.11 QI:0	10 kDa chaperonin, mitochondrial-like [Rosa chinensis]:"10 kDa chaperonin, mitochondrial OS=Arabidopsis thaliana OX=3702 GN=CPN10 PE=1 SV=1": GroES-like family protein :	39.93	33	49	4	20.2	10.76	116.44	8188.3	9176.2	1.099	0.023297	None	High	High	High	High	High	High	High	High	High	High	High	High
augustus_masked-Fvb4-1-processed-gene-186.5-mRNA-1 protein AED:0.24 eAED:0.24 QI:183	PREDICTED: nuclear pore complex protein NUP155 [Fragaria vesca subsp. vesca]:Nuclear pore complex protein NUP155 OS=Arabidopsis thaliana OX=3702 GN=NUP155 PE=1 SV=1: nucleoporin 155 :	76.404	12	98	1	163	6.04	233.34	549.5	602.2	1.096		None	High	High	Not Found	Not Found	High	Not Found	High	High	Not Found	Not Found	High	Not Found
augustus_masked-Fvb4-1-processed-gene-187.6-mRNA-1 protein AED:0.10 eAED:0.10 QI:338	PREDICTED: probable peroxygenase 4 [Fragaria vesca subsp. vesca]:Probable peroxygenase 4 OS=Arabidopsis thaliana OX=3702 GN=PXG4 PE=1 SV=1: Caleosin-related family protein :	28.428	29	41	1	23.3	8.41	111.77	1621.9	1541.4	0.984	0.240163	None	High	High	High	High	High	High	High	High	High	High	High	High
augustus_masked-Fvb4-1-processed-gene-189.0-mRNA-1 protein AED:0.23 eAED:0.19 QI:144	LOW QUALITY PROTEIN: Arf domain-containing protein/PI3_PI4_kinase domain-containing protein/PI3Ka domain-containing protein/PI3K_C2 domain-containing protein [Cephalotus follicularis]:"Phosphatidylinositol 3-kinase, root isoform OS=Glycine max OX=3847 PE=2 SV=1": vacuolar protein sorting 34 :	44.258	8	56	2	118.5	6.86	176.94	3752.2	3181	0.955	0.820104	None	High	High	High	High	High	High	High	High	High	High	High	High
augustus_masked-Fvb4-1-processed-gene-190.6-mRNA-1 protein AED:0.37 eAED:0.32 QI:0	PREDICTED: probable receptor-like protein kinase At5g18500 [Fragaria vesca subsp. vesca]:Probable receptor-like protein kinase At2g42960 OS=Arabidopsis thaliana OX=3702 GN=At2g42960 PE=3 SV=1: Protein kinase superfamily protein :	2.161	2	1	1	66.8	7.06	0					None	Not Found	Not Found	Not Found	High	Not Found	Not Found	Not Found	Not Found	Not Found	High	Not Found	Not Found
augustus_masked-Fvb4-1-processed-gene-197.4-mRNA-1 protein AED:0.06 eAED:0.06 QI:119	PREDICTED: eukaryotic translation initiation factor 3 subunit I-like [Fragaria vesca subsp. vesca]:Eukaryotic translation initiation factor 3 subunit I OS=Arabidopsis thaliana OX=3702 GN=TIF3I1 PE=2 SV=2: Transducin/WD40 repeat-like superfamily protein :	53.253	43	67	12	36.5	7.4	166.84	4802.4	4959	0.97	0.498664	None	High	High	High	High	High	High	High	High	High	High	High	High
augustus_masked-Fvb4-1-processed-gene-199.13-mRNA-1 protein AED:0.19 eAED:0.19 QI:172	ATP-dependent Clp protease adapter protein CLPS1, chloroplastic-like [Rosa chinensis]:	2.215	5	2	1	22	9.82	3.96	25.4	26.1	1.029		None	Not Found	Not Found	High	Not Found	Not Found	High	Not Found	Not Found	High	Not Found	Not Found	High
augustus_masked-Fvb4-1-processed-gene-25.8-mRNA-1 protein AED:0.00 eAED:0.00 QI:0	PREDICTED: uncharacterized protein LOC101294652 [Fragaria vesca subsp. vesca]: unknown protein; INVOLVED IN: pollen exine formation; EXPRESSED IN: 19 plant structures; EXPRESSED DURING: 8 growth stages; BEST Arabidopsis thaliana protein match is: unknown protein (TAIR:AT3G28720.1); Has 35333 Blast hits to 34131 proteins in 2444 species: Archae - 798; Bacteria - 22429; Metazoa - 974; Fungi - 991; …	12.471	5	20	1	108.1	6.62	43.78	807.2	725.6	0.972	0.889939	None	High	High	High	High	High	High	High	High	High	High	High	High
augustus_masked-Fvb4-1-processed-gene-29.14-mRNA-1 protein AED:0.41 eAED:0.41 QI:0	PREDICTED: 6-phosphogluconate dehydrogenase, decarboxylating 2, chloroplastic [Fragaria vesca subsp. vesca]:"6-phosphogluconate dehydrogenase, decarboxylating 3, chloroplastic OS=Arabidopsis thaliana OX=3702 GN=PGD3 PE=1 SV=1": 6-phosphogluconate dehydrogenase family protein :	70.797	28	101	2	53.6	6.09	225.81	4972.1	4894.5	0.984	0.522775	None	High	High	High	High	High	High	High	High	High	High	High	High
augustus_masked-Fvb4-1-processed-gene-30.7-mRNA-1 protein AED:0.25 eAED:0.25 QI:356	PREDICTED: eukaryotic translation initiation factor isoform 4E-2 [Fragaria vesca subsp. vesca]:Eukaryotic translation initiation factor isoform 4E-2 OS=Zea mays OX=4577 PE=2 SV=1: Eukaryotic initiation factor 4E protein :	26.45	28	34	1	23.6	6.37	88.46	1245.2	669.4	0.538		None	Not Found	Not Found	Not Found	Not Found	High	Not Found	Not Found	Not Found	Not Found	Not Found	High	Not Found
augustus_masked-Fvb4-1-processed-gene-39.0-mRNA-1 protein AED:0.05 eAED:0.05 QI:186	PREDICTED: ubiquinol oxidase, mitochondrial-like [Fragaria vesca subsp. vesca]:"Ubiquinol oxidase, mitochondrial OS=Mangifera indica OX=29780 GN=AOMI 1 PE=1 SV=2": alternative oxidase 2 :	16.704	12	44	3	45.5	8.76	110.56	1932.4	1972.8	1.039	0.139197	None	High	High	High	High	High	High	High	High	High	High	High	High
augustus_masked-Fvb4-1-processed-gene-40.7-mRNA-1 protein AED:0.17 eAED:0.17 QI:1579	PREDICTED: 3-oxo-Delta(4,5)-steroid 5-beta-reductase-like [Fragaria vesca subsp. vesca]:"3-oxo-Delta(4,5)-steroid 5-beta-reductase OS=Arabidopsis thaliana OX=3702 GN=VEP1 PE=1 SV=1": NAD(P)-binding Rossmann-fold superfamily protein :	34.795	25	46	4	43.8	5.25	109.18	4517.6	4299.9	0.975	0.171794	None	High	High	High	High	High	High	High	High	High	High	High	High
augustus_masked-Fvb4-1-processed-gene-41.5-mRNA-1 protein AED:0.29 eAED:0.29 QI:0	PREDICTED: mitochondrial import receptor subunit TOM7-1-like [Fragaria vesca subsp. vesca]:Mitochondrial import receptor subunit TOM7-1 OS=Arabidopsis thaliana OX=3702 GN=TOM7-1 PE=1 SV=1:" Mitochondrial outer membrane translocase complex, subunit Tom7 ":	4.444	21	5	2	8	10.24	9.65	486.6	616.4	1.267		None	High	High	Not Found	High	Not Found	Not Found	High	High	Not Found	High	Not Found	Not Found
augustus_masked-Fvb4-1-processed-gene-43.0-mRNA-1 protein AED:0.14 eAED:0.17 QI:0	PREDICTED: uncharacterized protein LOC101300921 [Fragaria vesca subsp. vesca]:Glutaredoxin-C4 OS=Arabidopsis thaliana OX=3702 GN=GRXC4 PE=2 SV=2: Glutaredoxin family protein :	9.202	3	12	1	87.6	6.52	25.61	388.7	361.8	0.925	0.0134149	None	High	Not Found	Not Found	High	Not Found	Not Found	High	Not Found	Not Found	High	Not Found	Not Found
augustus_masked-Fvb4-1-processed-gene-78.2-mRNA-1 protein AED:0.35 eAED:0.35 QI:0	PREDICTED: UDP-glucuronate 4-epimerase 1 [Fragaria vesca subsp. vesca]:UDP-glucuronate 4-epimerase 1 OS=Arabidopsis thaliana OX=3702 GN=GAE1 PE=1 SV=1: UDP-D-glucuronate 4-epimerase 1 :	19.581	8	23	1	48.1	9.54	57.28	139.9	139.2	0.995		None	High	High	Not Found	Not Found	Not Found	Not Found	High	High	Not Found	Not Found	Not Found	Not Found
augustus_masked-Fvb4-1-processed-gene-87.9-mRNA-1 protein AED:0.43 eAED:0.43 QI:0	PREDICTED: putative lipid-transfer protein DIR1 [Fragaria vesca subsp. vesca]:Putative lipid-transfer protein DIR1 OS=Arabidopsis thaliana OX=3702 GN=DIR1 PE=1 SV=1: Bifunctional inhibitor/lipid-transfer protein/seed storage 2S albumin superfamily protein :	3.143	13	1	1	10.9	8.73	2.63	197.9	455.2	2.3		None	Not Found	Not Found	Not Found	Not Found	High	Not Found	Not Found	Not Found	Not Found	Not Found	High	Not Found
augustus_masked-Fvb4-1-processed-gene-88.12-mRNA-1 protein AED:0.10 eAED:0.10 QI:0	PREDICTED: crocetin glucosyltransferase 3 [Fragaria vesca subsp. vesca]:UDP-glycosyltransferase 92A1 OS=Arabidopsis thaliana OX=3702 GN=UGT92A1 PE=2 SV=1: UDP-Glycosyltransferase superfamily protein :	12.886	9	22	4	54.1	6.89	57.62	1034.4	989.5	0.957	0.347357	None	High	High	High	High	High	High	High	High	High	High	High	High
augustus_masked-Fvb4-1-processed-gene-89.5-mRNA-1 protein AED:0.15 eAED:0.15 QI:0	PREDICTED: petal death protein isoform X1 [Fragaria vesca subsp. vesca]:"2,3-dimethylmalate lyase OS=Eubacterium barkeri OX=1528 GN=Dml PE=1 SV=1": Phosphoenolpyruvate carboxylase family protein :	8.551	3	14	1	94.4	7.25	40.11	703.3	619	0.88		None	High	High	High	High	High	High	High	High	High	High	High	High
augustus_masked-Fvb4-1-processed-gene-90.4-mRNA-1 protein AED:0.15 eAED:0.15 QI:91	PREDICTED: LOW QUALITY PROTEIN: probable isoleucine--tRNA ligase, cytoplasmic [Fragaria vesca subsp. vesca]:"Isoleucine--tRNA ligase, cytoplasmic OS=Arabidopsis thaliana OX=3702 GN=At4g10320 PE=2 SV=1":" tRNA synthetase class I (I, L, M and V) family protein ":	80.031	16	99	1	141.9	6.77	214.02	881.3	847.1	0.961		None	Not Found	High	Not Found	Not Found	Not Found	High	Not Found	High	Not Found	Not Found	Not Found	High
augustus_masked-Fvb4-1-processed-gene-95.11-mRNA-1 protein AED:0.15 eAED:0.15 QI:218	PREDICTED: peptidyl-prolyl cis-trans isomerase FKBP62-like [Fragaria vesca subsp. vesca]:Peptidyl-prolyl cis-trans isomerase FKBP65 OS=Arabidopsis thaliana OX=3702 GN=FKBP65 PE=1 SV=1: FKBP-type peptidyl-prolyl cis-trans isomerase family protein :	12.099	7	22	3	63.1	5.2	51.76	1155.6	1215.5	1.052		None	High	High	High	High	High	High	High	High	High	High	High	High
augustus_masked-Fvb4-1-processed-gene-97.8-mRNA-1 protein AED:0.16 eAED:0.16 QI:0	PREDICTED: UDP-glucuronate 4-epimerase 6 [Fragaria vesca subsp. vesca]:UDP-glucuronate 4-epimerase 6 OS=Arabidopsis thaliana OX=3702 GN=GAE6 PE=1 SV=1: UDP-D-glucuronate 4-epimerase 6 :	40.716	20	44	5	51	9.57	116.16	1840.4	1791.5	1.026	0.515977	None	High	High	High	High	High	High	High	High	High	High	High	High
augustus_masked-Fvb4-2-processed-gene-1.2-mRNA-1 protein AED:0.42 eAED:0.42 QI:0	PREDICTED: uncharacterized protein LOC101307392 [Fragaria vesca subsp. vesca]:" unknown protein; INVOLVED IN: biological_process unknown; LOCATED IN: chloroplast stroma, chloroplast; EXPRESSED IN: 23 plant structures; EXPRESSED DURING: 13 growth stages; Has 118 Blast hits to 118 proteins in 41 species: Archae - 0; Bacteria - 42; Metazoa - 0; Fungi - 0; Plants - 56; Viruses - 0; Other Eukaryotes -…	22.686	15	34	6	45	5.82	85.27	972.1	865.3	0.89	0.204812	None	High	High	High	High	High	High	High	High	High	High	High	High
augustus_masked-Fvb4-2-processed-gene-1.6-mRNA-1 protein AED:0.13 eAED:0.13 QI:0	PREDICTED: uncharacterized protein LOC105351252 [Fragaria vesca subsp. vesca]: unknown protein; Has 30201 Blast hits to 17322 proteins in 780 species: Archae - 12; Bacteria - 1396; Metazoa - 17338; Fungi - 3422; Plants - 5037; Viruses - 0; Other Eukaryotes - 2996 (source: NCBI BLink). :	2.233	6	3	1	19.5	5.25	7.24	62.3	57.7	0.926		None	Not Found	Not Found	Not Found	Not Found	High	High	Not Found	Not Found	Not Found	Not Found	High	High
augustus_masked-Fvb4-2-processed-gene-118.4-mRNA-1 protein AED:0.09 eAED:0.09 QI:363	PREDICTED: vacuole membrane protein KMS1 [Fragaria vesca subsp. vesca]:Vacuole membrane protein KMS1 OS=Arabidopsis thaliana OX=3702 GN=KMS1 PE=1 SV=1: SNARE associated Golgi protein family :	7.122	5	5	2	47.3	9.07	13.02	58.8	86.7	1.474		None	High	Not Found	Not Found	High	High	High	High	Not Found	Not Found	High	High	High
augustus_masked-Fvb4-2-processed-gene-118.8-mRNA-1 protein AED:0.22 eAED:0.22 QI:0	PREDICTED: photosystem I reaction center subunit II, chloroplastic-like [Fragaria vesca subsp. vesca]:"Photosystem I reaction center subunit II, chloroplastic OS=Cucumis sativus OX=3659 GN=psaD PE=1 SV=1": photosystem I subunit D-2 :	24.256	29	45	6	22.6	9.45	96.76	4835.8	5297.5	1.081	0.653459	None	High	High	High	High	High	High	High	High	High	High	High	High
augustus_masked-Fvb4-2-processed-gene-119.3-mRNA-1 protein AED:0.01 eAED:0.01 QI:221	PREDICTED: heat shock 70 kDa protein 8 [Fragaria vesca subsp. vesca]:Heat shock 70 kDa protein 8 OS=Arabidopsis thaliana OX=3702 GN=HSP70-8 PE=1 SV=1: heat-shock protein 70T-2 :	9.936	6	10	3	62.3	5.66	18.29	268.2	251.4	0.979	0.239787	None	High	High	High	High	High	High	High	High	High	High	High	High
augustus_masked-Fvb4-2-processed-gene-13.12-mRNA-1 protein AED:0.29 eAED:0.29 QI:304	PREDICTED: putative potassium transporter 12 [Fragaria vesca subsp. vesca]:Putative potassium transporter 12 OS=Arabidopsis thaliana OX=3702 GN=POT12 PE=1 SV=2: Potassium transporter family protein :	6.369	3	5	2	93.2	6.4	11	198.1	189.4	0.956		None	High	High	Not Found	Not Found	Not Found	Not Found	High	High	Not Found	Not Found	Not Found	Not Found
augustus_masked-Fvb4-2-processed-gene-130.2-mRNA-1 protein AED:0.06 eAED:0.06 QI:160	PREDICTED: TBC1 domain family member 13 [Fragaria vesca subsp. vesca]:TBC1 domain family member 13 OS=Homo sapiens OX=9606 GN=TBC1D13 PE=1 SV=3: Ypt/Rab-GAP domain of gyp1p superfamily protein :	9.756	7	8	1	50.8	6.37	20.22	236.1	209.9	0.889		None	Not Found	Not Found	High	High	High	Not Found	Not Found	Not Found	High	High	High	Not Found
augustus_masked-Fvb4-2-processed-gene-134.9-mRNA-1 protein AED:0.10 eAED:0.10 QI:0	PREDICTED: short-chain type dehydrogenase/reductase [Fragaria vesca subsp. vesca]:"NADPH-dependent aldehyde reductase-like protein, chloroplastic OS=Arabidopsis thaliana OX=3702 GN=At3g03980 PE=3 SV=1": NAD(P)-binding Rossmann-fold superfamily protein :	26.617	26	42	1	27.1	7.37	104.62	2724.3	2553.1	0.952	0.486697	None	High	High	Not Found	Not Found	High	Not Found	High	High	Not Found	Not Found	High	Not Found
augustus_masked-Fvb4-2-processed-gene-135.3-mRNA-1 protein AED:0.06 eAED:-0.07 QI:0	PREDICTED: xyloglucan galactosyltransferase KATAMARI1 homolog [Fragaria vesca subsp. vesca]:Probable xyloglucan galactosyltransferase GT14 OS=Arabidopsis thaliana OX=3702 GN=GT14 PE=2 SV=1: Exostosin family protein :	2.605	2	2	1	63.4	8.66	4.49					None	High	High	Not Found	Not Found	Not Found	Not Found	High	High	Not Found	Not Found	Not Found	Not Found
augustus_masked-Fvb4-2-processed-gene-138.1-mRNA-1 protein AED:0.02 eAED:0.02 QI:314	PREDICTED: stress response protein NST1-like [Fragaria vesca subsp. vesca]: Ubiquitin-associated/translation elongation factor EF1B protein :	12.996	6	12	2	70.3	8.56	28.18					None	High	High	Not Found	High	Not Found	Not Found	High	High	Not Found	High	Not Found	Not Found
augustus_masked-Fvb4-2-processed-gene-14.4-mRNA-1 protein AED:0.19 eAED:0.19 QI:10	PREDICTED: uncharacterized protein At4g28440 [Fragaria vesca subsp. vesca]:Uncharacterized protein At4g28440 OS=Arabidopsis thaliana OX=3702 GN=At4g28440 PE=1 SV=1:" Nucleic acid-binding, OB-fold-like protein ":	6.191	10	12	3	27.9	7.25	13.28	656	769.7	0.92	0.836516	None	High	High	High	High	High	High	High	High	High	High	High	High
augustus_masked-Fvb4-2-processed-gene-142.3-mRNA-1 protein AED:0.29 eAED:0.29 QI:0	PREDICTED: 60S ribosomal protein L27a-3 [Fragaria vesca subsp. vesca]:60S ribosomal protein L27a-3 OS=Arabidopsis thaliana OX=3702 GN=RPL27AC PE=2 SV=2: Ribosomal protein L18e/L15 superfamily protein :	31.429	39	21	2	16.3	10.54	50.34	3483.4	2807.2	0.806	0.0230375	None	High	Not Found	High	High	High	Not Found	High	Not Found	High	High	High	Not Found
augustus_masked-Fvb4-2-processed-gene-148.13-mRNA-1 protein AED:0.61 eAED:0.61 QI:0	putative ribonuclease H-like domain-containing protein [Rosa chinensis]:	1.936	8	1	1	14.9	8.47	2					None	Not Found	High	Not Found	Not Found	Not Found	Not Found	Not Found	High	Not Found	Not Found	Not Found	Not Found
augustus_masked-Fvb4-2-processed-gene-159.2-mRNA-1 protein AED:0.21 eAED:0.21 QI:102	PREDICTED: ATPase family AAA domain-containing protein At1g05910 [Fragaria vesca subsp. vesca]:ATPase family AAA domain-containing protein At1g05910 OS=Arabidopsis thaliana OX=3702 GN=At1g05910 PE=2 SV=1: cell division cycle protein 48-related / CDC48-related :	7.614	2	2	2	143.1	5.62	4.84	663.1	774.6	1.168		None	Not Found	High	Not Found	Not Found	Not Found	Not Found	Not Found	High	Not Found	Not Found	Not Found	Not Found
augustus_masked-Fvb4-2-processed-gene-18.12-mRNA-1 protein AED:0.02 eAED:0.02 QI:0	PREDICTED: probable calcium-binding protein CML25 [Fragaria vesca subsp. vesca]:Probable calcium-binding protein CML25 OS=Arabidopsis thaliana OX=3702 GN=CML25 PE=2 SV=1: EF hand calcium-binding protein family :	2.554	6	1	1	20.6	4.59	1.86					None	Not Found	High	Not Found	Not Found	Not Found	Not Found	Not Found	High	Not Found	Not Found	Not Found	Not Found
augustus_masked-Fvb4-2-processed-gene-19.17-mRNA-1 protein AED:0.16 eAED:0.15 QI:246	PREDICTED: vacuolar fusion protein CCZ1 homolog isoform X2 [Fragaria vesca subsp. vesca]:Vacuolar fusion protein CCZ1 homolog B OS=Arabidopsis thaliana OX=3702 GN=CCZ1B PE=1 SV=1: Protein of unknown function (DUF1712) :	19.042	6	18	5	97.3	8.24	42.61	186.1	175	0.98	0.746055	None	High	High	High	High	High	High	High	High	High	High	High	High
augustus_masked-Fvb4-2-processed-gene-207.14-mRNA-1 protein AED:0.33 eAED:0.27 QI:0	PREDICTED: F-box protein At5g07610-like [Fragaria vesca subsp. vesca]:F-box protein At5g07610 OS=Arabidopsis thaliana OX=3702 GN=At5g07610 PE=2 SV=1: F-box family protein :	3.584	2	2	1	53.2	6.39	4.32	201.8	192	0.952		None	High	High	Not Found	Not Found	Not Found	Not Found	High	High	Not Found	Not Found	Not Found	Not Found
augustus_masked-Fvb4-2-processed-gene-213.0-mRNA-1 protein AED:0.21 eAED:0.21 QI:0		6.695	12	6	1	11.1	5.1	25.18	110.5	119.6	1.083		None	Not Found	High	High	High	High	High	Not Found	High	High	High	High	High
augustus_masked-Fvb4-2-processed-gene-219.6-mRNA-1 protein AED:0.32 eAED:0.34 QI:0	PREDICTED: uncharacterized protein LOC101299390 [Fragaria vesca subsp. vesca]:	2.284	8	2	1	22.1	10.17	4.28					None	High	Not Found	Not Found	High	Not Found	Not Found	High	Not Found	Not Found	High	Not Found	Not Found
augustus_masked-Fvb4-2-processed-gene-227.5-mRNA-1 protein AED:0.12 eAED:0.12 QI:0		36.587	45	38	9	32.1	10.68	100.55	1702.3	1801.5	1.058	0.0582036	None	High	High	High	High	High	High	High	High	High	High	High	High
augustus_masked-Fvb4-2-processed-gene-231.0-mRNA-1 protein AED:0.02 eAED:0.02 QI:148	PREDICTED: kaempferol 3-O-beta-D-galactosyltransferase-like [Fragaria vesca subsp. vesca]:Kaempferol 3-O-beta-D-galactosyltransferase OS=Petunia hybrida OX=4102 PE=1 SV=1: UDP-glucosyl transferase 78D2 :	19.623	9	19	4	50.3	7.91	50.03	1955.3	1981.9	1.014	0.895131	None	High	High	High	High	High	High	High	High	High	High	High	High
augustus_masked-Fvb4-2-processed-gene-238.10-mRNA-1 protein AED:0.07 eAED:0.06 QI:109	PREDICTED: MATH domain-containing protein At5g43560 isoform X2 [Fragaria vesca subsp. vesca]:TNF receptor-associated factor homolog 1b OS=Arabidopsis thaliana OX=3702 GN=TRAF1B PE=1 SV=1: TRAF-like superfamily protein :	19.344	4	19	4	133	6.67	52.21	178.5	187.6	1	0.906504	None	High	High	High	High	High	High	High	High	High	High	High	High
augustus_masked-Fvb4-2-processed-gene-240.3-mRNA-1 protein AED:0.19 eAED:0.19 QI:0	PREDICTED: UPF0481 protein At3g47200-like [Fragaria vesca subsp. vesca]:UPF0481 protein At3g47200 OS=Arabidopsis thaliana OX=3702 GN=At3g47200 PE=2 SV=1: Plant protein of unknown function (DUF247) :	1.92	1	1	1	62	7.17	2.15					None	High	Not Found	Not Found	Not Found	Not Found	Not Found	High	Not Found	Not Found	Not Found	Not Found	Not Found
augustus_masked-Fvb4-2-processed-gene-249.12-mRNA-1 protein AED:0.24 eAED:0.24 QI:116	hypothetical protein CUMW_154050 [Citrus unshiu]:"1,2-dihydroxy-3-keto-5-methylthiopentene dioxygenase 2 OS=Vitis vinifera OX=29760 GN=VIT_05s0020g04080 PE=3 SV=1": RmlC-like cupins superfamily protein :	26.44	8	33	1	73.1	6.39	92.13	663.8	654.4	0.986		None	High	Not Found	Not Found	High	Not Found	Not Found	High	Not Found	Not Found	High	Not Found	Not Found
augustus_masked-Fvb4-2-processed-gene-251.10-mRNA-1 protein AED:0.06 eAED:0.03 QI:311	PREDICTED: RNA polymerase II-associated protein 3 [Fragaria vesca subsp. vesca]:Stress-induced-phosphoprotein 1 OS=Caenorhabditis elegans OX=6239 GN=sti-1 PE=1 SV=1: Tetratricopeptide repeat (TPR)-like superfamily protein :	25.694	19	32	8	42	8.05	77.67	1730	1937.5	1.065	0.347797	None	High	High	High	High	High	High	High	High	High	High	High	High
augustus_masked-Fvb4-2-processed-gene-256.5-mRNA-1 protein AED:0.10 eAED:0.07 QI:204	PREDICTED: uncharacterized protein LOC101291713 isoform X3 [Fragaria vesca subsp. vesca]:YTH domain-containing protein ECT3 OS=Arabidopsis thaliana OX=3702 GN=ECT3 PE=1 SV=1: evolutionarily conserved C-terminal region 5 :	27.677	12	38	2	78.1	5.24	105.95	1259.9	1233.4	0.979	0.501883	None	High	High	High	High	High	High	High	High	High	High	High	High
augustus_masked-Fvb4-2-processed-gene-3.9-mRNA-1 protein AED:0.26 eAED:0.24 QI:299	PREDICTED: serine/threonine-protein kinase sepA-like [Fragaria vesca subsp. vesca]:MAP3K epsilon protein kinase 1 OS=Arabidopsis thaliana OX=3702 GN=M3KE1 PE=1 SV=1: mitogen-activated protein kinase kinase kinase 7 :	24.578	6	46	1	160.5	6.65	75.59	1140.6	1016.4	0.891		None	Not Found	Not Found	Not Found	Not Found	High	Not Found	Not Found	Not Found	Not Found	Not Found	High	Not Found
augustus_masked-Fvb4-2-processed-gene-35.13-mRNA-1 protein AED:0.31 eAED:0.31 QI:209	PREDICTED: putative ATP-dependent RNA helicase DHX33 [Fragaria vesca subsp. vesca]:Pre-mRNA-splicing factor ATP-dependent RNA helicase DEAH10 OS=Arabidopsis thaliana OX=3702 GN=Rid1 PE=1 SV=1: RNA helicase family protein :	36.997	7	36	2	135.8	8.92	115.86	1821.6	2147.3	0.928	0.962655	None	High	High	High	High	High	High	High	High	High	High	High	High
augustus_masked-Fvb4-2-processed-gene-47.10-mRNA-1 protein AED:0.32 eAED:0.32 QI:267	PREDICTED: IST1 homolog [Fragaria vesca subsp. vesca]:IST1 homolog OS=Bos taurus OX=9913 GN=IST1 PE=2 SV=1: Regulator of Vps4 activity in the MVB pathway protein :	17.481	15	23	1	37	8.66	59.81	1185.5	1162.1	0.98	0.666729	None	High	Not Found	Not Found	Not Found	Not Found	Not Found	High	Not Found	Not Found	Not Found	Not Found	Not Found
augustus_masked-Fvb4-2-processed-gene-5.0-mRNA-1 protein AED:0.22 eAED:0.22 QI:0	PREDICTED: flocculation protein FLO11-like [Fragaria vesca subsp. vesca]:	2.093	3	1	1	51.5	5.48	0	596.9	557.4	0.934		None	Not Found	High	Not Found	Not Found	Not Found	Not Found	Not Found	High	Not Found	Not Found	Not Found	Not Found
augustus_masked-Fvb4-2-processed-gene-50.4-mRNA-1 protein AED:0.00 eAED:0.00 QI:149	PREDICTED: putative mediator of RNA polymerase II transcription subunit 12 [Fragaria vesca subsp. vesca]: Octicosapeptide/Phox/Bem1p family protein :	65.875	16	129	1	76.6	6	327.06	695.8	596.6	0.977	0.869423	None	High	High	High	High	High	High	High	High	High	High	High	High
augustus_masked-Fvb4-2-processed-gene-58.0-mRNA-1 protein AED:0.35 eAED:0.35 QI:263	PREDICTED: homeobox protein knotted-1-like 6 [Fragaria vesca subsp. vesca]:Homeobox protein knotted-1-like 6 OS=Arabidopsis thaliana OX=3702 GN=KNAT6 PE=1 SV=1: KNOTTED1-like homeobox gene 6 :	1.933	2	10	1	36.8	5.16	21.9	136	154.7	1.137		None	High	High	High	High	Not Found	High	High	High	High	High	Not Found	High
augustus_masked-Fvb4-2-processed-gene-59.1-mRNA-1 protein AED:0.15 eAED:0.13 QI:550	PREDICTED: alpha-glucan water dikinase 1, chloroplastic isoform X2 [Fragaria vesca subsp. vesca]:"Alpha-glucan water dikinase, chloroplastic OS=Citrus reticulata OX=85571 GN=R1 PE=2 SV=1":" Pyruvate phosphate dikinase, PEP/pyruvate binding domain ":	58.591	13	93	4	147	5.8	219.41	542.1	525	0.957	0.0343209	None	High	High	High	High	High	High	High	High	High	High	High	High
augustus_masked-Fvb4-2-processed-gene-6.0-mRNA-1 protein AED:0.37 eAED:0.37 QI:0	PREDICTED: protein SLOW GREEN 1, chloroplastic [Fragaria vesca subsp. vesca]:"protein SLOW GREEN 1, chloroplastic OS=Arabidopsis thaliana OX=3702 GN=SG1 PE=1 SV=1": Protein prenylyltransferase superfamily protein :	23.381	17	43	1	35.3	5.59	117.65	1438.3	1427.2	0.992	0.520222	None	High	High	High	High	High	High	High	High	High	High	High	High
augustus_masked-Fvb4-2-processed-gene-63.7-mRNA-1 protein AED:0.36 eAED:0.36 QI:0	PREDICTED: cleavage and polyadenylation specificity factor subunit 6-like [Fragaria vesca subsp. vesca]:Cleavage and polyadenylation specificity factor subunit CG7185 OS=Drosophila melanogaster OX=7227 GN=CG7185 PE=1 SV=2: RNA-binding (RRM/RBD/RNP motifs) family protein :	36.598	10	53	5	66.9	5.67	148.91	512.6	451.1	0.97	0.475354	None	High	High	High	High	High	High	High	High	High	High	High	High
augustus_masked-Fvb4-2-processed-gene-70.5-mRNA-1 protein AED:0.11 eAED:0.11 QI:108	PREDICTED: mitochondrial import receptor subunit TOM20 [Fragaria vesca subsp. vesca]:Mitochondrial import receptor subunit TOM20 OS=Solanum tuberosum OX=4113 GN=TOM20 PE=1 SV=1: translocase outer membrane 20-2 :	37.831	47	68	9	22.4	5.99	170.99	5464.7	5212	0.977	0.271717	None	High	High	High	High	High	High	High	High	High	High	High	High
augustus_masked-Fvb4-2-processed-gene-71.16-mRNA-1 protein AED:0.05 eAED:0.05 QI:0	PREDICTED: glucuronoxylan 4-O-methyltransferase 1 isoform X1 [Fragaria vesca subsp. vesca]:Probable methyltransferase At1g27930 OS=Arabidopsis thaliana OX=3702 GN=At1g27930 PE=1 SV=1: Protein of unknown function (DUF579) :	28.46	21	36	1	30.4	6.9	88.07	719.9	698.1	0.97		None	Not Found	High	High	High	High	High	Not Found	High	High	High	High	High
augustus_masked-Fvb4-2-processed-gene-95.9-mRNA-1 protein AED:0.10 eAED:0.10 QI:0	PREDICTED: xyloglucan 6-xylosyltransferase 2-like [Fragaria vesca subsp. vesca]:Xyloglucan 6-xylosyltransferase 1 OS=Arabidopsis thaliana OX=3702 GN=XXT1 PE=1 SV=1: xylosyltransferase 1 :	13.125	11	20	5	52.5	7.58	50.95	1726.2	1711.7	1.038	0.339378	None	High	High	High	High	High	High	High	High	High	High	High	High
augustus_masked-Fvb4-3-processed-gene-1.6-mRNA-1 protein AED:0.17 eAED:0.17 QI:305	PREDICTED: porphobilinogen deaminase, chloroplastic-like [Fragaria vesca subsp. vesca]:"Porphobilinogen deaminase, chloroplastic OS=Pisum sativum OX=3888 GN=HEMC PE=1 SV=1": hydroxymethylbilane synthase :	13.358	13	20	2	39.4	7.65	33.27	588.6	610	0.968	0.381395	None	High	High	High	High	Not Found	High	High	High	High	High	Not Found	High
augustus_masked-Fvb4-3-processed-gene-10.8-mRNA-1 protein AED:0.20 eAED:0.20 QI:163	PREDICTED: phospholipid-transporting ATPase 3 [Fragaria vesca subsp. vesca]:Phospholipid-transporting ATPase 3 OS=Arabidopsis thaliana OX=3702 GN=ALA3 PE=1 SV=2: aminophospholipid ATPase 3 :	21.901	4	28	7	180.3	7.91	55.37	827.8	792.9	0.958	0.877429	None	High	High	High	High	High	High	High	High	High	High	High	High
augustus_masked-Fvb4-3-processed-gene-104.1-mRNA-1 protein AED:0.30 eAED:0.30 QI:0	PREDICTED: glucuronoxylan 4-O-methyltransferase 1 isoform X1 [Fragaria vesca subsp. vesca]:Probable methyltransferase At1g27930 OS=Arabidopsis thaliana OX=3702 GN=At1g27930 PE=1 SV=1: Protein of unknown function (DUF579) :	30.912	26	41	2	30.4	7.72	103.43	3294	3219.5	0.984	0.410279	None	Not Found	High	High	High	High	High	Not Found	High	High	High	High	High
augustus_masked-Fvb4-3-processed-gene-113.10-mRNA-1 protein AED:0.00 eAED:0.00 QI:176	PREDICTED: PI-PLC X-box domain-containing protein DDB_G0293730-like [Fragaria vesca subsp. vesca]:1-phosphatidylinositol phosphodiesterase OS=Listeria monocytogenes serovar 1/2a (strain ATCC BAA-679 / EGD-e) OX=169963 GN=plcA PE=1 SV=1: PLC-like phosphodiesterases superfamily protein :	17.915	17	23	5	36.4	8.12	41.35	901.9	850.1	0.943	0.827718	None	High	High	High	High	High	High	High	High	High	High	High	High
augustus_masked-Fvb4-3-processed-gene-113.1-mRNA-1 protein AED:0.41 eAED:0.41 QI:0	PREDICTED: uncharacterized protein LOC101306042 [Fragaria vesca subsp. vesca]:Protein SRC2 homolog OS=Arabidopsis thaliana OX=3702 GN=SRC2 PE=1 SV=1: Calcium-dependent lipid-binding (CaLB domain) family protein :	5.318	4	8	1	34.5	6.87	26.54	406.7	345.4	0.849		None	Not Found	Not Found	High	High	High	High	Not Found	Not Found	High	High	High	High
augustus_masked-Fvb4-3-processed-gene-115.1-mRNA-1 protein AED:0.18 eAED:0.18 QI:264	phytepsin-like isoform X2 [Prunus avium]:Aspartic proteinase OS=Oryza sativa subsp. japonica OX=39947 GN=RAP PE=2 SV=2: Saposin-like aspartyl protease family protein :	2.145	2	2	1	47.4	6.96	4.48					None	High	High	Not Found	Not Found	Not Found	Not Found	High	High	Not Found	Not Found	Not Found	Not Found
augustus_masked-Fvb4-3-processed-gene-116.3-mRNA-1 protein AED:0.05 eAED:0.05 QI:2423	PREDICTED: late embryogenesis abundant protein, group 3 [Fragaria vesca subsp. vesca]:Late embryogenesis abundant protein D-29 OS=Gossypium hirsutum OX=3635 PE=3 SV=1: late embryogenesis abundant domain-containing protein / LEA domain-containing protein :	95.769	46	128	7	33.9	5.68	332.35	3077.4	2968.4	0.904	0.984852	None	High	High	High	High	High	High	High	High	High	High	High	High
augustus_masked-Fvb4-3-processed-gene-128.1-mRNA-1 protein AED:0.33 eAED:0.38 QI:233	PREDICTED: uncharacterized protein LOC105350678 [Fragaria vesca subsp. vesca]:Universal stress protein PHOS32 OS=Arabidopsis thaliana OX=3702 GN=PHOS32 PE=1 SV=1: Adenine nucleotide alpha hydrolases-like superfamily protein :	15.066	8	31	3	48.4	6.71	80.44	2212.9	2132.9	1	0.640673	None	High	High	High	High	High	High	High	High	High	High	High	High
augustus_masked-Fvb4-3-processed-gene-128.3-mRNA-1 protein AED:0.30 eAED:0.30 QI:57	PREDICTED: seed maturation protein PM36 [Fragaria vesca subsp. vesca]:Probable bifunctional TENA-E protein OS=Glycine max OX=3847 GN=TENA_E PE=2 SV=1:" Haem oxygenase-like, multi-helical ":	1.701	3	3	1	29.1	5.69	5.97	457.3	469.7	1.027		None	High	High	Not Found	Not Found	High	Not Found	High	High	Not Found	Not Found	High	Not Found
augustus_masked-Fvb4-3-processed-gene-134.13-mRNA-1 protein AED:0.00 eAED:0.00 QI:0	PREDICTED: RING-H2 finger protein ATL2 [Fragaria vesca subsp. vesca]:RING-H2 finger protein ATL2 OS=Arabidopsis thaliana OX=3702 GN=ATL2 PE=2 SV=2: TOXICOS EN LEVADURA 2 :	6.343	7	17	2	32.3	7.78	42.68	35.4	36.3	1.025		None	High	High	High	High	High	High	High	High	High	High	High	High
augustus_masked-Fvb4-3-processed-gene-145.2-mRNA-1 protein AED:0.11 eAED:0.11 QI:0	PREDICTED: uncharacterized protein LOC101311350 [Fragaria vesca subsp. vesca]:Uncharacterized protein L728 OS=Acanthamoeba polyphaga mimivirus OX=212035 GN=MIMI_L728 PE=4 SV=1:" Uncharacterised conserved protein UCP015417, vWA ":	29.343	13	35	9	73.2	6.77	81.27	2318.7	2223.6	1.056	0.904127	None	High	High	High	High	High	High	High	High	High	High	High	High
augustus_masked-Fvb4-3-processed-gene-15.5-mRNA-1 protein AED:0.00 eAED:0.00 QI:0	PREDICTED: probable carotenoid cleavage dioxygenase 4, chloroplastic [Fragaria vesca subsp. vesca]:"Probable carotenoid cleavage dioxygenase 4, chloroplastic OS=Arabidopsis thaliana OX=3702 GN=CCD4 PE=1 SV=1": nine-cis-epoxycarotenoid dioxygenase 4 :	5.294	4	4	2	64	6.38	7.02	346.4	267.6	0.772		None	Not Found	Not Found	Not Found	Not Found	High	High	Not Found	Not Found	Not Found	Not Found	High	High
augustus_masked-Fvb4-3-processed-gene-151.6-mRNA-1 protein AED:0.10 eAED:0.10 QI:120	PREDICTED: probable receptor protein kinase TMK1 [Fragaria vesca subsp. vesca]:Receptor-like kinase TMK4 OS=Arabidopsis thaliana OX=3702 GN=TMK4 PE=1 SV=1: Leucine-rich repeat protein kinase family protein :	11.457	4	16	4	99.3	5.68	33.12	243.9	262.2	1.075	0.0169522	None	High	High	High	High	High	High	High	High	High	High	High	High
augustus_masked-Fvb4-3-processed-gene-153.2-mRNA-1 protein AED:0.27 eAED:0.27 QI:0	PREDICTED: short-chain type dehydrogenase/reductase [Fragaria vesca subsp. vesca]:"NADPH-dependent aldehyde reductase-like protein, chloroplastic OS=Arabidopsis thaliana OX=3702 GN=At3g03980 PE=3 SV=1": NAD(P)-binding Rossmann-fold superfamily protein :	27.457	26	41	1	27.1	6.54	102.65	375.4	345	0.919		None	Not Found	High	Not Found	Not Found	Not Found	High	Not Found	High	Not Found	Not Found	Not Found	High
augustus_masked-Fvb4-3-processed-gene-159.7-mRNA-1 protein AED:0.52 eAED:0.52 QI:96	PREDICTED: lactoylglutathione lyase [Fragaria vesca subsp. vesca]:Lactoylglutathione lyase OS=Schizosaccharomyces pombe (strain 972 / ATCC 24843) OX=284812 GN=glo1 PE=1 SV=1: Lactoylglutathione lyase / glyoxalase I family protein :	9.537	19	10	2	18.8	5.77	42.07	476.4	479.5	1.006	0.813376	None	High	High	High	High	High	High	High	High	High	High	High	High
augustus_masked-Fvb4-3-processed-gene-162.10-mRNA-1 protein AED:0.26 eAED:0.26 QI:0	PREDICTED: probable prefoldin subunit 2 [Fragaria vesca subsp. vesca]:Probable prefoldin subunit 2 OS=Arabidopsis thaliana OX=3702 GN=At3g22480 PE=2 SV=1: prefoldin 2 :	35.291	44	51	2	16.2	5.73	135.58	4012.7	4229.6	1.069	0.320006	None	High	High	High	High	High	High	High	High	High	High	High	High
augustus_masked-Fvb4-3-processed-gene-17.8-mRNA-1 protein AED:0.22 eAED:0.22 QI:0	PREDICTED: uncharacterized protein LOC101298116 [Fragaria vesca subsp. vesca]:" FUNCTIONS IN: molecular_function unknown; INVOLVED IN: intracellular protein transport; LOCATED IN: endomembrane system, integral to membrane, endoplasmic reticulum; EXPRESSED IN: 23 plant structures; EXPRESSED DURING: 13 growth stages; CONTAINS InterPro DOMAIN/s: B-cell receptor-associated 31-like (InterPro:IPR008417…	1.837	5	6	1	15	8.92	12.53	359.4	458.9	1.196	0.861936	None	High	High	High	High	High	Not Found	High	High	High	High	High	Not Found
augustus_masked-Fvb4-3-processed-gene-180.4-mRNA-1 protein AED:0.30 eAED:0.30 QI:0	PREDICTED: putative E3 ubiquitin-protein ligase RF298 isoform X1 [Fragaria vesca subsp. vesca]:Putative E3 ubiquitin-protein ligase RF298 OS=Arabidopsis thaliana OX=3702 GN=RF298 PE=2 SV=1: RING/U-box superfamily protein :	20.343	7	13	6	101.1	7.31	23.94	244.5	262.3	1.051	0.376963	None	High	High	High	High	High	High	High	High	High	High	High	High
augustus_masked-Fvb4-3-processed-gene-199.13-mRNA-1 protein AED:0.45 eAED:0.45 QI:0	PREDICTED: major allergen Pru ar 1-like [Fragaria vesca subsp. vesca]:Major allergen Pru ar 1 OS=Prunus armeniaca OX=36596 PE=1 SV=1:	44.362	53	68	4	17.6	6.02	132.27	617.3	862.9	1.456	0.0923351	None	High	High	High	High	High	High	High	High	High	High	High	High
augustus_masked-Fvb4-3-processed-gene-199.4-mRNA-1 protein AED:0.43 eAED:0.43 QI:159	PREDICTED: major allergen Pru av 1-like [Fragaria vesca subsp. vesca]:Major allergen Pru av 1 OS=Prunus avium OX=42229 GN=PRUA1 PE=1 SV=1: MLP-like protein 423 :	35.114	52	65	2	17.4	5.99	121.49	651.9	1043.5	1.269	0.119486	None	Not Found	High	High	High	High	High	Not Found	High	High	High	High	High
augustus_masked-Fvb4-3-processed-gene-205.3-mRNA-1 protein AED:0.03 eAED:0.03 QI:559	PREDICTED: probable proteasome inhibitor [Fragaria vesca subsp. vesca]:Probable proteasome inhibitor OS=Arabidopsis thaliana OX=3702 GN=At3g53970 PE=1 SV=1: proteasome inhibitor-related :	16.476	29	16	1	30.6	5.06	36.99					None	High	High	Not Found	Not Found	Not Found	Not Found	High	High	Not Found	Not Found	Not Found	Not Found
augustus_masked-Fvb4-3-processed-gene-21.4-mRNA-1 protein AED:0.18 eAED:0.18 QI:0	PREDICTED: ubiquitin carboxyl-terminal hydrolase isozyme L5 [Fragaria vesca subsp. vesca]:Ubiquitin carboxyl-terminal hydrolase 2 OS=Arabidopsis thaliana OX=3702 GN=UCH2 PE=1 SV=1:" Peptidase C12, ubiquitin carboxyl-terminal hydrolase 1 ":	7.879	10	6	3	40.3	6.6	13.93	361.8	341.5	0.944		None	High	High	High	High	Not Found	High	High	High	High	High	Not Found	High
augustus_masked-Fvb4-3-processed-gene-225.2-mRNA-1 protein AED:0.24 eAED:0.24 QI:0	vacuolar protein sorting-associated protein 20 like 2 [Quercus suber]:Vacuolar protein sorting-associated protein 20 homolog 2 OS=Arabidopsis thaliana OX=3702 GN=VPS20.2 PE=1 SV=1: vacuolar protein sorting-associated protein 20.2 :	12.374	12	10	2	35.2	5.21	18.07	781.4	792.1	1.033	0.0562338	None	High	High	Not Found	Not Found	Not Found	High	High	High	Not Found	Not Found	Not Found	High
augustus_masked-Fvb4-3-processed-gene-265.6-mRNA-1 protein AED:0.04 eAED:0.04 QI:14	PREDICTED: oxysterol-binding protein-related protein 4B [Fragaria vesca subsp. vesca]:Oxysterol-binding protein-related protein 4B OS=Arabidopsis thaliana OX=3702 GN=ORP4B PE=2 SV=2: OSBP(oxysterol binding protein)-related protein 4B :	5.168	4	9	2	57.8	8.16	16.22	1150.6	1131.4	0.983		None	High	High	High	High	High	High	High	High	High	High	High	High
augustus_masked-Fvb4-3-processed-gene-273.0-mRNA-1 protein AED:0.21 eAED:0.21 QI:0	PREDICTED: RING-H2 finger protein ATL43, partial [Fragaria vesca subsp. vesca]:RING-H2 finger protein ATL43 OS=Arabidopsis thaliana OX=3702 GN=ATL43 PE=2 SV=2: RING/U-box superfamily protein :	2.625	2	4	1	53.3	9.57	6.28	43.1	45.9	1.065		None	Not Found	Not Found	High	High	Not Found	High	Not Found	Not Found	High	High	Not Found	High
augustus_masked-Fvb4-3-processed-gene-278.0-mRNA-1 protein AED:0.04 eAED:0.04 QI:0	PREDICTED: 9-cis-epoxycarotenoid dioxygenase NCED6, chloroplastic [Fragaria vesca subsp. vesca]:"9-cis-epoxycarotenoid dioxygenase NCED6, chloroplastic OS=Arabidopsis thaliana OX=3702 GN=NCED6 PE=2 SV=1": nine-cis-epoxycarotenoid dioxygenase 6 :	2.213	2	8	1	61.9	6.92	9.83	215.2	261.6	1.193	0.437171	None	High	High	Not Found	High	High	High	High	High	Not Found	High	High	High
augustus_masked-Fvb4-3-processed-gene-284.2-mRNA-1 protein AED:0.22 eAED:0.23 QI:0	PREDICTED: uncharacterized protein LOC101295040 [Fragaria vesca subsp. vesca]:Activating molecule in BECN1-regulated autophagy protein 1 OS=Mus musculus OX=10090 GN=Ambra1 PE=1 SV=1: Transducin family protein / WD-40 repeat family protein :	6.941	1	5	1	114.9	8.37	13.01	171.3	154.9	0.904		None	High	High	High	Not Found	High	High	High	High	High	Not Found	High	High
augustus_masked-Fvb4-3-processed-gene-293.13-mRNA-1 protein AED:0.00 eAED:0.00 QI:0	PREDICTED: uncharacterized protein LOC101294652 [Fragaria vesca subsp. vesca]: unknown protein; INVOLVED IN: pollen exine formation; EXPRESSED IN: 19 plant structures; EXPRESSED DURING: 8 growth stages; BEST Arabidopsis thaliana protein match is: unknown protein (TAIR:AT3G28720.1); Has 35333 Blast hits to 34131 proteins in 2444 species: Archae - 798; Bacteria - 22429; Metazoa - 974; Fungi - 991; …	11.857	5	13	1	108.2	6.62	24.78	579	518.7	0.913	0.366219	None	Not Found	High	Not Found	High	High	High	Not Found	High	Not Found	High	High	High
augustus_masked-Fvb4-3-processed-gene-293.6-mRNA-1 protein AED:0.12 eAED:0.12 QI:0	PREDICTED: putative pentatricopeptide repeat-containing protein At3g23330 [Fragaria vesca subsp. vesca]:Putative pentatricopeptide repeat-containing protein At3g23330 OS=Arabidopsis thaliana OX=3702 GN=PCMP-H32 PE=3 SV=1: Tetratricopeptide repeat (TPR)-like superfamily protein :	1.933	1	6	1	77.5	8.05	10.06					None	High	High	High	High	High	High	High	High	High	High	High	High
augustus_masked-Fvb4-3-processed-gene-298.9-mRNA-1 protein AED:0.00 eAED:0.00 QI:0	PREDICTED: uncharacterized protein LOC101309819 [Fragaria vesca subsp. vesca]:Enoyl-CoA delta isomerase 3 OS=Arabidopsis thaliana OX=3702 GN=ECI3 PE=1 SV=1: 3-hydroxyacyl-CoA dehydratase 1 :	6.381	10	5	3	26	7.55	10.59	342	358	1.047		None	High	High	Not Found	Not Found	Not Found	High	High	High	Not Found	Not Found	Not Found	High
augustus_masked-Fvb4-3-processed-gene-3.10-mRNA-1 protein AED:0.29 eAED:0.29 QI:0		2.666	8	11	1	13	4.27	24.29	701.3	568.7	0.91	0.603533	None	High	High	High	High	High	High	High	High	High	High	High	High
augustus_masked-Fvb4-3-processed-gene-30.2-mRNA-1 protein AED:0.33 eAED:0.33 QI:246	PREDICTED: SNF1-related protein kinase regulatory subunit gamma-1-like isoform X1 [Fragaria vesca subsp. vesca]:SNF1-related protein kinase regulatory subunit gamma-1-like OS=Arabidopsis thaliana OX=3702 GN=CBSCBS2 PE=1 SV=1: Cystathionine beta-synthase (CBS) protein :	82.391	29	85	4	46.9	7.08	251.51	8778.6	9451.4	0.985	0.776816	None	High	High	High	High	High	High	High	High	High	High	High	High
augustus_masked-Fvb4-3-processed-gene-312.7-mRNA-1 protein AED:0.22 eAED:0.22 QI:499	PREDICTED: uncharacterized protein LOC101295033 [Fragaria vesca subsp. vesca]: Vacuolar ATPase assembly integral membrane protein VMA21-like domain :	8.689	17	2	1	11.3	5.78	6.8	553.1	650.7	1.176		None	High	High	Not Found	Not Found	Not Found	Not Found	High	High	Not Found	Not Found	Not Found	Not Found
augustus_masked-Fvb4-3-processed-gene-318.14-mRNA-1 protein AED:0.49 eAED:0.49 QI:197	PREDICTED: uncharacterized protein LOC101313598 [Fragaria vesca subsp. vesca]: chaperone binding;ATPase activators :	18.002	22	30	2	20.1	4.88	89.88	390.5	549.7	1.08	0.297115	None	High	High	High	High	High	High	High	High	High	High	High	High
augustus_masked-Fvb4-3-processed-gene-34.2-mRNA-1 protein AED:0.25 eAED:0.25 QI:0	PREDICTED: uncharacterized protein LOC101299860 [Fragaria vesca subsp. vesca]: Arabinanase/levansucrase/invertase :	2.396	3	1	1	51.1	6.67	2.11	142.7	147.8	1.036		None	High	Not Found	Not Found	Not Found	Not Found	Not Found	High	Not Found	Not Found	Not Found	Not Found	Not Found
augustus_masked-Fvb4-3-processed-gene-39.14-mRNA-1 protein AED:0.07 eAED:0.07 QI:156	PREDICTED: ubiquinone biosynthesis protein COQ4 homolog, mitochondrial [Fragaria vesca subsp. vesca]:"Ubiquinone biosynthesis protein COQ4 homolog, mitochondrial OS=Arabidopsis thaliana OX=3702 GN=At2g03690 PE=2 SV=1": coenzyme Q biosynthesis Coq4 family protein / ubiquinone biosynthesis Coq4 family protein :	1.568	5	1	1	27.3	9.11	2.77					None	Not Found	Not Found	Not Found	Not Found	Not Found	High	Not Found	Not Found	Not Found	Not Found	Not Found	High
augustus_masked-Fvb4-3-processed-gene-42.18-mRNA-1 protein AED:0.31 eAED:0.31 QI:0	PREDICTED: UDP-glycosyltransferase 89A2-like [Fragaria vesca subsp. vesca]:UDP-glycosyltransferase 89A2 OS=Arabidopsis thaliana OX=3702 GN=UGT89A2 PE=2 SV=1: UDP-Glycosyltransferase superfamily protein :	46.375	20	74	6	51.3	6.87	139.86	2500.9	2591.9	0.982	0.871789	None	High	High	High	High	High	High	High	High	High	High	High	High
augustus_masked-Fvb4-3-processed-gene-42.19-mRNA-1 protein AED:0.31 eAED:0.31 QI:0	PREDICTED: UDP-glycosyltransferase 89A2-like [Fragaria vesca subsp. vesca]:UDP-glycosyltransferase 89A2 OS=Arabidopsis thaliana OX=3702 GN=UGT89A2 PE=2 SV=1: UDP-Glycosyltransferase superfamily protein :	34.61	16	60	5	51.1	6.18	144.15	1620.4	1680.9	0.921	0.470489	None	High	High	High	High	High	High	High	High	High	High	High	High
augustus_masked-Fvb4-3-processed-gene-44.6-mRNA-1 protein AED:0.51 eAED:0.47 QI:0	PREDICTED: uncharacterized protein LOC101292693 [Fragaria vesca subsp. vesca]: unknown protein; FUNCTIONS IN: molecular_function unknown; INVOLVED IN: biological_process unknown; LOCATED IN: cellular_component unknown; EXPRESSED IN: 23 plant structures; EXPRESSED DURING: 13 growth stages; Has 38 Blast hits to 38 proteins in 14 species: Archae - 0; Bacteria - 0; Metazoa - 0; Fungi - 0; Plants - 38…	6.837	9	23	1	28.5	5.34	54.29	521.6	490.4	0.946	0.754483	None	High	High	High	High	High	High	High	High	High	High	High	High
augustus_masked-Fvb4-3-processed-gene-85.2-mRNA-1 protein AED:0.36 eAED:0.36 QI:165	PREDICTED: probable fructose-bisphosphate aldolase 3, chloroplastic [Fragaria vesca subsp. vesca]:"Fructose-bisphosphate aldolase 3, chloroplastic OS=Arabidopsis thaliana OX=3702 GN=FBA3 PE=1 SV=1": Aldolase superfamily protein :	78.163	34	196	1	42.6	8.44	522.92	718	729.4	1.016	0.891121	None	High	High	High	High	High	High	High	High	High	High	High	High
augustus_masked-Fvb4-3-processed-gene-88.0-mRNA-1 protein AED:0.13 eAED:0.13 QI:242	PREDICTED: ribose-phosphate pyrophosphokinase 4 [Fragaria vesca subsp. vesca]:"Ribose-phosphate pyrophosphokinase 3, chloroplastic OS=Arabidopsis thaliana OX=3702 GN=PRS3 PE=2 SV=1": phosphoribosyl pyrophosphate (PRPP) synthase 3 :	7.427	5	17	1	47.6	8.1	42.28	1052.9	1029	0.927	0.168025	None	High	High	High	High	High	High	High	High	High	High	High	High
augustus_masked-Fvb4-3-processed-gene-93.1-mRNA-1 protein AED:0.30 eAED:0.30 QI:0	PREDICTED: 60S ribosomal protein L27a-3 [Fragaria vesca subsp. vesca]:60S ribosomal protein L27a-3 OS=Arabidopsis thaliana OX=3702 GN=RPL27AC PE=2 SV=2: Ribosomal protein L18e/L15 superfamily protein :	27.019	38	18	1	16.4	10.54	42.96	1313.7	1141.8	0.869		None	Not Found	High	Not Found	Not Found	Not Found	Not Found	Not Found	High	Not Found	Not Found	Not Found	Not Found
augustus_masked-Fvb4-4-processed-gene-10.18-mRNA-1 protein AED:0.44 eAED:0.44 QI:0	PREDICTED: glutathione S-transferase U17-like [Fragaria vesca subsp. vesca]:Glutathione S-transferase U18 OS=Arabidopsis thaliana OX=3702 GN=GSTU18 PE=2 SV=1: glutathione S-transferase TAU 18 :	22.87	22	53	1	25.5	7.42	124.01	4387.9	4244.5	0.967	0.647909	None	High	High	High	High	High	High	High	High	High	High	High	High
augustus_masked-Fvb4-4-processed-gene-100.14-mRNA-1 protein AED:0.43 eAED:0.43 QI:0	PREDICTED: major allergen Pru ar 1-like [Fragaria vesca subsp. vesca]:Major allergen Pru ar 1 OS=Prunus armeniaca OX=36596 PE=1 SV=1: MLP-like protein 423 :	21.619	36	57	1	17.5	5.38	99.22	251.2	442.8	1.763		None	High	Not Found	Not Found	Not Found	Not Found	Not Found	High	Not Found	Not Found	Not Found	Not Found	Not Found
augustus_masked-Fvb4-4-processed-gene-119.13-mRNA-1 protein AED:0.01 eAED:0.01 QI:0	PREDICTED: LOW QUALITY PROTEIN: guanylate kinase 3, chloroplastic [Fragaria vesca subsp. vesca]:"Guanylate kinase 3, chloroplastic OS=Arabidopsis thaliana OX=3702 GN=GK3 PE=2 SV=1": P-loop containing nucleoside triphosphate hydrolases superfamily protein :	5.559	8	7	2	32.1	9.6	11.35					None	Not Found	Not Found	High	High	High	High	Not Found	Not Found	High	High	High	High
augustus_masked-Fvb4-4-processed-gene-119.1-mRNA-1 protein AED:0.00 eAED:0.00 QI:0	PREDICTED: BSD domain-containing protein 1 [Fragaria vesca subsp. vesca]:BSD domain-containing protein 1 OS=Gallus gallus OX=9031 GN=BSDC1 PE=2 SV=1: BSD domain-containing protein :	21.1	10	30	4	45.4	4.45	87.75	535.8	511.7	0.999	0.621536	None	High	High	High	High	High	High	High	High	High	High	High	High
augustus_masked-Fvb4-4-processed-gene-121.7-mRNA-1 protein AED:0.29 eAED:0.29 QI:360	PREDICTED: endo-1,3;1,4-beta-D-glucanase-like [Fragaria vesca subsp. vesca]:"Endo-1,3;1,4-beta-D-glucanase OS=Zea mays OX=4577 PE=1 SV=1": alpha/beta-Hydrolases superfamily protein :	24.458	21	29	1	25.9	5.62	65.15	800.4	716.7	0.985	0.763153	None	Not Found	High	High	High	High	High	Not Found	High	High	High	High	High
augustus_masked-Fvb4-4-processed-gene-14.13-mRNA-1 protein AED:0.25 eAED:0.25 QI:318	PREDICTED: probable alpha,alpha-trehalose-phosphate synthase [UDP-forming]:"Probable alpha,alpha-trehalose-phosphate synthase [UDP-forming] 10 OS=Arabidopsis thaliana OX=3702 GN=TPS10 PE=2 SV=1": trehalose phosphate synthase :	26.533	6	12	5	153.8	6.68	20.81	945.1	855.6	0.905		None	High	High	High	High	High	High	High	High	High	High	High	High
augustus_masked-Fvb4-4-processed-gene-15.26-mRNA-1 protein AED:0.38 eAED:0.38 QI:0	PREDICTED: pre-mRNA-processing factor 17 isoform X2 [Fragaria vesca subsp. vesca]:Pre-mRNA-processing factor 17 OS=Homo sapiens OX=9606 GN=CDC40 PE=1 SV=1: Transducin/WD40 repeat-like superfamily protein :	26.959	9	27	6	65.2	7.09	72.58	473.4	421.6	0.948	0.955372	None	High	High	High	High	High	High	High	High	High	High	High	High
augustus_masked-Fvb4-4-processed-gene-152.13-mRNA-1 protein AED:0.09 eAED:0.09 QI:163	PREDICTED: probable aldo-keto reductase 2 [Fragaria vesca subsp. vesca]:Probable aldo-keto reductase 2 OS=Oryza sativa subsp. indica OX=39946 GN=OsI_15387 PE=3 SV=1: NAD(P)-linked oxidoreductase superfamily protein :	65.091	31	73	9	38.6	6.3	160.63	5241.7	5092.5	0.972	0.624281	None	High	High	High	High	High	High	High	High	High	High	High	High
augustus_masked-Fvb4-4-processed-gene-162.1-mRNA-1 protein AED:0.10 eAED:0.10 QI:107	PREDICTED: cyclin-dependent kinase C-2-like [Fragaria vesca subsp. vesca]:Cyclin-dependent kinase C-2 OS=Oryza sativa subsp. japonica OX=39947 GN=CDKC-2 PE=2 SV=1: cyclin-dependent kinase C;1 :	8.458	5	9	2	63.5	9.6	14.78	295.7	267.3	1.021	0.908527	None	High	High	High	High	High	High	High	High	High	High	High	High
augustus_masked-Fvb4-4-processed-gene-167.4-mRNA-1 protein AED:0.22 eAED:0.23 QI:720	PREDICTED: ATPase family AAA domain-containing protein At1g05910 [Fragaria vesca subsp. vesca]:ATPase family AAA domain-containing protein At1g05910 OS=Arabidopsis thaliana OX=3702 GN=At1g05910 PE=2 SV=1: cell division cycle protein 48-related / CDC48-related :	7.641	1	3	1	193.5	5.78	5.64	577.6	505.2	0.875		None	Not Found	Not Found	High	High	Not Found	Not Found	Not Found	Not Found	High	High	Not Found	Not Found
augustus_masked-Fvb4-4-processed-gene-2.15-mRNA-1 protein AED:0.33 eAED:0.33 QI:66	PREDICTED: transmembrane protein 53 [Fragaria vesca subsp. vesca]:"FAD synthetase 2, chloroplastic OS=Arabidopsis thaliana OX=3702 GN=RIBF2 PE=1 SV=1": alpha/beta-Hydrolases superfamily protein :	2.442	1	3	1	94.8	9.03	4.56	33.4	32	0.959		None	Not Found	Not Found	Not Found	High	High	High	Not Found	Not Found	Not Found	High	High	High
augustus_masked-Fvb4-4-processed-gene-20.0-mRNA-1 protein AED:0.13 eAED:0.13 QI:182	PREDICTED: nuclear pore complex protein NUP155 [Fragaria vesca subsp. vesca]:Nuclear pore complex protein NUP155 OS=Arabidopsis thaliana OX=3702 GN=NUP155 PE=1 SV=1: nucleoporin 155 :	120.804	13	146	3	244.8	5.88	364.67	4648	4562.2	0.994	0.632851	None	High	High	High	High	High	High	High	High	High	High	High	High
augustus_masked-Fvb4-4-processed-gene-203.0-mRNA-1 protein AED:0.03 eAED:0.03 QI:181	PREDICTED: uncharacterized protein LOC101292863 [Fragaria vesca subsp. vesca]:" FUNCTIONS IN: molecular_function unknown; INVOLVED IN: biological_process unknown; LOCATED IN: chloroplast thylakoid membrane, chloroplast, nucleus, chloroplast envelope; EXPRESSED IN: 22 plant structures; EXPRESSED DURING: 13 growth stages; BEST Arabidopsis thaliana protein match is: glycine-rich protein (TAIR:AT3G59…	4.288	7	4	1	30	8.75	8.2	252.3	270.8	1.073		None	Not Found	Not Found	Not Found	Not Found	Not Found	High	Not Found	Not Found	Not Found	Not Found	Not Found	High
augustus_masked-Fvb4-4-processed-gene-232.4-mRNA-1 protein AED:0.14 eAED:0.14 QI:451	PREDICTED: uncharacterized protein LOC101315136 [Fragaria vesca subsp. vesca]:Glycosyltransferase BC10 OS=Oryza sativa subsp. japonica OX=39947 GN=BC10 PE=1 SV=1:" Core-2/I-branching beta-1,6-N-acetylglucosaminyltransferase family protein ":	6.417	5	13	2	45.4	8.46	30.03	348.4	372.1	1.055	0.557435	None	High	High	High	High	High	High	High	High	High	High	High	High
augustus_masked-Fvb4-4-processed-gene-234.4-mRNA-1 protein AED:0.36 eAED:0.36 QI:0	PREDICTED: uncharacterized protein LOC101293768 [Fragaria vesca subsp. vesca]:" unknown protein; FUNCTIONS IN: molecular_function unknown; INVOLVED IN: biological_process unknown; LOCATED IN: mitochondrion, plastid; EXPRESSED IN: 26 plant structures; EXPRESSED DURING: 15 growth stages; Has 39 Blast hits to 39 proteins in 18 species: Archae - 0; Bacteria - 0; Metazoa - 0; Fungi - 0; Plants - 39; V…	2.83	9	10	1	10.2	8.69	20.47					None	High	High	High	High	High	High	High	High	High	High	High	High
augustus_masked-Fvb4-4-processed-gene-234.8-mRNA-1 protein AED:0.26 eAED:0.26 QI:156	PREDICTED: uncharacterized protein LOC101293185 [Fragaria vesca subsp. vesca]: unknown protein; FUNCTIONS IN: molecular_function unknown; INVOLVED IN: biological_process unknown; LOCATED IN: plasma membrane; EXPRESSED IN: 23 plant structures; EXPRESSED DURING: 15 growth stages; Has 30201 Blast hits to 17322 proteins in 780 species: Archae - 12; Bacteria - 1396; Metazoa - 17338; Fungi - 3422; Plan…	12.971	7	20	1	43.7	5.29	62.66	879.6	892.9	1.015	0.671692	None	High	High	High	High	High	High	High	High	High	High	High	High
augustus_masked-Fvb4-4-processed-gene-244.9-mRNA-1 protein AED:0.12 eAED:0.12 QI:265	PREDICTED: ribosomal RNA processing protein 1 homolog [Fragaria vesca subsp. vesca]:Ribosomal RNA processing protein 1 homolog B OS=Mus musculus OX=10090 GN=Rrp1b PE=1 SV=2:" FUNCTIONS IN: molecular_function unknown; INVOLVED IN: rRNA processing; LOCATED IN: preribosome, small subunit precursor; EXPRESSED IN: 22 plant structures; EXPRESSED DURING: 13 growth stages; CONTAINS InterPro DOMAIN/s: Nuc…	4.279	2	4	1	62.4	9.11	10.69					None	High	High	High	High	Not Found	Not Found	High	High	High	High	Not Found	Not Found
augustus_masked-Fvb4-4-processed-gene-248.2-mRNA-1 protein AED:0.28 eAED:0.23 QI:234	PREDICTED: pre-mRNA-splicing factor 38B [Fragaria vesca subsp. vesca]:Pre-mRNA splicing factor SR-like 1 OS=Arabidopsis thaliana OX=3702 GN=SRL1 PE=1 SV=1: PRP38 family protein :	7.327	3	3	2	81.5	9.36	8.34	247.4	243.7	0.985		None	Not Found	Not Found	Not Found	Not Found	High	High	Not Found	Not Found	Not Found	Not Found	High	High
augustus_masked-Fvb4-4-processed-gene-253.0-mRNA-1 protein AED:0.11 eAED:0.11 QI:196	PREDICTED: biotin carboxylase 1, chloroplastic [Fragaria vesca subsp. vesca]:"Biotin carboxylase 1, chloroplastic OS=Populus trichocarpa OX=3694 GN=POPTRDRAFT_831870 PE=2 SV=1": acetyl Co-enzyme a carboxylase biotin carboxylase subunit :	76.046	35	77	1	58.1	7.14	203.7	6778.4	6118.9	0.976	0.588142	None	Not Found	Not Found	High	Not Found	Not Found	Not Found	Not Found	Not Found	High	Not Found	Not Found	Not Found
augustus_masked-Fvb4-4-processed-gene-253.3-mRNA-1 protein AED:0.26 eAED:0.26 QI:491	PREDICTED: 3-oxo-Delta(4,5)-steroid 5-beta-reductase-like [Fragaria vesca subsp. vesca]:"3-oxo-Delta(4,5)-steroid 5-beta-reductase OS=Arabidopsis thaliana OX=3702 GN=VEP1 PE=1 SV=1": NAD(P)-binding Rossmann-fold superfamily protein :	32.152	22	45	3	43.7	5.12	121.97	2339.5	2605.1	1.03	0.486123	None	High	High	High	High	High	High	High	High	High	High	High	High
augustus_masked-Fvb4-4-processed-gene-255.1-mRNA-1 protein AED:0.23 eAED:0.20 QI:151	PREDICTED: ubiquinol oxidase, mitochondrial-like [Fragaria vesca subsp. vesca]:"Ubiquinol oxidase, mitochondrial OS=Mangifera indica OX=29780 GN=AOMI 1 PE=1 SV=2": alternative oxidase 2 :	11.004	9	33	1	41.8	8.91	86.3	1128.5	1116.6	1.046	0.245786	None	High	High	High	High	High	High	High	High	High	High	High	High
augustus_masked-Fvb4-4-processed-gene-30.8-mRNA-1 protein AED:0.13 eAED:0.13 QI:2172	PREDICTED: origin of replication complex subunit 6 [Fragaria vesca subsp. vesca]:Sphinganine C4-monooxygenase 2 OS=Arabidopsis thaliana OX=3702 GN=SBH2 PE=1 SV=1: sphingoid base hydroxylase 2 :	2.455	2	2	1	59.5	9.39	5.03	351.8	384.8	1.094		None	Not Found	Not Found	High	High	Not Found	Not Found	Not Found	Not Found	High	High	Not Found	Not Found
augustus_masked-Fvb4-4-processed-gene-31.10-mRNA-1 protein AED:0.22 eAED:0.22 QI:0	PREDICTED: probable apyrase 6 isoform X1 [Fragaria vesca subsp. vesca]:Probable apyrase 6 OS=Arabidopsis thaliana OX=3702 GN=APY6 PE=2 SV=2: GDA1/CD39 nucleoside phosphatase family protein :	4.307	2	1	1	68.5	7.33	1.79					None	Not Found	Not Found	Not Found	Not Found	High	Not Found	Not Found	Not Found	Not Found	Not Found	High	Not Found
augustus_masked-Fvb4-4-processed-gene-35.3-mRNA-1 protein AED:0.25 eAED:0.25 QI:0	PREDICTED: uncharacterized protein LOC101292592 [Fragaria vesca subsp. vesca]: RING/U-box superfamily protein :	2.685	2	1	1	69.6	8.46	0					None	Not Found	Not Found	Not Found	Not Found	High	Not Found	Not Found	Not Found	Not Found	Not Found	High	Not Found
augustus_masked-Fvb4-4-processed-gene-53.6-mRNA-1 protein AED:0.27 eAED:0.27 QI:0	PREDICTED: putative zinc finger protein At1g68190 isoform X1 [Fragaria vesca subsp. vesca]:Putative zinc finger protein At1g68190 OS=Arabidopsis thaliana OX=3702 GN=At1g68190 PE=2 SV=1: B-box zinc finger family protein :	10.203	3	12	2	89.4	5.22	33.04	169.4	181.5	1.071	0.913401	None	High	High	High	High	High	High	High	High	High	High	High	High
augustus_masked-Fvb4-4-processed-gene-61.5-mRNA-1 protein AED:0.03 eAED:0.03 QI:50	PREDICTED: uncharacterized protein LOC101307854 [Fragaria vesca subsp. vesca]:Protein SIEVE ELEMENT OCCLUSION B OS=Arabidopsis thaliana OX=3702 GN=SEOB PE=1 SV=1: CONTAINS InterPro DOMAIN/s: Mediator complex subunit Med28 (InterPro:IPR021640); BEST Arabidopsis thaliana protein match is: unknown protein (TAIR:AT3G01670.1); Has 122 Blast hits to 112 proteins in 13 species: Archae - 0; Bacteria - 0;…	62.911	19	83	5	95.2	6.67	176.54	6308.5	6809.3	1.079	0.664076	None	High	High	High	High	High	High	High	High	High	High	High	High
augustus_masked-Fvb4-4-processed-gene-65.7-mRNA-1 protein AED:0.41 eAED:0.41 QI:0	vinorine synthase-like [Rosa chinensis]:Vinorine synthase OS=Rauvolfia serpentina OX=4060 GN=ACT PE=1 SV=2: HXXXD-type acyl-transferase family protein :	2.064	2	7	1	50.5	6.19	11.96	163.7	145.9	0.891	0.265447	None	High	High	High	High	High	High	High	High	High	High	High	High
augustus_masked-Fvb4-4-processed-gene-7.7-mRNA-1 protein AED:0.43 eAED:0.43 QI:0	PREDICTED: protein SLOW GREEN 1, chloroplastic [Fragaria vesca subsp. vesca]:"protein SLOW GREEN 1, chloroplastic OS=Arabidopsis thaliana OX=3702 GN=SG1 PE=1 SV=1": Protein prenylyltransferase superfamily protein :	33.025	21	41	1	35.1	6.02	117.54	581.3	539.5	0.928		None	High	High	High	High	Not Found	Not Found	High	High	High	High	Not Found	Not Found
augustus_masked-Fvb4-4-processed-gene-82.0-mRNA-1 protein AED:0.22 eAED:0.22 QI:288	PREDICTED: hsp70 nucleotide exchange factor FES1 [Fragaria vesca subsp. vesca]:Hsp70 nucleotide exchange factor fes1 OS=Neosartorya fumigata (strain ATCC MYA-4609 / Af293 / CBS 101355 / FGSC A1100) OX=330879 GN=fes1 PE=3 SV=1: ARM repeat superfamily protein :	23.189	17	23	6	44	4.91	59.66	1529.4	1518.1	0.993	0.434599	None	High	High	High	High	High	High	High	High	High	High	High	High
augustus_masked-Fvb4-4-processed-gene-91.7-mRNA-1 protein AED:0.19 eAED:0.19 QI:273	PREDICTED: LOW QUALITY PROTEIN: CAS1 domain-containing protein 1 [Fragaria vesca subsp. vesca]:Protein REDUCED WALL ACETYLATION 2 OS=Arabidopsis thaliana OX=3702 GN=RWA2 PE=1 SV=1: O-acetyltransferase family protein :	29.41	12	28	8	63.6	8.69	58.42	1257.3	1217.5	1.014	0.624432	None	High	High	High	High	High	High	High	High	High	High	High	High
augustus_masked-Fvb4-4-processed-gene-92.9-mRNA-1 protein AED:0.11 eAED:0.11 QI:1211	PREDICTED: galactokinase [Fragaria vesca subsp. vesca]:Galactokinase OS=Arabidopsis thaliana OX=3702 GN=GAL1 PE=1 SV=2: Mevalonate/galactokinase family protein :	62.646	24	77	2	54.8	6.58	189.61	503.4	474.8	0.943	0.956286	None	High	High	High	High	High	High	High	High	High	High	High	High
augustus_masked-Fvb4-4-processed-gene-93.12-mRNA-1 protein AED:0.15 eAED:0.15 QI:441	phosphatase 2C (PP2C)-like protein, partial [Corchorus capsularis]:Probable protein phosphatase 2C 42 OS=Arabidopsis thaliana OX=3702 GN=At3g17090 PE=2 SV=1: unknown protein; FUNCTIONS IN: molecular_function unknown; INVOLVED IN: biological_process unknown; LOCATED IN: plasma membrane; BEST Arabidopsis thaliana protein match is: unknown protein (TAIR:AT3G28720.1); Has 5 Blast hits to 5 proteins i…	23.551	5	50	1	132.2	6.84	105.44	618.5	592.1	0.958	0.0125011	None	High	Not Found	High	High	High	High	High	Not Found	High	High	High	High
augustus_masked-Fvb5-1-processed-gene-106.2-mRNA-1 protein AED:0.00 eAED:0.00 QI:0	PREDICTED: pentatricopeptide repeat-containing protein At3g18020 [Fragaria vesca subsp. vesca]:Pentatricopeptide repeat-containing protein At3g18020 OS=Arabidopsis thaliana OX=3702 GN=At3g18020 PE=2 SV=1: Pentatricopeptide repeat (PPR) superfamily protein :	2.195	1	9	1	77.3	6.64	18.48	775.6	742.9	0.844	0.231954	None	High	High	High	High	High	High	High	High	High	High	High	High
augustus_masked-Fvb5-1-processed-gene-108.13-mRNA-1 protein AED:0.00 eAED:0.00 QI:0	PREDICTED: uncharacterized protein LOC101314284 [Fragaria vesca subsp. vesca]:Natterin-3 OS=Thalassophryne nattereri OX=289382 PE=1 SV=1:	65.543	25	96	6	56.3	5.78	258.66	6712.9	6433.1	0.971	0.578409	None	High	High	High	High	High	High	High	High	High	High	High	High
augustus_masked-Fvb5-1-processed-gene-112.18-mRNA-1 protein AED:0.18 eAED:0.18 QI:0	PREDICTED: E3 ubiquitin-protein ligase RING1-like [Fragaria vesca subsp. vesca]:E3 ubiquitin-protein ligase RING1 OS=Gossypium hirsutum OX=3635 GN=RING1 PE=1 SV=1: RING/U-box superfamily protein :	50.83	35	68	2	39.5	4.74	210.26	3333.2	3377.9	0.99	0.840318	None	High	High	High	High	High	High	High	High	High	High	High	High
augustus_masked-Fvb5-1-processed-gene-112.8-mRNA-1 protein AED:0.47 eAED:0.47 QI:0	PREDICTED: sufE-like protein, chloroplastic [Fragaria vesca subsp. vesca]:"SufE-like protein 1, chloroplastic/mitochondrial OS=Arabidopsis thaliana OX=3702 GN=SUFE1 PE=1 SV=2": chloroplast sulfur E :	5.656	18	3	2	11.7	9.7	7.91	673.4	703.4	1.044		None	High	High	Not Found	Not Found	Not Found	Not Found	High	High	Not Found	Not Found	Not Found	Not Found
augustus_masked-Fvb5-1-processed-gene-12.17-mRNA-1 protein AED:0.20 eAED:0.20 QI:293	PREDICTED: glutamate--cysteine ligase, chloroplastic [Fragaria vesca subsp. vesca]:"Glutamate--cysteine ligase, chloroplastic OS=Nicotiana tabacum OX=4097 GN=GSH1 PE=2 SV=2": glutamate-cysteine ligase :	22.409	13	46	8	58.1	6.02	94.1	3327.4	3153.3	0.991	0.4859	None	High	High	High	High	High	High	High	High	High	High	High	High
augustus_masked-Fvb5-1-processed-gene-121.3-mRNA-1 protein AED:0.06 eAED:0.06 QI:156	PREDICTED: probable phosphoribosylformylglycinamidine synthase, chloroplastic/mitochondrial [Fragaria vesca subsp. vesca]:"Probable phosphoribosylformylglycinamidine synthase, chloroplastic/mitochondrial OS=Arabidopsis thaliana OX=3702 GN=At1g74260 PE=2 SV=3": purine biosynthesis 4 :	67.358	14	67	1	153.9	5.63	148.02	590.8	641.2	1.085		None	Not Found	Not Found	High	High	High	High	Not Found	Not Found	High	High	High	High
augustus_masked-Fvb5-1-processed-gene-127.8-mRNA-1 protein AED:0.08 eAED:0.08 QI:192	PREDICTED: glutamate dehydrogenase 2-like [Fragaria vesca subsp. vesca]:Glutamate dehydrogenase 2 OS=Arabidopsis thaliana OX=3702 GN=GDH2 PE=1 SV=1: glutamate dehydrogenase 2 :	16.741	8	23	1	44.8	6.71	54.49	499.3	402.5	0.911	0.692134	None	High	High	High	High	High	High	High	High	High	High	High	High
augustus_masked-Fvb5-1-processed-gene-13.5-mRNA-1 protein AED:0.25 eAED:0.25 QI:77	PREDICTED: tyrosine--tRNA ligase, cytoplasmic [Fragaria vesca subsp. vesca]:"Tyrosine--tRNA ligase 1, cytoplasmic OS=Arabidopsis thaliana OX=3702 GN=At2g33840 PE=2 SV=1":" Tyrosyl-tRNA synthetase, class Ib, bacterial/mitochondrial ":	22.411	12	23	2	57	5.68	55.86	1879	1834	0.899	0.239805	None	High	High	Not Found	Not Found	High	High	High	High	Not Found	Not Found	High	High
augustus_masked-Fvb5-1-processed-gene-130.0-mRNA-1 protein AED:0.30 eAED:0.30 QI:101	PREDICTED: cytochrome P450 94C1-like [Fragaria vesca subsp. vesca]:Cytochrome P450 94C1 OS=Arabidopsis thaliana OX=3702 GN=CYP94C1 PE=1 SV=1:" cytochrome P450, family 94, subfamily C, polypeptide 1 ":	4.556	3	8	2	65.2	7.85	7.91	40.7	42.9	1.055		None	High	High	High	High	High	Not Found	High	High	High	High	High	Not Found
augustus_masked-Fvb5-1-processed-gene-134.6-mRNA-1 protein AED:0.12 eAED:0.12 QI:0	PREDICTED: dnaJ homolog subfamily C member 2 [Fragaria vesca subsp. vesca]:Transcription factor MAMYB OS=Arabidopsis thaliana OX=3702 GN=MAMYB PE=1 SV=1: Duplicated homeodomain-like superfamily protein :	6.8	5	9	1	34.2	7.33	26.44	711.4	780.9	1.098		None	High	High	High	High	High	High	High	High	High	High	High	High
augustus_masked-Fvb5-1-processed-gene-140.7-mRNA-1 protein AED:0.27 eAED:0.27 QI:0	PREDICTED: abscisic acid receptor PYR1-like isoform X2 [Fragaria vesca subsp. vesca]:Abscisic acid receptor PYR1 OS=Arabidopsis thaliana OX=3702 GN=PYR1 PE=1 SV=1: Polyketide cyclase/dehydrase and lipid transport superfamily protein :	2.53	4	5	1	23.3	6.44	10.46	590.6	572.1	0.969		None	High	High	Not Found	High	Not Found	High	High	High	Not Found	High	Not Found	High
augustus_masked-Fvb5-1-processed-gene-141.6-mRNA-1 protein AED:0.01 eAED:0.01 QI:0	PREDICTED: transcription factor MYC2-like [Fragaria vesca subsp. vesca]:Transcription factor MYC2 OS=Arabidopsis thaliana OX=3702 GN=MYC2 PE=1 SV=2: Basic helix-loop-helix (bHLH) DNA-binding family protein :	4.288	2	9	1	74.8	5.87	20.96					None	High	High	High	High	High	High	High	High	High	High	High	High
augustus_masked-Fvb5-1-processed-gene-144.6-mRNA-1 protein AED:0.18 eAED:0.18 QI:0	PREDICTED: inositol-tetrakisphosphate 1-kinase 1 [Fragaria vesca subsp. vesca]:Inositol-tetrakisphosphate 1-kinase 5 OS=Oryza sativa subsp. japonica OX=39947 GN=ITPK5 PE=2 SV=1:" Inositol 1,3,4-trisphosphate 5/6-kinase family protein ":	19.953	15	32	1	40.8	5.47	77.62	1355.1	1236.5	0.997	0.411853	None	Not Found	Not Found	High	Not Found	High	High	Not Found	Not Found	High	Not Found	High	High
augustus_masked-Fvb5-1-processed-gene-151.4-mRNA-1 protein AED:0.18 eAED:0.18 QI:58	PREDICTED: protein IWS1 homolog [Fragaria vesca subsp. vesca]:Protein IWS1 homolog 1 OS=Arabidopsis thaliana OX=3702 GN=IWS1 PE=1 SV=1: Transcription elongation factor (TFIIS) family protein :	13.464	7	23	5	68.3	5.91	57.11	405.5	475.3	0.849	0.555433	None	High	High	High	High	High	High	High	High	High	High	High	High
augustus_masked-Fvb5-1-processed-gene-155.3-mRNA-1 protein AED:0.15 eAED:0.15 QI:0	PREDICTED: ubiquitin fusion degradation protein 1 homolog [Fragaria vesca subsp. vesca]:Ubiquitin recognition factor in ER-associated degradation protein 1 OS=Rattus norvegicus OX=10116 GN=Ufd1 PE=1 SV=1: ubiquitin fusion degradation 1 :	7.675	8	3	2	38.9	8.69	4.83					None	High	Not Found	Not Found	Not Found	High	High	High	Not Found	Not Found	Not Found	High	High
augustus_masked-Fvb5-1-processed-gene-155.5-mRNA-1 protein AED:0.36 eAED:0.36 QI:0	PREDICTED: scopoletin glucosyltransferase-like [Fragaria vesca subsp. vesca]:Scopoletin glucosyltransferase OS=Nicotiana tabacum OX=4097 GN=TOGT1 PE=1 SV=1: UDP-glucosyl transferase 73C7 :	15.359	10	19	1	56.1	6.62	32.97	1085.9	1236.6	1.063	0.204499	None	High	High	High	High	High	Not Found	High	High	High	High	High	Not Found
augustus_masked-Fvb5-1-processed-gene-17.12-mRNA-1 protein AED:0.22 eAED:0.22 QI:159	PREDICTED: endoglucanase 20-like [Fragaria vesca subsp. vesca]:Endoglucanase OS=Phaseolus vulgaris OX=3885 PE=2 SV=2: glycosyl hydrolase 9B15 :	20.567	14	32	6	52.8	8.62	72.25	1261.8	1055.3	0.836	0.00234975	None	High	High	High	High	High	High	High	High	High	High	High	High
augustus_masked-Fvb5-1-processed-gene-17.5-mRNA-1 protein AED:0.21 eAED:0.21 QI:21	PREDICTED: uncharacterized protein LOC101292709 [Fragaria vesca subsp. vesca]:Triacylglycerol lipase 2 OS=Arabidopsis thaliana OX=3702 GN=LIP2 PE=2 SV=1: Transducin/WD40 repeat-like superfamily protein :	8.18	1	15	3	217.2	7.08	30.46	374.4	335.6	0.896		None	High	High	High	High	High	High	High	High	High	High	High	High
augustus_masked-Fvb5-1-processed-gene-170.9-mRNA-1 protein AED:0.08 eAED:0.08 QI:365	PREDICTED: histone-lysine N-methyltransferase, H3 lysine-9 specific SUVH6 [Fragaria vesca subsp. vesca]:"Histone-lysine N-methyltransferase, H3 lysine-9 specific SUVH6 OS=Arabidopsis thaliana OX=3702 GN=SUVH6 PE=1 SV=2": SU(VAR)3-9 homolog 6 :	1.932	1	1	1	118.9	6.15	1.88					None	Not Found	High	Not Found	Not Found	Not Found	Not Found	Not Found	High	Not Found	Not Found	Not Found	Not Found
augustus_masked-Fvb5-1-processed-gene-173.10-mRNA-1 protein AED:0.08 eAED:0.08 QI:0	PREDICTED: U3 small nucleolar RNA-associated protein 15 homolog [Fragaria vesca subsp. vesca]:Protein SLOW WALKER 1 OS=Arabidopsis thaliana OX=3702 GN=SWA1 PE=2 SV=1: transducin family protein / WD-40 repeat family protein :	3.589	2	4	1	61.3	9.73	10.47	293.7	278.9	0.95		None	High	Not Found	Not Found	High	High	Not Found	High	Not Found	Not Found	High	High	Not Found
augustus_masked-Fvb5-1-processed-gene-184.7-mRNA-1 protein AED:0.16 eAED:0.16 QI:0	PREDICTED: uncharacterized protein LOC101307015 [Fragaria vesca subsp. vesca]:" Protein of unknown function, DUF538 ":	8.11	17	4	1	18	6.35	3.7	1567.3	1598.5	1.02		None	High	Not Found	High	Not Found	Not Found	Not Found	High	Not Found	High	Not Found	Not Found	Not Found
augustus_masked-Fvb5-1-processed-gene-185.12-mRNA-1 protein AED:0.00 eAED:0.00 QI:0	PREDICTED: putative calcium-binding protein CML19 [Fragaria vesca subsp. vesca]:Calcium-binding protein CML38 OS=Arabidopsis thaliana OX=3702 GN=CML38 PE=2 SV=1: calmodulin-like 38 :	3.421	4	6	1	21	4.78	4.2	437.9	460.3	1.015	0.846008	None	High	High	High	Not Found	High	High	High	High	High	Not Found	High	High
augustus_masked-Fvb5-1-processed-gene-202.2-mRNA-1 protein AED:0.00 eAED:0.00 QI:200	PREDICTED: eukaryotic translation initiation factor 3 subunit D-like [Fragaria vesca subsp. vesca]:Eukaryotic translation initiation factor 3 subunit D OS=Arabidopsis thaliana OX=3702 GN=TIF3D1 PE=1 SV=1: Eukaryotic translation initiation factor 3 subunit 7 (eIF-3) :	21.947	9	87	1	64.4	5.55	192.62	5684.2	5809.6	1.006	0.852273	None	High	High	High	High	High	High	High	High	High	High	High	High
augustus_masked-Fvb5-1-processed-gene-204.11-mRNA-1 protein AED:0.07 eAED:0.07 QI:0	PREDICTED: uncharacterized protein LOC101313023 [Fragaria vesca subsp. vesca]:" unknown protein; FUNCTIONS IN: molecular_function unknown; INVOLVED IN: biological_process unknown; LOCATED IN: plasma membrane, chloroplast; EXPRESSED IN: 23 plant structures; EXPRESSED DURING: 13 growth stages; Has 166 Blast hits to 166 proteins in 41 species: Archae - 0; Bacteria - 0; Metazoa - 112; Fungi - 4; Plan…	23.174	7	19	5	69.7	5.25	48.23	1571	1521.2	0.941	0.401985	None	High	High	High	High	High	High	High	High	High	High	High	High
augustus_masked-Fvb5-1-processed-gene-205.1-mRNA-1 protein AED:0.11 eAED:0.11 QI:1	PREDICTED: 26S proteasome non-ATPase regulatory subunit 12 homolog A-like [Fragaria vesca subsp. vesca]:26S proteasome non-ATPase regulatory subunit 12 homolog A OS=Arabidopsis thaliana OX=3702 GN=RPN5A PE=1 SV=1:" 26S proteasome regulatory subunit, putative (RPN5) ":	43.443	26	62	1	54.1	8.38	136.36	6290.9	5929.4	0.986	0.481908	None	High	High	High	High	High	High	High	High	High	High	High	High
augustus_masked-Fvb5-1-processed-gene-221.2-mRNA-1 protein AED:0.05 eAED:0.05 QI:201	PREDICTED: uncharacterized protein LOC101315147 [Fragaria vesca subsp. vesca]:"Protein RETICULATA-RELATED 1, chloroplastic OS=Arabidopsis thaliana OX=3702 GN=RER1 PE=1 SV=1": Protein of unknown function (DUF3411) :	19.91	5	13	3	58.3	8.92	39.5	228.6	192.7	0.952	0.737459	None	High	High	High	High	High	High	High	High	High	High	High	High
augustus_masked-Fvb5-1-processed-gene-221.6-mRNA-1 protein AED:0.14 eAED:0.14 QI:17	PREDICTED: probable plastid-lipid-associated protein 4, chloroplastic [Fragaria vesca subsp. vesca]:"Probable plastid-lipid-associated protein 4, chloroplastic OS=Arabidopsis thaliana OX=3702 GN=PAP4 PE=1 SV=1": Plastid-lipid associated protein PAP / fibrillin family protein :	16.085	12	13	1	26.9	9.57	43.93	82.8	93.7	1.131	0.2323	None	High	High	High	High	High	High	High	High	High	High	High	High
augustus_masked-Fvb5-1-processed-gene-226.3-mRNA-1 protein AED:0.32 eAED:0.31 QI:204	PREDICTED: transmembrane protein 87B [Fragaria vesca subsp. vesca]:"Probable dolichyl pyrophosphate Man9GlcNAc2 alpha-1,3-glucosyltransferase OS=Arabidopsis thaliana OX=3702 GN=At5g38460 PE=2 SV=1": Lung seven transmembrane receptor family protein :	9.076	3	17	3	103.4	8.32	40.43	509.2	519.5	1.017	0.186963	None	High	High	High	High	High	High	High	High	High	High	High	High
augustus_masked-Fvb5-1-processed-gene-246.7-mRNA-1 protein AED:0.12 eAED:0.12 QI:0	PREDICTED: uncharacterized protein LOC101292876 [Fragaria vesca subsp. vesca]:Protein QUIRKY OS=Arabidopsis thaliana OX=3702 GN=QKY PE=2 SV=1: C2 calcium/lipid-binding plant phosphoribosyltransferase family protein :	3.373	1	7	1	116.1	7.42	15.31	312.7	365.7	0.977	0.704455	None	High	High	High	High	High	High	High	High	High	High	High	High
augustus_masked-Fvb5-1-processed-gene-25.3-mRNA-1 protein AED:0.08 eAED:0.08 QI:0	PREDICTED: U-box domain-containing protein 19-like [Fragaria vesca subsp. vesca]:U-box domain-containing protein 19 OS=Arabidopsis thaliana OX=3702 GN=PUB19 PE=2 SV=1: ARM repeat superfamily protein :	2.534	1	1	1	76	7.85	0	30.6	22.2	0.725		None	Not Found	Not Found	Not Found	Not Found	Not Found	High	Not Found	Not Found	Not Found	Not Found	Not Found	High
augustus_masked-Fvb5-1-processed-gene-25.7-mRNA-1 protein AED:0.38 eAED:0.38 QI:0	PREDICTED: uncharacterized protein LOC105351453 [Fragaria vesca subsp. vesca]: NHL domain-containing protein :	3.805	7	2	1	15.6	8.29	4.12	1170.1	1196.1	1.022		None	Not Found	Not Found	Not Found	Not Found	High	High	Not Found	Not Found	Not Found	Not Found	High	High
augustus_masked-Fvb5-1-processed-gene-250.7-mRNA-1 protein AED:0.18 eAED:0.17 QI:523	putative methyltransferase At1g22800, mitochondrial isoform X2 [Rosa chinensis]:"Putative methyltransferase At1g22800, mitochondrial OS=Arabidopsis thaliana OX=3702 GN=At1g22800 PE=1 SV=2": S-adenosyl-L-methionine-dependent methyltransferases superfamily protein :	2.283	3	1	1	32.3	8.29	1.77	448.7	477.2	1.063		None	Not Found	High	Not Found	Not Found	Not Found	Not Found	Not Found	High	Not Found	Not Found	Not Found	Not Found
augustus_masked-Fvb5-1-processed-gene-253.11-mRNA-1 protein AED:0.34 eAED:0.34 QI:0	PREDICTED: pentatricopeptide repeat-containing protein At5g18475-like [Fragaria vesca subsp. vesca]:"Pentatricopeptide repeat-containing protein At1g74900, mitochondrial OS=Arabidopsis thaliana OX=3702 GN=OTP43 PE=2 SV=1": Pentatricopeptide repeat (PPR) superfamily protein :	1.583	1	2	1	56.3	8.63	4.23					None	Not Found	Not Found	High	High	Not Found	Not Found	Not Found	Not Found	High	High	Not Found	Not Found
augustus_masked-Fvb5-1-processed-gene-253.4-mRNA-1 protein AED:0.22 eAED:0.22 QI:83	PREDICTED: tubulin-folding cofactor E [Fragaria vesca subsp. vesca]:Tubulin-folding cofactor E OS=Arabidopsis thaliana OX=3702 GN=TFCE PE=2 SV=1: tubulin folding cofactor E / Pfifferling (PFI) :	6.543	3	3	1	59.1	5.49	7.97	689.9	646.4	0.937		None	Not Found	High	High	Not Found	Not Found	High	Not Found	High	High	Not Found	Not Found	High
augustus_masked-Fvb5-1-processed-gene-253.6-mRNA-1 protein AED:0.09 eAED:0.09 QI:17	PREDICTED: riboflavin synthase [Fragaria vesca subsp. vesca]:Riboflavin synthase OS=Schizosaccharomyces pombe (strain 972 / ATCC 24843) OX=284812 GN=rib5 PE=1 SV=1: lumazine-binding family protein :	13.104	10	13	2	30.3	7.49	31.18	787.8	754.4	0.958	0.33947	None	High	High	High	High	High	High	High	High	High	High	High	High
augustus_masked-Fvb5-1-processed-gene-255.0-mRNA-1 protein AED:0.29 eAED:0.29 QI:258	Xylulose kinase [Morus notabilis]:Xylulose kinase 2 OS=Arabidopsis thaliana OX=3702 GN=XK2 PE=1 SV=1: Putative serine esterase family protein :	19.874	5	16	4	141.9	7.53	28.61	1168.3	1214.5	1.022	0.451755	None	High	High	High	High	High	High	High	High	High	High	High	High
augustus_masked-Fvb5-1-processed-gene-266.13-mRNA-1 protein AED:0.13 eAED:0.13 QI:280	PREDICTED: chromosome-associated kinesin KIF4A [Fragaria vesca subsp. vesca]:Kinesin-like protein KIN-4C OS=Arabidopsis thaliana OX=3702 GN=KIN4C PE=2 SV=2: P-loop containing nucleoside triphosphate hydrolases superfamily protein :	2.82	1	1	1	138.3	8.09	0					None	Not Found	Not Found	Not Found	Not Found	Not Found	High	Not Found	Not Found	Not Found	Not Found	Not Found	High
augustus_masked-Fvb5-1-processed-gene-275.10-mRNA-1 protein AED:0.12 eAED:0.12 QI:426	PREDICTED: isoamylase 3, chloroplastic [Fragaria vesca subsp. vesca]:"Isoamylase 3, chloroplastic OS=Arabidopsis thaliana OX=3702 GN=ISA3 PE=1 SV=2": isoamylase 3 :	34.669	11	36	2	89.1	6.16	101.31	343.4	345	1.005	0.615681	None	High	High	High	High	High	High	High	High	High	High	High	High
augustus_masked-Fvb5-1-processed-gene-28.17-mRNA-1 protein AED:0.00 eAED:0.00 QI:0	PREDICTED: uncharacterized protein LOC105351444 [Fragaria vesca subsp. vesca]:	3.551	4	3	1	30.9	6.89	0					None	High	Not Found	Not Found	Not Found	High	High	High	Not Found	Not Found	Not Found	High	High
augustus_masked-Fvb5-1-processed-gene-281.10-mRNA-1 protein AED:0.07 eAED:0.07 QI:583	cryptochrome1 [Fragaria x ananassa]:Cryptochrome-1 OS=Arabidopsis thaliana OX=3702 GN=CRY1 PE=1 SV=2: cryptochrome 1 :	4.542	3	3	1	76.2	5.6	7	317.7	307	0.966		None	Not Found	Not Found	Not Found	Not Found	High	High	Not Found	Not Found	Not Found	Not Found	High	High
augustus_masked-Fvb5-1-processed-gene-281.4-mRNA-1 protein AED:0.10 eAED:0.10 QI:167	PREDICTED: mediator of RNA polymerase II transcription subunit 18 [Fragaria vesca subsp. vesca]:Mediator of RNA polymerase II transcription subunit 18 OS=Arabidopsis thaliana OX=3702 GN=MED18 PE=1 SV=1: unknown protein; Has 127 Blast hits to 127 proteins in 48 species: Archae - 0; Bacteria - 0; Metazoa - 87; Fungi - 0; Plants - 39; Viruses - 0; Other Eukaryotes - 1 (source: NCBI BLink). :	2.897	5	6	1	28.4	6.28	15.27	264	269.2	1.02		None	High	High	High	High	High	High	High	High	High	High	High	High
augustus_masked-Fvb5-1-processed-gene-281.6-mRNA-1 protein AED:0.38 eAED:0.38 QI:0	PREDICTED: multifunctional methyltransferase subunit TRM112-like protein At1g22270 [Fragaria vesca subsp. vesca]:Multifunctional methyltransferase subunit TRM112 homolog B OS=Arabidopsis thaliana OX=3702 GN=TRM112B PE=1 SV=1: Trm112p-like protein :	2.68	10	5	1	13.8	5.5	7.13	276.6	280.9	1.015		None	Not Found	High	Not Found	Not Found	High	High	Not Found	High	Not Found	Not Found	High	High
augustus_masked-Fvb5-1-processed-gene-287.1-mRNA-1 protein AED:0.10 eAED:0.09 QI:408	PREDICTED: acetyl-CoA carboxylase 1-like isoform X1 [Fragaria vesca subsp. vesca]:Acetyl-CoA carboxylase 1 OS=Arabidopsis thaliana OX=3702 GN=ACC1 PE=1 SV=1: acetyl-CoA carboxylase 1 :	54.271	8	54	1	251.8	6.47	130.05					None	High	High	Not Found	Not Found	Not Found	Not Found	High	High	Not Found	Not Found	Not Found	Not Found
augustus_masked-Fvb5-1-processed-gene-287.5-mRNA-1 protein AED:0.33 eAED:0.33 QI:0	PREDICTED: leucoanthocyanidin dioxygenase-like [Fragaria vesca subsp. vesca]:Protein DMR6-LIKE OXYGENASE 2 OS=Arabidopsis thaliana OX=3702 GN=DLO2 PE=2 SV=1: 2-oxoglutarate (2OG) and Fe(II)-dependent oxygenase superfamily protein :	1.632	2	6	1	39.3	5.43	12.71	732.3	990.5	1.353		None	High	High	High	High	Not Found	High	High	High	High	High	Not Found	High
augustus_masked-Fvb5-1-processed-gene-290.18-mRNA-1 protein AED:0.40 eAED:0.40 QI:114	PREDICTED: cytochrome b-c1 complex subunit 9-like [Fragaria vesca subsp. vesca]:Cytochrome b-c1 complex subunit 9 OS=Solanum tuberosum OX=4113 PE=1 SV=1: ubiquinol-cytochrome C reductase UQCRX/QCR9-like family protein :	11.525	44	12	1	8.6	9.69	30.2					None	High	High	Not Found	Not Found	Not Found	Not Found	High	High	Not Found	Not Found	Not Found	Not Found
augustus_masked-Fvb5-1-processed-gene-292.7-mRNA-1 protein AED:0.27 eAED:0.27 QI:0	PREDICTED: probable calcium-binding protein CML29 [Fragaria vesca subsp. vesca]:Probable calcium-binding protein CML25 OS=Arabidopsis thaliana OX=3702 GN=CML25 PE=2 SV=1: EF hand calcium-binding protein family :	3.111	6	1	1	16.9	3.83	2.49					None	Not Found	High	Not Found	Not Found	Not Found	Not Found	Not Found	High	Not Found	Not Found	Not Found	Not Found
augustus_masked-Fvb5-1-processed-gene-3.5-mRNA-1 protein AED:0.36 eAED:0.36 QI:636	PREDICTED: alternative NAD(P)H-ubiquinone oxidoreductase C1, chloroplastic/mitochondrial [Fragaria vesca subsp. vesca]:"Alternative NAD(P)H-ubiquinone oxidoreductase C1, chloroplastic/mitochondrial OS=Arabidopsis thaliana OX=3702 GN=NDC1 PE=1 SV=2": NAD(P)H dehydrogenase C1 :	5.767	4	10	2	58.7	7.78	19.16	383.4	351.9	0.918		None	Not Found	High	High	High	High	Not Found	Not Found	High	High	High	High	Not Found
augustus_masked-Fvb5-1-processed-gene-31.1-mRNA-1 protein AED:0.21 eAED:0.21 QI:416	COP1-interactive protein 1 isoform X1 [Rosa chinensis]:COP1-interactive protein 1 OS=Arabidopsis thaliana OX=3702 GN=CIP1 PE=1 SV=1: COP1-interactive protein 1 :	79.74	22	105	3	177.1	4.84	246.43	3478.9	3295	0.983	0.960374	None	High	High	High	High	High	High	High	High	High	High	High	High
augustus_masked-Fvb5-1-processed-gene-33.1-mRNA-1 protein AED:0.15 eAED:0.15 QI:67	PREDICTED: long chain acyl-CoA synthetase 4-like [Fragaria vesca subsp. vesca]:Long chain acyl-CoA synthetase 4 OS=Arabidopsis thaliana OX=3702 GN=LACS4 PE=2 SV=1: AMP-dependent synthetase and ligase family protein :	36.487	18	38	1	65.3	7.11	94.47	713.9	637.5	0.893		None	High	Not Found	High	High	Not Found	Not Found	High	Not Found	High	High	Not Found	Not Found
augustus_masked-Fvb5-1-processed-gene-36.16-mRNA-1 protein AED:0.05 eAED:0.05 QI:0	PREDICTED: uncharacterized protein LOC105351453 [Fragaria vesca subsp. vesca]: NHL domain-containing protein :	5.903	8	6	1	15.1	8.65	11.76					None	High	High	Not Found	High	High	High	High	High	Not Found	High	High	High
augustus_masked-Fvb5-1-processed-gene-36.4-mRNA-1 protein AED:0.25 eAED:0.25 QI:313	PREDICTED: ubiquitin-conjugating enzyme E2-23 kDa-like [Fragaria vesca subsp. vesca]:Ubiquitin-conjugating enzyme E2 5 OS=Arabidopsis thaliana OX=3702 GN=UBC5 PE=2 SV=2: ubiquitin-conjugating enzyme 5 :	12.775	16	9	2	20.9	4.58	24.38	1710.3	1689.8	0.992	0.987945	None	High	High	High	High	High	High	High	High	High	High	High	High
augustus_masked-Fvb5-1-processed-gene-39.2-mRNA-1 protein AED:0.16 eAED:0.16 QI:211	hypothetical protein CCACVL1_24478 [Corchorus capsularis]: unknown protein; FUNCTIONS IN: molecular_function unknown; INVOLVED IN: biological_process unknown; LOCATED IN: chloroplast; EXPRESSED IN: 25 plant structures; EXPRESSED DURING: 15 growth stages; BEST Arabidopsis thaliana protein match is: unknown protein (TAIR:AT1G48460.1); Has 30201 Blast hits to 17322 proteins in 780 species: Archae - …	7.458	2	7	3	71	9.26	12.22					None	Not Found	Not Found	High	High	High	High	Not Found	Not Found	High	High	High	High
augustus_masked-Fvb5-1-processed-gene-4.5-mRNA-1 protein AED:0.21 eAED:0.21 QI:0	PREDICTED: UDP-glucuronate 4-epimerase 4 [Fragaria vesca subsp. vesca]:UDP-glucuronate 4-epimerase 3 OS=Arabidopsis thaliana OX=3702 GN=GAE3 PE=2 SV=1: UDP-D-glucuronate 4-epimerase 3 :	25.851	9	24	2	48.6	9.94	57.65	445.7	471.3	1.057		None	Not Found	High	Not Found	High	Not Found	High	Not Found	High	Not Found	High	Not Found	High
augustus_masked-Fvb5-1-processed-gene-40.11-mRNA-1 protein AED:0.00 eAED:0.00 QI:0	PREDICTED: oleosin 16.4 kDa-like [Fragaria vesca subsp. vesca]:Oleosin 5 OS=Arabidopsis thaliana OX=3702 GN=At3g01570 PE=2 SV=1: Oleosin family protein :	61.646	40	110	3	21	9.57	308.02	3276.8	2723.4	0.831	0.120396	None	High	High	High	High	High	High	High	High	High	High	High	High
augustus_masked-Fvb5-1-processed-gene-41.17-mRNA-1 protein AED:0.01 eAED:0.01 QI:0	PREDICTED: vinorine synthase-like [Fragaria vesca subsp. vesca]:Vinorine synthase OS=Rauvolfia serpentina OX=4060 GN=ACT PE=1 SV=2: HXXXD-type acyl-transferase family protein :	2.552	2	9	1	50.3	7.37	19.14	209.4	185	0.884		None	High	High	High	High	High	High	High	High	High	High	High	High
augustus_masked-Fvb5-1-processed-gene-42.15-mRNA-1 protein AED:0.00 eAED:0.00 QI:0	PREDICTED: uncharacterized protein LOC105351484 [Fragaria vesca subsp. vesca]: unknown protein; Has 20 Blast hits to 20 proteins in 7 species: Archae - 0; Bacteria - 0; Metazoa - 0; Fungi - 0; Plants - 20; Viruses - 0; Other Eukaryotes - 0 (source: NCBI BLink). :	3.367	7	6	1	16.4	9.79	16.65	35.8	38.3	1.073		None	High	High	High	High	High	High	High	High	High	High	High	High
augustus_masked-Fvb5-1-processed-gene-44.13-mRNA-1 protein AED:0.07 eAED:0.07 QI:0	PREDICTED: CD2 antigen cytoplasmic tail-binding protein 2 [Fragaria vesca subsp. vesca]:SUPPRESSOR OF ABI3-5 OS=Arabidopsis thaliana OX=3702 GN=SUA PE=1 SV=2: CD2-binding protein-related :	8.797	8	10	3	42.5	4.64	27.71	225.5	248.1	1.1	0.17511	None	High	High	High	High	High	High	High	High	High	High	High	High
augustus_masked-Fvb5-1-processed-gene-52.9-mRNA-1 protein AED:0.17 eAED:0.17 QI:106	PREDICTED: signal recognition particle subunit SRP68 [Fragaria vesca subsp. vesca]:Signal recognition particle subunit SRP68 OS=Canis lupus familiaris OX=9615 GN=SRP68 PE=1 SV=1: signal recognition particle-related / SRP-related :	48.257	22	62	1	68.7	8.69	147.01	1885.2	1868.6	0.992	0.980955	None	Not Found	High	High	High	Not Found	Not Found	Not Found	High	High	High	Not Found	Not Found
augustus_masked-Fvb5-1-processed-gene-54.1-mRNA-1 protein AED:0.18 eAED:0.18 QI:182	PREDICTED: probable phosphopantothenoylcysteine decarboxylase [Fragaria vesca subsp. vesca]:Phosphopantothenoylcysteine decarboxylase OS=Arabidopsis thaliana OX=3702 GN=HAL3A PE=1 SV=1: HAL3-like protein A :	5.989	11	5	2	23.7	6.54	5.69	227.9	215.1	0.944		None	High	Not Found	High	Not Found	High	High	High	Not Found	High	Not Found	High	High
augustus_masked-Fvb5-1-processed-gene-56.0-mRNA-1 protein AED:0.24 eAED:0.24 QI:35	PREDICTED: uncharacterized protein LOC101303296 [Fragaria vesca subsp. vesca]:"Glyceraldehyde-3-phosphate dehydrogenase 2, cytosolic OS=Oryza sativa subsp. japonica OX=39947 GN=GAPC2 PE=1 SV=1": glyceraldehyde-3-phosphate dehydrogenase C subunit 1 :	21.061	5	85	2	94.1	7.81	160.21	42.3	50	1.181		None	High	High	High	High	High	Not Found	High	High	High	High	High	Not Found
augustus_masked-Fvb5-1-processed-gene-60.19-mRNA-1 protein AED:0.23 eAED:0.23 QI:0	PREDICTED: AP-3 complex subunit delta [Fragaria vesca subsp. vesca]:AP-3 complex subunit delta OS=Arabidopsis thaliana OX=3702 GN=DELTA-ADR PE=1 SV=1: delta-adaptin :	28.717	7	26	1	106.9	6.65	76.87	506.7	529.9	1.046	0.510796	None	High	High	High	High	High	High	High	High	High	High	High	High
augustus_masked-Fvb5-1-processed-gene-63.15-mRNA-1 protein AED:0.01 eAED:0.01 QI:0	PREDICTED: protein ASPARTIC PROTEASE IN GUARD CELL 1 [Fragaria vesca subsp. vesca]:Protein ASPARTIC PROTEASE IN GUARD CELL 1 OS=Arabidopsis thaliana OX=3702 GN=ASPG1 PE=1 SV=1: Eukaryotic aspartyl protease family protein :	13.959	9	29	5	52.3	6.42	58.77	3273.3	2929.7	0.895	0.654808	None	High	High	High	High	High	High	High	High	High	High	High	High
augustus_masked-Fvb5-1-processed-gene-67.0-mRNA-1 protein AED:0.05 eAED:0.05 QI:0	PREDICTED: uncharacterized protein LOC101313172 [Fragaria vesca subsp. vesca]:Ethylene-responsive transcription factor ERN1 OS=Medicago truncatula OX=3880 GN=ERN1 PE=2 SV=1: related to AP2 11 :	2.03	2	7	1	34.9	6.54	13	376	375.2	0.998		None	High	High	High	High	Not Found	High	High	High	High	High	Not Found	High
augustus_masked-Fvb5-1-processed-gene-67.3-mRNA-1 protein AED:0.46 eAED:0.46 QI:0	PREDICTED: 60S ribosomal protein L9-1-like [Fragaria vesca subsp. vesca]:60S ribosomal protein L9-1 OS=Arabidopsis thaliana OX=3702 GN=RPL9B PE=1 SV=3: Ribosomal protein L6 family :	27.095	47	47	1	21.9	9.6	112.16	1893.2	1999	0.992	0.736031	None	High	High	High	High	High	High	High	High	High	High	High	High
augustus_masked-Fvb5-1-processed-gene-7.16-mRNA-1 protein AED:0.14 eAED:0.14 QI:64	PREDICTED: copper chaperone for superoxide dismutase, chloroplastic/cytosolic [Fragaria vesca subsp. vesca]:"Copper chaperone for superoxide dismutase, chloroplastic/cytosolic OS=Arabidopsis thaliana OX=3702 GN=CCS PE=1 SV=1": copper chaperone for SOD1 :	9.32	8	18	3	34	5.41	30.24	650.5	677.3	0.898	0.401916	None	High	High	High	High	High	High	High	High	High	High	High	High
augustus_masked-Fvb5-1-processed-gene-70.5-mRNA-1 protein AED:0.07 eAED:0.07 QI:709	PREDICTED: trihelix transcription factor GTL1 isoform X1 [Fragaria vesca subsp. vesca]:Trihelix transcription factor GT-2 OS=Arabidopsis thaliana OX=3702 GN=GT-2 PE=2 SV=1: Duplicated homeodomain-like superfamily protein :	34.272	14	45	3	86.2	6.55	70.52	1568.1	1576.4	0.976	0.272298	None	High	High	High	High	High	High	High	High	High	High	High	High
augustus_masked-Fvb5-1-processed-gene-83.0-mRNA-1 protein AED:0.30 eAED:0.30 QI:82	PREDICTED: serine protease SPPA, chloroplastic [Fragaria vesca subsp. vesca]:"Serine protease SPPA, chloroplastic OS=Arabidopsis thaliana OX=3702 GN=SPPA PE=2 SV=1": signal peptide peptidase :	10.894	5	11	3	74.8	9.06	31.19	352.4	348.6	0.989	0.202564	None	High	High	High	High	High	High	High	High	High	High	High	High
augustus_masked-Fvb5-1-processed-gene-86.18-mRNA-1 protein AED:0.18 eAED:0.18 QI:0	PREDICTED: presenilin-like protein At2g29900 [Fragaria vesca subsp. vesca]:Presenilin-like protein At2g29900 OS=Arabidopsis thaliana OX=3702 GN=At2g29900 PE=2 SV=1: Presenilin-2 :	5.024	3	11	1	46.5	4.7	34.52	55.2	55.7	1.03	0.630656	None	High	High	High	High	High	High	High	High	High	High	High	High
augustus_masked-Fvb5-1-processed-gene-86.6-mRNA-1 protein AED:0.05 eAED:0.06 QI:319	PREDICTED: serine/arginine repetitive matrix protein 2 isoform X1 [Fragaria vesca subsp. vesca]:Zinc finger CCCH domain-containing protein 38 OS=Arabidopsis thaliana OX=3702 GN=At3g18640 PE=2 SV=1: Haloacid dehalogenase-like hydrolase (HAD) superfamily protein :	6.882	1	5	2	293.9	8.05	11.8	392.5	393.7	1.003		None	High	High	High	Not Found	High	Not Found	High	High	High	Not Found	High	Not Found
augustus_masked-Fvb5-1-processed-gene-87.4-mRNA-1 protein AED:0.12 eAED:0.12 QI:525	PREDICTED: phosphoserine phosphatase, chloroplastic [Fragaria vesca subsp. vesca]:"Phosphoserine phosphatase, chloroplastic OS=Arabidopsis thaliana OX=3702 GN=PSP PE=1 SV=2": 3-phosphoserine phosphatase :	31.106	22	23	2	30.9	5.95	55.94	954.9	1006.9	0.999	0.999572	None	High	High	High	High	High	High	High	High	High	High	High	High
augustus_masked-Fvb5-1-processed-gene-93.0-mRNA-1 protein AED:0.17 eAED:0.17 QI:0	mini zinc finger protein 3-like [Rosa chinensis]:Mini zinc finger protein 3 OS=Arabidopsis thaliana OX=3702 GN=MIF3 PE=1 SV=1: mini zinc finger :	2.367	11	2	1	10.8	8.03	4.39					None	Not Found	Not Found	Not Found	High	High	Not Found	Not Found	Not Found	Not Found	High	High	Not Found
augustus_masked-Fvb5-1-processed-gene-98.1-mRNA-1 protein AED:0.00 eAED:0.00 QI:0	PREDICTED: probable mitochondrial chaperone BCS1-B [Fragaria vesca subsp. vesca]:"AAA-ATPase ASD, mitochondrial OS=Arabidopsis thaliana OX=3702 GN=AATP1 PE=1 SV=1": AAA-ATPase 1 :	10.402	8	8	1	57.8	7.4	20.52	629.5	502.5	0.798		None	High	High	High	High	High	Not Found	High	High	High	High	High	Not Found
augustus_masked-Fvb5-2-processed-gene-100.0-mRNA-1 protein AED:0.14 eAED:0.12 QI:225	probable serine/threonine protein kinase IREH1 isoform X1 [Olea europaea var. sylvestris]:Probable serine/threonine protein kinase IREH1 OS=Arabidopsis thaliana OX=3702 GN=IREH1 PE=1 SV=1: Protein kinase superfamily protein :	7.698	2	10	1	155	6.74	21.45	216	215.6	0.998		None	High	High	High	High	High	High	High	High	High	High	High	High
augustus_masked-Fvb5-2-processed-gene-106.18-mRNA-1 protein AED:0.00 eAED:0.00 QI:0	PREDICTED: type 1 phosphatases regulator ypi1 [Fragaria vesca subsp. vesca]:Protein phosphatase 1 regulatory subunit INH3 OS=Arabidopsis thaliana OX=3702 GN=INH3 PE=1 SV=1: inhibitor-3 :	4.614	10	6	1	12.3	6.35	15.5					None	High	Not Found	High	High	High	High	High	Not Found	High	High	High	High
augustus_masked-Fvb5-2-processed-gene-108.4-mRNA-1 protein AED:0.05 eAED:0.05 QI:312	PREDICTED: uncharacterized protein LOC101303523 [Fragaria vesca subsp. vesca]:Testis-expressed protein 2 OS=Mus musculus OX=10090 GN=Tex2 PE=1 SV=2: Putative integral membrane protein conserved region (DUF2404) :	9.997	3	12	1	112	9.42	30.99	533.5	460.9	0.982	0.42064	None	High	Not Found	High	Not Found	Not Found	Not Found	High	Not Found	High	Not Found	Not Found	Not Found
augustus_masked-Fvb5-2-processed-gene-13.2-mRNA-1 protein AED:0.12 eAED:0.12 QI:75	PREDICTED: uncharacterized protein LOC101305464 [Fragaria vesca subsp. vesca]:Chromatin remodeling protein EBS OS=Arabidopsis thaliana OX=3702 GN=EBS PE=1 SV=1: bromo-adjacent homology (BAH) domain-containing protein :	12.137	3	9	4	150.7	6.62	15.49	540.8	629.9	1.165		None	High	High	High	High	Not Found	High	High	High	High	High	Not Found	High
augustus_masked-Fvb5-2-processed-gene-135.2-mRNA-1 protein AED:0.18 eAED:0.18 QI:0	PREDICTED: inositol-tetrakisphosphate 1-kinase 1 [Fragaria vesca subsp. vesca]:Inositol-tetrakisphosphate 1-kinase 5 OS=Oryza sativa subsp. japonica OX=39947 GN=ITPK5 PE=2 SV=1:" Inositol 1,3,4-trisphosphate 5/6-kinase family protein ":	19.996	15	34	1	40.8	5.47	79.66	31.5	33.3	0.952	0.543575	None	High	High	Not Found	High	High	High	High	High	Not Found	High	High	High
augustus_masked-Fvb5-2-processed-gene-15.13-mRNA-1 protein AED:0.03 eAED:0.02 QI:0	PREDICTED: uncharacterized protein LOC101314371 [Fragaria vesca subsp. vesca]: Protein of unknown function (DUF604) :	5.176	2	1	1	74.4	9.64	2.95					None	High	Not Found	Not Found	Not Found	Not Found	Not Found	High	Not Found	Not Found	Not Found	Not Found	Not Found
augustus_masked-Fvb5-2-processed-gene-150.2-mRNA-1 protein AED:0.08 eAED:0.08 QI:219	PREDICTED: formin-like protein 14 isoform X1 [Fragaria vesca subsp. vesca]:Formin-like protein 14 OS=Arabidopsis thaliana OX=3702 GN=FH14 PE=3 SV=3: Formin Homology 14 :	3.582	1	2	1	132.4	7.71	4.15					None	High	High	Not Found	Not Found	Not Found	Not Found	High	High	Not Found	Not Found	Not Found	Not Found
augustus_masked-Fvb5-2-processed-gene-162.5-mRNA-1 protein AED:0.11 eAED:0.11 QI:294	PREDICTED: histone-lysine N-methyltransferase, H3 lysine-9 specific SUVH6 [Fragaria vesca subsp. vesca]:"Histone-lysine N-methyltransferase, H3 lysine-9 specific SUVH6 OS=Arabidopsis thaliana OX=3702 GN=SUVH6 PE=1 SV=2": SU(VAR)3-9 homolog 6 :	2.147	1	1	1	125.5	6.16	2.7					None	Not Found	Not Found	Not Found	Not Found	High	Not Found	Not Found	Not Found	Not Found	Not Found	High	Not Found
augustus_masked-Fvb5-2-processed-gene-170.6-mRNA-1 protein AED:0.34 eAED:0.34 QI:0	PREDICTED: calvin cycle protein CP12-3, chloroplastic [Fragaria vesca subsp. vesca]:"Calvin cycle protein CP12-3, chloroplastic OS=Arabidopsis thaliana OX=3702 GN=CP12-3 PE=1 SV=1": CP12 domain-containing protein 3 :	13.343	16	13	2	14.4	4.98	40.04	1172.3	1343.3	1.146	0.125362	None	High	High	High	High	High	High	High	High	High	High	High	High
augustus_masked-Fvb5-2-processed-gene-183.7-mRNA-1 protein AED:0.17 eAED:0.17 QI:0	PREDICTED: ferredoxin-1-like [Fragaria vesca subsp. vesca]:"Ferredoxin-1, chloroplastic OS=Solanum lycopersicum OX=4081 GN=SEND33 PE=2 SV=1": 2Fe-2S ferredoxin-like superfamily protein :	3.803	7	4	1	15.1	4.45	10.93					None	High	High	Not Found	Not Found	High	High	High	High	Not Found	Not Found	High	High
augustus_masked-Fvb5-2-processed-gene-191.8-mRNA-1 protein AED:0.21 eAED:0.20 QI:0	PREDICTED: uncharacterized protein LOC101294374 [Fragaria vesca subsp. vesca]: BEST Arabidopsis thaliana protein match is: glycosyltransferase family protein 2 (TAIR:AT5G60700.1); Has 1807 Blast hits to 1807 proteins in 277 species: Archae - 0; Bacteria - 0; Metazoa - 736; Fungi - 347; Plants - 385; Viruses - 0; Other Eukaryotes - 339 (source: NCBI BLink). :	2.459	1	1	1	83.4	8.12	2.39					None	Not Found	High	Not Found	Not Found	Not Found	Not Found	Not Found	High	Not Found	Not Found	Not Found	Not Found
augustus_masked-Fvb5-2-processed-gene-192.10-mRNA-1 protein AED:0.09 eAED:0.09 QI:0	PREDICTED: pentatricopeptide repeat-containing protein PNM1, mitochondrial-like [Fragaria vesca subsp. vesca]:"Pentatricopeptide repeat-containing protein PNM1, mitochondrial OS=Arabidopsis thaliana OX=3702 GN=PNM1 PE=1 SV=1": Pentatricopeptide repeat (PPR) superfamily protein :	26.431	14	21	8	59.3	9.48	36.99	316.7	306.1	0.967		None	High	High	High	High	High	High	High	High	High	High	High	High
augustus_masked-Fvb5-2-processed-gene-216.3-mRNA-1 protein AED:0.22 eAED:0.22 QI:0	PREDICTED: uncharacterized protein LOC101294174 [Fragaria vesca subsp. vesca]:DnaJ homolog subfamily B member 12 OS=Homo sapiens OX=9606 GN=DNAJB12 PE=1 SV=5: Chaperone DnaJ-domain superfamily protein :	11.173	9	11	1	36.4	8.69	32.71	236.8	240.8	1.018	0.0589876	None	High	High	High	High	High	High	High	High	High	High	High	High
augustus_masked-Fvb5-2-processed-gene-218.3-mRNA-1 protein AED:0.24 eAED:0.24 QI:0	PREDICTED: mitochondrial uncoupling protein 4 [Fragaria vesca subsp. vesca]:Mitochondrial uncoupling protein 4 OS=Arabidopsis thaliana OX=3702 GN=PUMP4 PE=2 SV=1: dicarboxylate carrier 2 :	13.091	13	21	4	34.8	9.85	33.76	1208.5	1412.4	1.098	0.247712	None	High	High	High	High	High	High	High	High	High	High	High	High
augustus_masked-Fvb5-2-processed-gene-225.10-mRNA-1 protein AED:0.11 eAED:0.09 QI:425	PREDICTED: isoamylase 3, chloroplastic-like [Malus domestica]:"Isoamylase 3, chloroplastic OS=Arabidopsis thaliana OX=3702 GN=ISA3 PE=1 SV=2": isoamylase 3 :	32.54	11	36	2	98.6	6.51	101.33	1684.7	1613	0.957	0.51261	None	High	High	High	High	Not Found	High	High	High	High	High	Not Found	High
augustus_masked-Fvb5-2-processed-gene-228.5-mRNA-1 protein AED:0.41 eAED:0.41 QI:0	PREDICTED: protein EXORDIUM-like 2 [Fragaria vesca subsp. vesca]:Protein EXORDIUM-like 2 OS=Arabidopsis thaliana OX=3702 GN=EXL2 PE=2 SV=1: EXORDIUM like 2 :	7.693	8	2	2	33	9.47	6.32					None	High	Not Found	High	Not Found	Not Found	Not Found	High	Not Found	High	Not Found	Not Found	Not Found
augustus_masked-Fvb5-2-processed-gene-246.3-mRNA-1 protein AED:0.29 eAED:0.29 QI:528	PREDICTED: protein HOMOLOG OF MAMMALIAN LYST-INTERACTING PROTEIN 5 [Fragaria vesca subsp. vesca]:Protein HOMOLOG OF MAMMALIAN LYST-INTERACTING PROTEIN 5 OS=Arabidopsis thaliana OX=3702 GN=LIP5 PE=1 SV=1: hydroxyproline-rich glycoprotein family protein :	25.484	9	18	1	67.8	5.99	56.96	267.8	239.8	0.895		None	High	High	Not Found	Not Found	Not Found	Not Found	High	High	Not Found	Not Found	Not Found	Not Found
augustus_masked-Fvb5-2-processed-gene-26.17-mRNA-1 protein AED:0.05 eAED:0.05 QI:207	mitochondrial adenine nucleotide transporter ADNT1-like [Rosa chinensis]:Mitochondrial adenine nucleotide transporter ADNT1 OS=Arabidopsis thaliana OX=3702 GN=ADNT1 PE=1 SV=1: adenine nucleotide transporter 1 :	11.886	9	20	1	45.3	9.45	39.23					None	Not Found	High	High	High	Not Found	Not Found	Not Found	High	High	High	Not Found	Not Found
augustus_masked-Fvb5-2-processed-gene-27.0-mRNA-1 protein AED:0.42 eAED:0.42 QI:0	PREDICTED: hydroquinone glucosyltransferase-like [Fragaria vesca subsp. vesca]:Hydroquinone glucosyltransferase OS=Rauvolfia serpentina OX=4060 GN=AS PE=1 SV=1: UDP-Glycosyltransferase superfamily protein :	12.063	12	30	3	51.4	6.95	62.76	582.3	595.5	1.023		None	High	High	High	High	High	High	High	High	High	High	High	High
augustus_masked-Fvb5-2-processed-gene-36.6-mRNA-1 protein AED:0.00 eAED:0.00 QI:0	PREDICTED: oleosin 16.4 kDa-like [Fragaria vesca subsp. vesca]:Oleosin 5 OS=Arabidopsis thaliana OX=3702 GN=At3g01570 PE=2 SV=1: Oleosin family protein :	59.591	44	125	1	22.4	9.48	324.45	2819.8	2053.2	0.783	0.0702043	None	High	High	High	High	High	High	High	High	High	High	High	High
augustus_masked-Fvb5-2-processed-gene-37.0-mRNA-1 protein AED:0.13 eAED:0.13 QI:204	PREDICTED: DEAD-box ATP-dependent RNA helicase 20 [Fragaria vesca subsp. vesca]:DEAD-box ATP-dependent RNA helicase 30 OS=Arabidopsis thaliana OX=3702 GN=RH30 PE=1 SV=2: P-loop containing nucleoside triphosphate hydrolases superfamily protein :	14.72	9	18	5	74.1	9.73	43.7	804.8	721.5	0.897		None	High	High	High	High	Not Found	High	High	High	High	High	Not Found	High
augustus_masked-Fvb5-2-processed-gene-37.19-mRNA-1 protein AED:0.05 eAED:-0.06 QI:0	PREDICTED: elongation factor Tu, chloroplastic [Fragaria vesca subsp. vesca]:"Elongation factor Tu, chloroplastic OS=Glycine max OX=3847 GN=TUFB1 PE=3 SV=1": RAB GTPase homolog E1B :	45.912	16	62	6	59	6.43	144.71	5812.5	5827.4	1.003	0.968446	None	High	High	High	High	High	High	High	High	High	High	High	High
augustus_masked-Fvb5-2-processed-gene-37.4-mRNA-1 protein AED:0.10 eAED:0.10 QI:0	PREDICTED: uncharacterized protein LOC101312926 isoform X1 [Fragaria vesca subsp. vesca]:Protein NBR1 homolog OS=Arabidopsis thaliana OX=3702 GN=NBR1 PE=1 SV=1: ubiquitin-associated (UBA)/TS-N domain-containing protein / octicosapeptide/Phox/Bemp1 (PB1) domain-containing protein :	17.629	7	30	1	90.5	6.04	68.94	2069	2053.5	1.019	0.332808	None	Not Found	High	High	High	Not Found	High	Not Found	High	High	High	Not Found	High
augustus_masked-Fvb5-2-processed-gene-38.8-mRNA-1 protein AED:0.15 eAED:0.15 QI:43	PREDICTED: uncharacterized protein LOC101294943 [Fragaria vesca subsp. vesca]:Protein SIEVE ELEMENT OCCLUSION B OS=Arabidopsis thaliana OX=3702 GN=SEOB PE=1 SV=1: CONTAINS InterPro DOMAIN/s: Mediator complex subunit Med28 (InterPro:IPR021640); BEST Arabidopsis thaliana protein match is: unknown protein (TAIR:AT3G01670.1); Has 122 Blast hits to 112 proteins in 13 species: Archae - 0; Bacteria - 0;…	14.66	7	33	1	80.4	6.37	76.31	525.8	543.9	1.035		None	High	Not Found	Not Found	High	High	High	High	Not Found	Not Found	High	High	High
augustus_masked-Fvb5-2-processed-gene-41.4-mRNA-1 protein AED:0.10 eAED:0.10 QI:0	PREDICTED: uncharacterized protein LOC105351804 [Fragaria vesca subsp. vesca]:	68.841	29	122	3	57	5.4	292.89	10466.5	9394.5	0.898	0.190846	None	High	High	High	High	High	High	High	High	High	High	High	High
augustus_masked-Fvb5-2-processed-gene-43.6-mRNA-1 protein AED:0.14 eAED:0.11 QI:121	PREDICTED: WD repeat-containing protein 74 [Fragaria vesca subsp. vesca]:WD repeat-containing protein 74 OS=Bos taurus OX=9913 GN=WDR74 PE=2 SV=1: Transducin/WD40 repeat-like superfamily protein :	2.418	2	3	1	52.6	7.53	6.56					None	High	High	Not Found	Not Found	High	Not Found	High	High	Not Found	Not Found	High	Not Found
augustus_masked-Fvb5-2-processed-gene-44.12-mRNA-1 protein AED:0.27 eAED:0.21 QI:0	PREDICTED: argininosuccinate synthase, chloroplastic-like [Fragaria vesca subsp. vesca]:"Argininosuccinate synthase, chloroplastic OS=Arabidopsis thaliana OX=3702 GN=At4g24830 PE=1 SV=3": arginosuccinate synthase family :	52.86	12	102	1	123.6	8.1	228.29	370.9	422	0.776	0.404839	None	High	High	High	High	High	Not Found	High	High	High	High	High	Not Found
augustus_masked-Fvb5-2-processed-gene-52.5-mRNA-1 protein AED:0.03 eAED:0.03 QI:1373	PREDICTED: probable methyltransferase PMT18 [Fragaria vesca subsp. vesca]:Probable methyltransferase PMT18 OS=Arabidopsis thaliana OX=3702 GN=At1g33170 PE=2 SV=1: S-adenosyl-L-methionine-dependent methyltransferases superfamily protein :	28.318	11	43	7	74	8.43	96.13	2428.5	2570.4	0.98	0.987388	None	High	High	High	High	High	High	High	High	High	High	High	High
augustus_masked-Fvb5-2-processed-gene-53.20-mRNA-1 protein AED:0.01 eAED:0.01 QI:0	PREDICTED: uncharacterized protein LOC105353440 [Fragaria vesca subsp. vesca]: unknown protein; BEST Arabidopsis thaliana protein match is: unknown protein (TAIR:AT2G20362.1); Has 78 Blast hits to 77 proteins in 11 species: Archae - 0; Bacteria - 0; Metazoa - 0; Fungi - 0; Plants - 78; Viruses - 0; Other Eukaryotes - 0 (source: NCBI BLink). :	7.837	11	11	2	19.8	6.39	32.53	406.4	389.2	1.098	0.398744	None	High	High	High	High	High	High	High	High	High	High	High	High
augustus_masked-Fvb5-2-processed-gene-53.6-mRNA-1 protein AED:0.27 eAED:0.28 QI:0	probable cinnamyl alcohol dehydrogenase 1 isoform X1 [Rosa chinensis]:Probable cinnamyl alcohol dehydrogenase 1 OS=Arabidopsis thaliana OX=3702 GN=CAD1 PE=2 SV=1: cinnamyl-alcohol dehydrogenase :	21.746	11	48	1	57.7	9.11	128.62	544.1	536.5	0.986		None	Not Found	Not Found	High	High	High	High	Not Found	Not Found	High	High	High	High
augustus_masked-Fvb5-2-processed-gene-58.11-mRNA-1 protein AED:0.33 eAED:0.33 QI:0	PREDICTED: uncharacterized protein LOC101294232 [Fragaria vesca subsp. vesca]:2-keto-3-deoxy-L-rhamnonate aldolase OS=Escherichia coli (strain SMS-3-5 / SECEC) OX=439855 GN=rhmA PE=3 SV=1: Phosphoenolpyruvate carboxylase family protein :	24.635	21	25	7	36.6	5.14	63.7	541.8	565.5	1.044	0.578503	None	High	High	High	High	High	High	High	High	High	High	High	High
augustus_masked-Fvb5-2-processed-gene-64.13-mRNA-1 protein AED:0.20 eAED:0.20 QI:89	PREDICTED: FAS-associated factor 2 [Fragaria vesca subsp. vesca]:Plant UBX domain-containing protein 10 OS=Arabidopsis thaliana OX=3702 GN=PUX10 PE=2 SV=1: UBX domain-containing protein :	32.956	22	46	2	51.3	4.96	106.63	1674.9	1547.5	0.977	0.95815	None	Not Found	High	High	High	High	High	Not Found	High	High	High	High	High
augustus_masked-Fvb5-2-processed-gene-70.9-mRNA-1 protein AED:0.16 eAED:0.16 QI:0	PREDICTED: cytochrome P450 94B3-like [Fragaria vesca subsp. vesca]:Cytochrome P450 94A2 OS=Vicia sativa OX=3908 GN=CYP94A2 PE=2 SV=1:" cytochrome P450, family 94, subfamily D, polypeptide 2 ":	13.044	9	8	1	57	7.64	20.3	163.6	145.7	0.891		None	High	High	High	High	Not Found	Not Found	High	High	High	High	Not Found	Not Found
augustus_masked-Fvb5-2-processed-gene-72.8-mRNA-1 protein AED:0.38 eAED:0.38 QI:0	PREDICTED: oleosin 1 [Fragaria vesca subsp. vesca]:Oleosin 16 kDa OS=Bromus secalinus OX=4502 GN=OLE16 PE=2 SV=1: Oleosin family protein :	19.418	15	23	3	24.8	9.5	50.89	308.6	373.4	0.959	0.927437	None	High	High	High	High	High	High	High	High	High	High	High	High
augustus_masked-Fvb5-2-processed-gene-73.16-mRNA-1 protein AED:0.14 eAED:0.14 QI:144	PREDICTED: probable phenylalanine--tRNA ligase beta subunit [Fragaria vesca subsp. vesca]:"Phenylalanine--tRNA ligase beta subunit, cytoplasmic OS=Arabidopsis thaliana OX=3702 GN=At1g72550 PE=2 SV=1": tRNA synthetase beta subunit family protein :	33.041	15	89	10	68.3	5.53	213.5	5495	5451.6	1.033	0.285625	None	High	High	High	High	High	High	High	High	High	High	High	High
augustus_masked-Fvb5-2-processed-gene-73.4-mRNA-1 protein AED:0.25 eAED:0.25 QI:140	PREDICTED: enolase 1, chloroplastic [Fragaria vesca subsp. vesca]:"Enolase 1, chloroplastic OS=Arabidopsis thaliana OX=3702 GN=ENO1 PE=1 SV=1": enolase 1 :	14.995	9	31	1	64.3	7.53	76.95					None	Not Found	Not Found	Not Found	High	Not Found	Not Found	Not Found	Not Found	Not Found	High	Not Found	Not Found
augustus_masked-Fvb5-2-processed-gene-78.0-mRNA-1 protein AED:0.14 eAED:0.14 QI:71	flavonoid 3'-hydroxylase [Fragaria x ananassa]:Flavonoid 3'-monooxygenase OS=Arabidopsis thaliana OX=3702 GN=CYP75B1 PE=1 SV=1: Cytochrome P450 superfamily protein :	2.915	2	1	1	88.2	7.21	2.14	466.8	395.3	0.847		None	Not Found	Not Found	Not Found	Not Found	High	Not Found	Not Found	Not Found	Not Found	Not Found	High	Not Found
augustus_masked-Fvb5-2-processed-gene-78.9-mRNA-1 protein AED:0.23 eAED:0.23 QI:834	PREDICTED: putative pre-mRNA-splicing factor ATP-dependent RNA helicase DHX16 [Fragaria vesca subsp. vesca]:Pre-mRNA-splicing factor ATP-dependent RNA helicase DEAH1 OS=Arabidopsis thaliana OX=3702 GN=ESP3 PE=1 SV=1: RNA helicase family protein :	10.461	3	24	2	114.3	5.76	51.56	444.8	450.8	1.013	0.323835	None	High	High	High	High	High	High	High	High	High	High	High	High
augustus_masked-Fvb5-2-processed-gene-79.3-mRNA-1 protein AED:0.15 eAED:0.15 QI:520	PREDICTED: heparanase-like protein 1 [Fragaria vesca subsp. vesca]:Heparanase-like protein 1 OS=Arabidopsis thaliana OX=3702 GN=At5g07830 PE=2 SV=1: glucuronidase 2 :	9.569	6	8	3	59.4	8.35	19.08	858.3	851.6	0.992		None	High	High	High	High	High	High	High	High	High	High	High	High
augustus_masked-Fvb5-2-processed-gene-8.11-mRNA-1 protein AED:0.21 eAED:0.21 QI:10	Ubiquitin [Corchorus olitorius]:Lysophospholipid acyltransferase 1 OS=Arabidopsis thaliana OX=3702 GN=LPLAT1 PE=1 SV=1: MBOAT (membrane bound O-acyl transferase) family protein :	5.408	2	8	2	89.8	9.42	18.63	1046.4	1086.6	1.052	0.163079	None	High	High	High	High	High	Not Found	High	High	High	High	High	Not Found
augustus_masked-Fvb5-2-processed-gene-80.7-mRNA-1 protein AED:0.00 eAED:0.00 QI:0	PREDICTED: putative glycosyltransferase 5 [Fragaria vesca subsp. vesca]:Probable xyloglucan 6-xylosyltransferase 5 OS=Arabidopsis thaliana OX=3702 GN=XXT5 PE=1 SV=1: xyloglucan xylosyltransferase 5 :	8.88	5	5	2	51.2	7.34	11.32	610.3	600.4	0.984		None	High	High	Not Found	Not Found	Not Found	High	High	High	Not Found	Not Found	Not Found	High
augustus_masked-Fvb5-2-processed-gene-82.7-mRNA-1 protein AED:0.01 eAED:0.01 QI:281	PREDICTED: protein-tyrosine-phosphatase PTP1-like [Fragaria vesca subsp. vesca]:Protein-tyrosine-phosphatase PTP1 OS=Arabidopsis thaliana OX=3702 GN=PTP1 PE=1 SV=1: protein tyrosine phosphatase 1 :	6.712	5	17	2	39.9	5.88	46.58	386.8	354.5	0.927	0.645462	None	High	High	High	High	High	High	High	High	High	High	High	High
augustus_masked-Fvb5-2-processed-gene-89.8-mRNA-1 protein AED:0.00 eAED:0.00 QI:0	PREDICTED: probable mitochondrial chaperone BCS1-B [Fragaria vesca subsp. vesca]:"AAA-ATPase ASD, mitochondrial OS=Arabidopsis thaliana OX=3702 GN=AATP1 PE=1 SV=1": AAA-ATPase 1 :	10.2	8	9	1	57.8	7.72	20.41	259.1	235.2	0.908		None	High	High	High	High	Not Found	Not Found	High	High	High	High	Not Found	Not Found
augustus_masked-Fvb5-2-processed-gene-9.4-mRNA-1 protein AED:0.17 eAED:0.18 QI:192	PREDICTED: uncharacterized protein LOC101300350 [Fragaria vesca subsp. vesca]:E3 ubiquitin-protein ligase At4g11680 OS=Arabidopsis thaliana OX=3702 GN=At4g11680 PE=2 SV=1:" Zinc finger, C3HC4 type (RING finger) family protein ":	6.553	2	18	2	97.1	6.33	47.15	224.9	212.2	0.924	0.29717	None	High	High	High	High	High	High	High	High	High	High	High	High
augustus_masked-Fvb5-2-processed-gene-9.9-mRNA-1 protein AED:0.12 eAED:0.12 QI:242	PREDICTED: replication factor C subunit 2 [Fragaria vesca subsp. vesca]:Replication factor C subunit 2 OS=Arabidopsis thaliana OX=3702 GN=RFC2 PE=1 SV=1: replication factor C 2 :	15.085	12	15	4	37.5	7.74	35.38	315.8	300	0.95	0.667645	None	High	High	High	High	High	High	High	High	High	High	High	High
augustus_masked-Fvb5-2-processed-gene-92.18-mRNA-1 protein AED:0.19 eAED:0.19 QI:340	PREDICTED: nucleobase-ascorbate transporter 6 [Fragaria vesca subsp. vesca]:Nucleobase-ascorbate transporter 6 OS=Arabidopsis thaliana OX=3702 GN=NAT6 PE=2 SV=2: Xanthine/uracil permease family protein :	12.943	6	22	1	60.3	9	53.49	2654.4	2627.2	0.99	0.558525	None	High	High	High	Not Found	High	High	High	High	High	Not Found	High	High
augustus_masked-Fvb5-2-processed-gene-96.4-mRNA-1 protein AED:0.22 eAED:0.22 QI:79	PREDICTED: guanine nucleotide-binding protein subunit beta-like protein [Fragaria vesca subsp. vesca]:Guanine nucleotide-binding protein subunit beta-like protein OS=Glycine max OX=3847 PE=2 SV=1: Transducin/WD40 repeat-like superfamily protein :	55.188	32	87	1	36.1	7.42	211.14	5007.2	4845	0.968	0.663085	None	High	High	High	High	High	High	High	High	High	High	High	High
augustus_masked-Fvb5-3-processed-gene-106.7-mRNA-1 protein AED:0.14 eAED:0.14 QI:166	hypothetical protein CRG98_016301 [Punica granatum]: unknown protein; FUNCTIONS IN: molecular_function unknown; INVOLVED IN: biological_process unknown; EXPRESSED IN: 25 plant structures; EXPRESSED DURING: 15 growth stages; Has 50 Blast hits to 50 proteins in 20 species: Archae - 0; Bacteria - 0; Metazoa - 7; Fungi - 3; Plants - 36; Viruses - 0; Other Eukaryotes - 4 (source: NCBI BLink). :Unchara…	2.431	8	1	1	12.1	6.18	1.62					None	Not Found	High	Not Found	Not Found	Not Found	Not Found	Not Found	High	Not Found	Not Found	Not Found	Not Found
augustus_masked-Fvb5-3-processed-gene-108.2-mRNA-1 protein AED:0.28 eAED:0.28 QI:0	PREDICTED: protein LYK5-like [Fragaria vesca subsp. vesca]:Protein LYK5 OS=Arabidopsis thaliana OX=3702 GN=LYK5 PE=2 SV=1: Protein kinase superfamily protein :Uncharacterized protein OS=Rosa chinensis OX=74649 GN=RchiOBHm_Chr7g0217601 PE=4 SV=1:	13.426	6	12	3	70.8	6.47	37.5	302.9	287.4	0.949		None	High	High	High	High	High	High	High	High	High	High	High	High
augustus_masked-Fvb5-3-processed-gene-132.6-mRNA-1 protein AED:0.33 eAED:0.33 QI:0	PREDICTED: scopoletin glucosyltransferase-like [Fragaria vesca subsp. vesca]:Scopoletin glucosyltransferase OS=Nicotiana tabacum OX=4097 GN=TOGT1 PE=1 SV=1: UDP-glucosyl transferase 73D1 :UDP-glucose glucosyltransferase OS=Fragaria ananassa OX=3747 GN=UGT95B3 PE=2 SV=1:	17.655	11	22	1	56.6	6.46	40.63	764.7	653.7	1.048	0.73908	None	High	High	High	High	High	High	High	High	High	High	High	High
augustus_masked-Fvb5-3-processed-gene-138.7-mRNA-1 protein AED:0.12 eAED:0.12 QI:2	PREDICTED: uncharacterized protein At1g32220, chloroplastic [Fragaria vesca subsp. vesca]:"Uncharacterized protein At1g32220, chloroplastic OS=Arabidopsis thaliana OX=3702 GN=At1g32220 PE=1 SV=1": NAD(P)-binding Rossmann-fold superfamily protein :Putative NAD(P)-binding domain-containing protein OS=Rosa chinensis OX=74649 GN=RchiOBHm_Chr7g0211771 PE=4 SV=1:	14.125	13	18	1	37.4	6.8	47.44	864	851.6	1.012	0.585381	None	Not Found	High	High	High	Not Found	Not Found	Not Found	High	High	High	Not Found	Not Found
augustus_masked-Fvb5-3-processed-gene-161.2-mRNA-1 protein AED:0.38 eAED:0.38 QI:186	PREDICTED: phospho-2-dehydro-3-deoxyheptonate aldolase 1, chloroplastic-like [Fragaria vesca subsp. vesca]:"Phospho-2-dehydro-3-deoxyheptonate aldolase 2, chloroplastic OS=Solanum lycopersicum OX=4081 PE=2 SV=1": 3-deoxy-d-arabino-heptulosonate 7-phosphate synthase :Phospho-2-dehydro-3-deoxyheptonate aldolase OS=Rosa chinensis OX=74649 GN=RchiOBHm_Chr7g0205781 PE=3 SV=1:	30.267	11	30	1	92.2	9.07	68.08	582	559.3	0.942	0.447205	None	Not Found	High	Not Found	Not Found	Not Found	Not Found	Not Found	High	Not Found	Not Found	Not Found	Not Found
augustus_masked-Fvb5-3-processed-gene-167.14-mRNA-1 protein AED:0.24 eAED:0.24 QI:37	PREDICTED: pentatricopeptide repeat-containing protein At5g47360 [Fragaria vesca subsp. vesca]:Pentatricopeptide repeat-containing protein At5g47360 OS=Arabidopsis thaliana OX=3702 GN=At5g47360 PE=2 SV=1: Tetratricopeptide repeat (TPR)-like superfamily protein :Putative pentatricopeptide OS=Rosa chinensis OX=74649 GN=RchiOBHm_Chr7g0204361 PE=4 SV=1:	1.687	2	1	1	53.4	6.62	1.82					None	Not Found	High	Not Found	Not Found	Not Found	Not Found	Not Found	High	Not Found	Not Found	Not Found	Not Found
augustus_masked-Fvb5-3-processed-gene-175.14-mRNA-1 protein AED:0.22 eAED:0.22 QI:0	PREDICTED: E3 ubiquitin-protein ligase RING1-like [Fragaria vesca subsp. vesca]:E3 ubiquitin-protein ligase RING1 OS=Gossypium hirsutum OX=3635 GN=RING1 PE=1 SV=1: RING/U-box superfamily protein :"Putative aminoacyltransferase, E1 ubiquitin-activating enzyme OS=Rosa chinensis OX=74649 GN=RchiOBHm_Chr7g0177241 PE=4 SV=1":	40.88	35	56	4	39.6	4.63	159.72	493.9	455.7	0.93	0.58835	None	High	High	High	High	High	High	High	High	High	High	High	High
augustus_masked-Fvb5-3-processed-gene-185.2-mRNA-1 protein AED:0.18 eAED:0.18 QI:41	PREDICTED: uncharacterized protein LOC101315432 [Fragaria vesca subsp. vesca]: unknown protein; INVOLVED IN: biological_process unknown; LOCATED IN: chloroplast; EXPRESSED IN: 22 plant structures; EXPRESSED DURING: 13 growth stages; Has 74 Blast hits to 74 proteins in 29 species: Archae - 0; Bacteria - 19; Metazoa - 0; Fungi - 0; Plants - 49; Viruses - 0; Other Eukaryotes - 6 (source: NCBI BLink)…	1.968	3	6	1	26.6	9.64	17.55	311.4	315.1	0.975	0.684789	None	High	High	High	High	High	High	High	High	High	High	High	High
augustus_masked-Fvb5-3-processed-gene-195.13-mRNA-1 protein AED:0.38 eAED:0.38 QI:0	PREDICTED: glutathione S-transferase U10-like [Fragaria vesca subsp. vesca]:Glutathione S-transferase U10 OS=Arabidopsis thaliana OX=3702 GN=GSTU10 PE=2 SV=1: glutathione S-transferase TAU 10 :Putative glutathione transferase OS=Rosa chinensis OX=74649 GN=RchiOBHm_Chr7g0181091 PE=3 SV=1:	5.744	9	9	2	26.1	7.4	22.65	519.8	546.6	1.051		None	Not Found	Not Found	High	High	High	High	Not Found	Not Found	High	High	High	High
augustus_masked-Fvb5-3-processed-gene-196.12-mRNA-1 protein AED:0.18 eAED:0.18 QI:371	PREDICTED: probable methyltransferase PMT2 [Fragaria vesca subsp. vesca]:Probable methyltransferase PMT2 OS=Arabidopsis thaliana OX=3702 GN=At1g26850 PE=2 SV=2: S-adenosyl-L-methionine-dependent methyltransferases superfamily protein :Putative S-adenosyl-L-methionine-dependent methyltransferase OS=Rosa chinensis OX=74649 GN=RchiOBHm_Chr7g0181131 PE=4 SV=1:	27.363	13	37	4	69	6.9	86.04	1746	1664.5	1.003	0.573046	None	High	High	High	High	High	High	High	High	High	High	High	High
augustus_masked-Fvb5-3-processed-gene-197.10-mRNA-1 protein AED:0.25 eAED:0.25 QI:0	PREDICTED: malate dehydrogenase, chloroplastic [Fragaria vesca subsp. vesca]:"Malate dehydrogenase, chloroplastic OS=Arabidopsis thaliana OX=3702 GN=At3g47520 PE=1 SV=1": malate dehydrogenase :Putative malate dehydrogenase OS=Rosa chinensis OX=74649 GN=RchiOBHm_Chr7g0181501 PE=4 SV=1:	48.11	29	84	9	42.9	7.34	205.77	7353.2	6992.6	0.983	0.355716	None	High	High	High	High	High	High	High	High	High	High	High	High
augustus_masked-Fvb5-3-processed-gene-2.1-mRNA-1 protein AED:0.22 eAED:0.22 QI:0	PREDICTED: uncharacterized protein LOC103431267 [Malus domestica]:Amaranthin-like lectin OS=Linum usitatissimum OX=4006 GN=ALL5 PE=4 SV=1:	11.438	6	10	2	37.7	5.55	20.12	227.4	243.5	1.024	0.167796	None	High	High	High	High	High	High	High	High	High	High	High	High
augustus_masked-Fvb5-3-processed-gene-204.0-mRNA-1 protein AED:0.03 eAED:0.03 QI:494	PREDICTED: uncharacterized protein LOC101299590 [Fragaria vesca subsp. vesca]: unknown protein; BEST Arabidopsis thaliana protein match is: unknown protein (TAIR:AT5G08010.1); Has 1807 Blast hits to 1807 proteins in 277 species: Archae - 0; Bacteria - 0; Metazoa - 736; Fungi - 347; Plants - 385; Viruses - 0; Other Eukaryotes - 339 (source: NCBI BLink). :Uncharacterized protein OS=Rosa chinensis O…	2.11	2	1	1	82.9	4.97	2.37	45.3	41.8	0.924		None	Not Found	Not Found	Not Found	Not Found	High	Not Found	Not Found	Not Found	Not Found	Not Found	High	Not Found
augustus_masked-Fvb5-3-processed-gene-204.14-mRNA-1 protein AED:0.19 eAED:0.19 QI:348	PREDICTED: ras GTPase-activating protein-binding protein 1 [Fragaria vesca subsp. vesca]:Ras GTPase-activating protein-binding protein 1 OS=Mus musculus OX=10090 GN=G3bp1 PE=1 SV=1: Nuclear transport factor 2 (NTF2) family protein with RNA binding (RRM-RBD-RNP motifs) domain :"Putative nucleotide-binding alpha-beta plait domain, nuclear transport factor 2, NTF2-like protein OS=Rosa chinensis OX=7…	33.217	17	70	1	50.9	5.05	195.27	629.2	734.4	1.167		None	Not Found	Not Found	High	High	High	High	Not Found	Not Found	High	High	High	High
augustus_masked-Fvb5-3-processed-gene-204.8-mRNA-1 protein AED:0.02 eAED:0.02 QI:30	PREDICTED: uncharacterized protein LOC101311283 [Fragaria vesca subsp. vesca]: Protein of unknown function (DUF1118) :Uncharacterized protein OS=Rosa chinensis OX=74649 GN=RchiOBHm_Chr7g0183201 PE=4 SV=1:	3.19	5	5	1	18.4	9.42	7.77					None	Not Found	Not Found	High	Not Found	High	High	Not Found	Not Found	High	Not Found	High	High
augustus_masked-Fvb5-3-processed-gene-207.4-mRNA-1 protein AED:0.16 eAED:0.16 QI:0	PREDICTED: UDP-glycosyltransferase 89B1 [Fragaria vesca subsp. vesca]:UDP-glycosyltransferase 89B2 OS=Stevia rebaudiana OX=55670 GN=UGT89B2 PE=2 SV=1: UDP-glucosyl transferase 89B1 :Putative hexosyltransferase OS=Rosa chinensis OX=74649 GN=RchiOBHm_Chr7g0183861 PE=4 SV=1:	7.916	6	5	3	53.7	6.48	12.76	493	478.1	0.97		None	High	High	High	Not Found	Not Found	High	High	High	High	Not Found	Not Found	High
augustus_masked-Fvb5-3-processed-gene-214.6-mRNA-1 protein AED:0.25 eAED:0.25 QI:0	PREDICTED: AP-3 complex subunit delta [Fragaria vesca subsp. vesca]:AP-3 complex subunit delta OS=Arabidopsis thaliana OX=3702 GN=DELTA-ADR PE=1 SV=1: delta-adaptin :AP-3 complex subunit delta OS=Rosa chinensis OX=74649 GN=RchiOBHm_Chr7g0185741 PE=3 SV=1:	24.416	7	19	1	106.9	6.58	45.61					None	High	Not Found	Not Found	Not Found	Not Found	Not Found	High	Not Found	Not Found	Not Found	Not Found	Not Found
augustus_masked-Fvb5-3-processed-gene-236.0-mRNA-1 protein AED:0.17 eAED:0.17 QI:575	PREDICTED: transcription factor GTE10-like, partial [Fragaria vesca subsp. vesca]:Transcription factor GTE10 OS=Arabidopsis thaliana OX=3702 GN=GTE10 PE=1 SV=2: nuclear protein X1 :Putative chromatin remodeler Bromodomain family OS=Rosa chinensis OX=74649 GN=RchiOBHm_Chr7g0190781 PE=4 SV=1:	23.255	5	36	7	174.1	4.58	75.89	2178.1	2167.3	0.961	0.150958	None	High	High	High	High	High	High	High	High	High	High	High	High
augustus_masked-Fvb5-3-processed-gene-238.7-mRNA-1 protein AED:0.17 eAED:0.17 QI:0	PREDICTED: protein-L-isoaspartate O-methyltransferase 1-like isoform X1 [Fragaria vesca subsp. vesca]:Protein-L-isoaspartate O-methyltransferase 1 OS=Arabidopsis thaliana OX=3702 GN=PIMT1 PE=1 SV=3: protein-l-isoaspartate methyltransferase 1 :Protein-L-isoaspartate O-methyltransferase OS=Rosa chinensis OX=74649 GN=RchiOBHm_Chr7g0191991 PE=3 SV=1:	15.443	14	13	4	35.1	8.54	30.67	1089.5	1040.9	0.955		None	High	High	High	High	High	High	High	High	High	High	High	High
augustus_masked-Fvb5-3-processed-gene-243.2-mRNA-1 protein AED:0.18 eAED:0.18 QI:0	PREDICTED: oleosin 16.4 kDa-like [Fragaria vesca subsp. vesca]:Oleosin 5 OS=Arabidopsis thaliana OX=3702 GN=At3g01570 PE=2 SV=1: Oleosin family protein :Oleosin OS=Rosa chinensis OX=74649 GN=RchiOBHm_Chr7g0192881 PE=3 SV=1:	54.871	46	128	2	23	9.44	317.71	12893.5	9919.1	0.782	0.123797	None	High	High	High	High	High	High	High	High	High	High	High	High
augustus_masked-Fvb5-3-processed-gene-247.10-mRNA-1 protein AED:0.47 eAED:0.47 QI:0	PREDICTED: uncharacterized protein LOC105351453 [Fragaria vesca subsp. vesca]: unknown protein; BEST Arabidopsis thaliana protein match is: unknown protein (TAIR:AT3G48020.1). :Uncharacterized protein OS=Rosa chinensis OX=74649 GN=RchiOBHm_Chr7g0193921 PE=4 SV=1:	3.371	7	3	1	15.2	7.87	7.47					None	High	High	Not Found	Not Found	Not Found	Not Found	High	High	Not Found	Not Found	Not Found	Not Found
augustus_masked-Fvb5-3-processed-gene-248.11-mRNA-1 protein AED:0.42 eAED:0.42 QI:0	uncharacterized protein LOC112163776 [Rosa chinensis]:Putative No apical meristem-associated domain-containing protein OS=Rosa chinensis OX=74649 GN=RchiOBHm_Chr5g0011791 PE=4 SV=1:	1.758	12	3	1	14.3	9.7	7.72	141.1	126.4	0.896		None	High	High	Not Found	Not Found	Not Found	Not Found	High	High	Not Found	Not Found	Not Found	Not Found
augustus_masked-Fvb5-3-processed-gene-262.2-mRNA-1 protein AED:0.16 eAED:0.16 QI:83	hypothetical protein LR48_Vigan11g013000 [Vigna angularis]:"Probable phospholipid hydroperoxide glutathione peroxidase 6, mitochondrial OS=Arabidopsis thaliana OX=3702 GN=GPX6 PE=2 SV=2": glutathione peroxidase 6 :Glutathione peroxidase OS=Prunus yedoensis var. nudiflora OX=2094558 GN=Pyn_05244 PE=3 SV=1:	28.251	24	30	1	39.1	5.05	72.97	3402.8	3539	0.982	0.639806	None	High	High	High	High	High	High	High	High	High	High	High	High
augustus_masked-Fvb5-3-processed-gene-265.6-mRNA-1 protein AED:0.35 eAED:0.35 QI:0	PREDICTED: uncharacterized protein LOC101297153 [Fragaria vesca subsp. vesca]:UDP-galactose/UDP-glucose transporter 4 OS=Arabidopsis thaliana OX=3702 GN=UTR4 PE=2 SV=1: UDP-N-acetylglucosamine (UAA) transporter family :UAA transporter OS=Corchorus capsularis OX=210143 GN=CCACVL1_13685 PE=4 SV=1:	1.579	2	1	1	94.4	6.71	2.81					None	Not Found	Not Found	Not Found	Not Found	High	Not Found	Not Found	Not Found	Not Found	Not Found	High	Not Found
augustus_masked-Fvb5-3-processed-gene-271.4-mRNA-1 protein AED:0.47 eAED:0.47 QI:0	PREDICTED: uncharacterized protein LOC101296097 [Fragaria vesca subsp. vesca]: copper ion binding :Uncharacterized protein OS=Rosa chinensis OX=74649 GN=RchiOBHm_Chr7g0202021 PE=4 SV=1:	16.698	23	33	1	20.5	9.48	65.74	306.7	318.5	1.038		None	High	High	High	Not Found	Not Found	High	High	High	High	Not Found	Not Found	High
augustus_masked-Fvb5-3-processed-gene-271.7-mRNA-1 protein AED:0.25 eAED:0.25 QI:0	PREDICTED: 21 kDa protein [Fragaria vesca subsp. vesca]:21 kDa protein OS=Daucus carota OX=4039 PE=2 SV=1: Plant invertase/pectin methylesterase inhibitor superfamily protein :Putative pectinesterase OS=Rosa chinensis OX=74649 GN=RchiOBHm_Chr7g0202091 PE=4 SV=1:	7.678	13	30	3	21.3	7.69	61.28	2279.3	2329.6	0.911	0.981947	None	High	High	High	High	High	High	High	High	High	High	High	High
augustus_masked-Fvb5-3-processed-gene-39.8-mRNA-1 protein AED:0.06 eAED:0.06 QI:216	PREDICTED: uncharacterized protein At1g04910 [Fragaria vesca subsp. vesca]:O-fucosyltransferase 31 OS=Arabidopsis thaliana OX=3702 GN=OFUT31 PE=2 SV=1: O-fucosyltransferase family protein :Putative GDP-fucose protein O-fucosyltransferase OS=Rosa chinensis OX=74649 GN=RchiOBHm_Chr7g0236731 PE=4 SV=1:	1.591	2	1	1	61.5	8.92	2					None	Not Found	Not Found	Not Found	Not Found	Not Found	High	Not Found	Not Found	Not Found	Not Found	Not Found	High
augustus_masked-Fvb5-3-processed-gene-40.14-mRNA-1 protein AED:0.08 eAED:0.04 QI:55	PREDICTED: uncharacterized protein LOC101296487 [Fragaria vesca subsp. vesca]:Geranylgeranyl transferase type-2 subunit alpha 1 OS=Arabidopsis thaliana OX=3702 GN=RGTA1 PE=1 SV=1: RAB geranylgeranyl transferase alpha subunit 1 :Uncharacterized protein OS=Rosa chinensis OX=74649 GN=RchiOBHm_Chr7g0236311 PE=4 SV=1:	5.673	2	8	2	85.7	6.42	17.64	486.5	476	0.978		None	High	Not Found	High	High	High	High	High	Not Found	High	High	High	High
augustus_masked-Fvb5-3-processed-gene-44.0-mRNA-1 protein AED:0.16 eAED:0.15 QI:321	PREDICTED: BEACH domain-containing protein lvsC isoform X2 [Fragaria vesca subsp. vesca]:BEACH domain-containing protein B OS=Arabidopsis thaliana OX=3702 GN=BCHB PE=4 SV=1: binding :Uncharacterized protein OS=Musa acuminata subsp. malaccensis OX=214687 PE=4 SV=1:	10.333	1	4	4	376.5	6.95	8.43	262.6	260.7	0.993		None	High	High	Not Found	High	Not Found	High	High	High	Not Found	High	Not Found	High
augustus_masked-Fvb5-3-processed-gene-65.6-mRNA-1 protein AED:0.20 eAED:0.20 QI:255	PREDICTED: uncharacterized protein LOC101295523 [Fragaria vesca subsp. vesca]:Ran-binding protein M homolog OS=Arabidopsis thaliana OX=3702 GN=RANBPM PE=1 SV=1: SPla/RYanodine receptor (SPRY) domain-containing protein :Uncharacterized protein OS=Rosa chinensis OX=74649 GN=RchiOBHm_Chr7g0228451 PE=4 SV=1:	9.173	3	7	1	129.3	5.82	20.06					None	Not Found	Not Found	Not Found	High	Not Found	Not Found	Not Found	Not Found	Not Found	High	Not Found	Not Found
augustus_masked-Fvb5-3-processed-gene-67.8-mRNA-1 protein AED:0.11 eAED:0.11 QI:0	PREDICTED: multiple C2 and transmembrane domain-containing protein 2 [Fragaria vesca subsp. vesca]:FT-interacting protein 7 OS=Oryza sativa subsp. japonica OX=39947 GN=FTIP7 PE=1 SV=1: C2 calcium/lipid-binding plant phosphoribosyltransferase family protein :"Putative C2 domain, phosphoribosyltransferase OS=Rosa chinensis OX=74649 GN=RchiOBHm_Chr7g0228021 PE=4 SV=1":	22.65	5	18	3	119.1	8.98	54.24	460	394.2	0.892	0.19338	None	High	High	High	High	High	High	High	High	High	High	High	High
augustus_masked-Fvb5-3-processed-gene-68.1-mRNA-1 protein AED:0.38 eAED:0.38 QI:0	PREDICTED: anthocyanidin 5,3-O-glucosyltransferase-like [Fragaria vesca subsp. vesca]:UDP-glycosyltransferase 88F3 OS=Pyrus communis OX=23211 GN=UGT88F3 PE=2 SV=1: UDP-glucosyl transferase 88A1 :Glycosyltransferase OS=Rosa chinensis OX=74649 GN=RchiOBHm_Chr7g0227951 PE=3 SV=1:	4.379	3	5	2	53.2	6.25	10.32	1533.2	1579.3	1.03		None	High	Not Found	High	High	High	Not Found	High	Not Found	High	High	High	Not Found
augustus_masked-Fvb5-3-processed-gene-71.0-mRNA-1 protein AED:0.30 eAED:0.30 QI:207	PREDICTED: adenylate kinase, chloroplastic [Fragaria vesca subsp. vesca]:"Adenylate kinase 2, chloroplastic OS=Arabidopsis thaliana OX=3702 GN=At5g47840 PE=1 SV=1": adenosine monophosphate kinase :Putative adenylate kinase OS=Rosa chinensis OX=74649 GN=RchiOBHm_Chr7g0226671 PE=3 SV=1:	6.221	8	4	1	30.8	8.62	10.81	231.5	218.3	0.943		None	Not Found	Not Found	High	High	Not Found	Not Found	Not Found	Not Found	High	High	Not Found	Not Found
augustus_masked-Fvb5-3-processed-gene-76.0-mRNA-1 protein AED:0.10 eAED:0.10 QI:254	PREDICTED: probable manganese-transporting ATPase PDR2 [Fragaria vesca subsp. vesca]:Probable manganese-transporting ATPase PDR2 OS=Arabidopsis thaliana OX=3702 GN=PDR2 PE=1 SV=1: phosphate deficiency response 2 :Cation-transporting ATPase OS=Rosa chinensis OX=74649 GN=RchiOBHm_Chr7g0225451 PE=3 SV=1:	43.082	11	54	2	131.5	8.27	117.1	2806.7	2714.3	0.976	0.831397	None	High	High	High	Not Found	High	High	High	High	High	Not Found	High	High
augustus_masked-Fvb5-3-processed-gene-84.10-mRNA-1 protein AED:0.14 eAED:0.14 QI:246	unnamed protein product, partial [Vitis vinifera]:Phospholipid-transporting ATPase 2 OS=Arabidopsis thaliana OX=3702 GN=ALA2 PE=1 SV=1: aminophospholipid ATPase 2 :Phospholipid-transporting ATPase OS=Citrus unshiu OX=55188 GN=CUMW_186620 PE=3 SV=1:	10.051	4	10	4	125.4	6.29	21.03	380	450	1.184		None	High	High	Not Found	Not Found	High	High	High	High	Not Found	Not Found	High	High
augustus_masked-Fvb5-4-processed-gene-119.3-mRNA-1 protein AED:0.25 eAED:0.25 QI:180	PREDICTED: signal recognition particle 14 kDa protein [Fragaria vesca subsp. vesca]:Signal recognition particle 14 kDa protein OS=Arabidopsis thaliana OX=3702 GN=SRP14 PE=2 SV=2:" Signal recognition particle, SRP9/SRP14 subunit ":	3.227	7	1	1	13.8	10.32	1.64					None	High	Not Found	Not Found	Not Found	Not Found	Not Found	High	Not Found	Not Found	Not Found	Not Found	Not Found
augustus_masked-Fvb5-4-processed-gene-129.13-mRNA-1 protein AED:0.26 eAED:0.26 QI:0	PREDICTED: ubiquitin fusion degradation protein 1 homolog [Fragaria vesca subsp. vesca]:Ubiquitin recognition factor in ER-associated degradation protein 1 OS=Mus musculus OX=10090 GN=Ufd1 PE=1 SV=2: ubiquitin fusion degradation 1 :	2.516	3	2	1	39.1	8.53	5.27					None	Not Found	Not Found	Not Found	Not Found	High	High	Not Found	Not Found	Not Found	Not Found	High	High
augustus_masked-Fvb5-4-processed-gene-159.0-mRNA-1 protein AED:0.06 eAED:0.06 QI:157	PREDICTED: eukaryotic translation initiation factor 3 subunit D-like [Fragaria vesca subsp. vesca]:Eukaryotic translation initiation factor 3 subunit D OS=Arabidopsis thaliana OX=3702 GN=TIF3D1 PE=1 SV=1: Eukaryotic translation initiation factor 3 subunit 7 (eIF-3) :	21.959	9	81	1	63.5	5.49	186.8	1402.7	1519.9	1.064	0.490723	None	High	High	High	High	High	High	High	High	High	High	High	High
augustus_masked-Fvb5-4-processed-gene-159.12-mRNA-1 protein AED:0.15 eAED:0.15 QI:286	PREDICTED: uncharacterized protein LOC101315434 [Fragaria vesca subsp. vesca]: Mitochondrial transcription termination factor family protein :	4.871	5	2	1	24.2	8.44	5.36	726.9	662.8	0.912		None	Not Found	High	Not Found	Not Found	Not Found	High	Not Found	High	Not Found	Not Found	Not Found	High
augustus_masked-Fvb5-4-processed-gene-163.4-mRNA-1 protein AED:0.22 eAED:0.22 QI:132	PREDICTED: protease Do-like 7 isoform X2 [Fragaria vesca subsp. vesca]:Protease Do-like 7 OS=Arabidopsis thaliana OX=3702 GN=DEGP7 PE=2 SV=1: DegP protease 7 :	15.218	7	26	1	68.4	6.32	64.88	599.1	558.2	0.932		None	Not Found	High	Not Found	Not Found	Not Found	Not Found	Not Found	High	Not Found	Not Found	Not Found	Not Found
augustus_masked-Fvb5-4-processed-gene-170.7-mRNA-1 protein AED:0.25 eAED:0.25 QI:502	PREDICTED: autophagy protein 5 [Fragaria vesca subsp. vesca]:Autophagy protein 5 OS=Arabidopsis thaliana OX=3702 GN=ATG5 PE=2 SV=1: autophagy protein Apg5 family :	7.972	7	12	2	43.9	5.07	31.54	402.8	408.9	1.015	0.962935	None	High	High	High	High	High	High	High	High	High	High	High	High
augustus_masked-Fvb5-4-processed-gene-180.4-mRNA-1 protein AED:0.16 eAED:0.16 QI:0	PREDICTED: serine/threonine-protein kinase ATM-like [Fragaria vesca subsp. vesca]:Serine/threonine-protein kinase ATM OS=Arabidopsis thaliana OX=3702 GN=ATM PE=1 SV=1: Tudor/PWWP/MBT superfamily protein :	4.181	2	8	2	91.8	6.9	17.49	269.1	245.1	0.911		None	High	High	High	High	High	High	High	High	High	High	High	High
augustus_masked-Fvb5-4-processed-gene-208.14-mRNA-1 protein AED:0.36 eAED:0.36 QI:0	PREDICTED: uncharacterized protein LOC101299383 [Fragaria vesca subsp. vesca]: Octicosapeptide/Phox/Bem1p family protein :	15.031	11	39	1	53.6	5.47	92.42	498.4	548	1.099		None	Not Found	High	High	High	High	Not Found	Not Found	High	High	High	High	Not Found
augustus_masked-Fvb5-4-processed-gene-208.9-mRNA-1 protein AED:0.21 eAED:0.21 QI:828	PREDICTED: phosphoglycerate mutase-like protein 1 [Fragaria vesca subsp. vesca]:Phosphoglycerate mutase-like protein 1 OS=Arabidopsis thaliana OX=3702 GN=At5g64460 PE=2 SV=1: Phosphoglycerate mutase family protein :	11.131	5	14	1	42.5	7.99	36.14	1564.6	1567.6	0.944	0.639401	None	High	High	High	High	High	High	High	High	High	High	High	High
augustus_masked-Fvb5-4-processed-gene-218.1-mRNA-1 protein AED:0.16 eAED:0.16 QI:189	PREDICTED: eukaryotic translation initiation factor 3 subunit C-like [Fragaria vesca subsp. vesca]:Eukaryotic translation initiation factor 3 subunit C OS=Medicago truncatula OX=3880 GN=TIF3C1 PE=2 SV=1: eukaryotic translation initiation factor 3C :	21.637	6	39	6	122.3	5.72	77.95	1886.1	1868.1	0.99	0.363391	None	High	High	High	High	High	High	High	High	High	High	High	High
augustus_masked-Fvb5-4-processed-gene-226.1-mRNA-1 protein AED:0.28 eAED:0.28 QI:126	PREDICTED: thylakoid lumenal 29 kDa protein, chloroplastic [Fragaria vesca subsp. vesca]:"Thylakoid lumenal 29 kDa protein, chloroplastic OS=Solanum lycopersicum OX=4081 GN=CLEB3J9 PE=3 SV=1": ascorbate peroxidase 4 :	5.298	7	12	1	30	5.88	24.8	473.3	531	1.122		None	Not Found	Not Found	High	High	High	High	Not Found	Not Found	High	High	High	High
augustus_masked-Fvb5-4-processed-gene-231.0-mRNA-1 protein AED:0.12 eAED:0.12 QI:499	PREDICTED: probable protein phosphatase 2C 10 [Fragaria vesca subsp. vesca]:Probable protein phosphatase 2C 10 OS=Arabidopsis thaliana OX=3702 GN=At1g34750 PE=2 SV=1: Protein phosphatase 2C family protein :	23.264	27	38	6	30.9	7.52	97.89	494.4	471.9	0.955	0.811662	None	High	High	High	High	High	High	High	High	High	High	High	High
[truncated: 7,850 more rows]
