# Supplementary material for: Global ubiquitinome analysis reveals the role of E3 ubiquitin ligase FaBRIZ in strawberry fruit ripening
Source: J Exp Bot. 2022 Oct 10;74(1):214–32. doi: 10.1093/jxb/erac400 (PMC9786855; doi:10.1093/jxb/erac400)
Supplement: erac400_suppl_Supplementary_Table_S4 [file erac400_suppl_supplementary_table_s4.xlsx]

## Sheet: Table S4
Table S4 Ripening-related proteins containing ubiquitination sites in strawberry fruits.
Protein accession numbers	Protein discriptions	Symb names	Function categories	Peptide sequences	diGly-modification sites	Abundance ratio of ubiquitinated peptides (MG132:Control)
						Ratio	P-value	Up or down regulated
maker-Fvb2-4-snap-gene-255.65-mRNA-1 protein AED:0.11 eAED:0.11 QI:165	probable alpha-amylase 2	AMY	Carbohydrate Metabolism	YGSEHQLKGLLQK	1xGG [K8]	1.595	0.583277	None
maker-Fvb2-4-snap-gene-255.65-mRNA-1 protein AED:0.11 eAED:0.11 QI:165	probable alpha-amylase 2	AMY	Carbohydrate Metabolism	GILQEAVKGQLWR	1xGG [K8]	12.612	1.71883e-05	Up
maker-Fvb1-1-augustus-gene-9.30-mRNA-1 protein AED:0.40 eAED:0.39 QI:444; maker-Fvb1-3-snap-gene-268.25-mRNA-1 protein AED:0.28 eAED:0.25 QI:0; maker-Fvb1-2-snap-gene-258.30-mRNA-1 protein AED:0.30 eAED:0.30 QI:333	UTP--glucose-1-phosphate uridylyltransferase	UGP2	Carbohydrate Metabolism	LVVEDNSPLPSKGQTGK	1xGG [K]	12.011	0.000599228	Up
maker-Fvb1-1-augustus-gene-9.30-mRNA-1 protein AED:0.40 eAED:0.39 QI:444; maker-Fvb1-3-snap-gene-268.25-mRNA-1 protein AED:0.28 eAED:0.25 QI:0; maker-Fvb1-2-snap-gene-258.30-mRNA-1 protein AED:0.30 eAED:0.30 QI:333; maker-Fvb1-4-augustus-gene-180.30-mRNA-1 protein AED:0.18 eAED:0.18 QI:0	UTP--glucose-1-phosphate uridylyltransferase	UGP2	Carbohydrate Metabolism	KNPANPSIELGPEFKK	1xGG [K]	1.038	1	None
maker-Fvb1-1-augustus-gene-9.30-mRNA-1 protein AED:0.40 eAED:0.39 QI:444; maker-Fvb1-3-snap-gene-268.25-mRNA-1 protein AED:0.28 eAED:0.25 QI:0; maker-Fvb1-2-snap-gene-258.30-mRNA-1 protein AED:0.30 eAED:0.30 QI:333; maker-Fvb1-4-augustus-gene-180.30-mRNA-1 protein AED:0.18 eAED:0.18 QI:0	UTP--glucose-1-phosphate uridylyltransferase	UGP2	Carbohydrate Metabolism	VAITAKPGVK	1xGG [K6]	0.978	1	None
maker-Fvb1-3-snap-gene-268.25-mRNA-1 protein AED:0.28 eAED:0.25 QI:0; maker-Fvb1-2-snap-gene-258.30-mRNA-1 protein AED:0.30 eAED:0.30 QI:333; maker-Fvb1-4-augustus-gene-180.30-mRNA-1 protein AED:0.18 eAED:0.18 QI:0	UTP--glucose-1-phosphate uridylyltransferase	UGP2	Carbohydrate Metabolism	YTKSNVQIHTFNQSQYPR	1xGG [K3]	1.205	0.964934	None
maker-Fvb1-3-snap-gene-268.25-mRNA-1 protein AED:0.28 eAED:0.25 QI:0; maker-Fvb1-2-snap-gene-258.30-mRNA-1 protein AED:0.30 eAED:0.30 QI:333; maker-Fvb1-4-augustus-gene-180.30-mRNA-1 protein AED:0.18 eAED:0.18 QI:0	UTP--glucose-1-phosphate uridylyltransferase	UGP2	Carbohydrate Metabolism	TLADVKGGTLISYEGR	1xGG [K6]	1.017	1	None
maker-Fvb1-2-augustus-gene-64.52-mRNA-1 protein AED:0.11 eAED:0.11 QI:830	sucrose synthase	SS	Carbohydrate Metabolism	LAPETPYKTFEIK	1xGG [K8]	100	4.55081e-17	Up
maker-Fvb1-2-augustus-gene-64.52-mRNA-1 protein AED:0.11 eAED:0.11 QI:830; maker-Fvb1-1-snap-gene-233.74-mRNA-1 protein AED:0.11 eAED:0.11 QI:348	sucrose synthase	SS	Carbohydrate Metabolism	VKNITGLVEWYGK	1xGG [K2]	1.429	0.660851	None
maker-Fvb6-2-augustus-gene-135.38-mRNA-1 protein AED:0.11 eAED:0.11 QI:197; maker-Fvb6-3-snap-gene-249.45-mRNA-1 protein AED:0.12 eAED:0.12 QI:0	sucrose-phosphatase 1	SPP	Carbohydrate Metabolism	FSELKLQAETEQR	1xGG [K5]	14.2	0.000513981	Up
maker-Fvb4-3-augustus-gene-16.66-mRNA-1 protein AED:0.16 eAED:0.16 QI:199	phosphoglucomutase, cytoplasmic	PGM	Carbohydrate Metabolism	MGLGKSDTQNPPEFGAAADGDADR	1xGG [K5]			N/A
maker-Fvb4-3-augustus-gene-16.66-mRNA-1 protein AED:0.16 eAED:0.16 QI:199; maker-Fvb4-1-augustus-gene-188.42-mRNA-1 protein AED:0.15 eAED:0.15 QI:167; maker-Fvb4-4-augustus-gene-18.47-mRNA-1 protein AED:0.15 eAED:0.15 QI:200	phosphoglucomutase, cytoplasmic	PGM	Carbohydrate Metabolism	SDVANVAGGDEFEYKDPVDGSISSHQGIR	1xGG [K15]			N/A
maker-Fvb4-3-augustus-gene-16.66-mRNA-1 protein AED:0.16 eAED:0.16 QI:199; maker-Fvb4-1-augustus-gene-188.42-mRNA-1 protein AED:0.15 eAED:0.15 QI:167; maker-Fvb4-4-augustus-gene-18.47-mRNA-1 protein AED:0.15 eAED:0.15 QI:200	phosphoglucomutase, cytoplasmic	PGM	Carbohydrate Metabolism	EDFGGGHPDPNLTYAKELVAR	1xGG [K16]			N/A
maker-Fvb4-3-augustus-gene-16.66-mRNA-1 protein AED:0.16 eAED:0.16 QI:199; maker-Fvb4-1-augustus-gene-188.42-mRNA-1 protein AED:0.15 eAED:0.15 QI:167; maker-Fvb4-4-augustus-gene-18.47-mRNA-1 protein AED:0.15 eAED:0.15 QI:200	phosphoglucomutase, cytoplasmic	PGM	Carbohydrate Metabolism	SMPTSAALDVVAKHLNLK	1xGG [K13]	100	4.55081e-17	Up
maker-Fvb4-3-augustus-gene-16.66-mRNA-1 protein AED:0.16 eAED:0.16 QI:199; maker-Fvb4-1-augustus-gene-188.42-mRNA-1 protein AED:0.15 eAED:0.15 QI:167; maker-Fvb4-4-augustus-gene-18.47-mRNA-1 protein AED:0.15 eAED:0.15 QI:200	phosphoglucomutase, cytoplasmic	PGM	Carbohydrate Metabolism	LYIEQYEKDPSK	1xGG [K8]	2.59	0.331879	None
maker-Fvb4-3-augustus-gene-16.66-mRNA-1 protein AED:0.16 eAED:0.16 QI:199; maker-Fvb4-1-augustus-gene-188.42-mRNA-1 protein AED:0.15 eAED:0.15 QI:167; maker-Fvb4-4-augustus-gene-18.47-mRNA-1 protein AED:0.15 eAED:0.15 QI:200	phosphoglucomutase, cytoplasmic	PGM	Carbohydrate Metabolism	VQTTPFDGQKPGTSGLR	1xGG [K10]			N/A
maker-Fvb4-3-augustus-gene-16.66-mRNA-1 protein AED:0.16 eAED:0.16 QI:199; maker-Fvb4-1-augustus-gene-188.42-mRNA-1 protein AED:0.15 eAED:0.15 QI:167; maker-Fvb4-4-augustus-gene-18.47-mRNA-1 protein AED:0.15 eAED:0.15 QI:200	phosphoglucomutase, cytoplasmic	PGM	Carbohydrate Metabolism	KHWSTYGR	1xGG [K1]	1.114	1	None
maker-Fvb4-4-augustus-gene-18.47-mRNA-1 protein AED:0.15 eAED:0.15 QI:200	phosphoglucomutase, cytoplasmic	PGM	Carbohydrate Metabolism	YNMGNGGPAPESITDKIYENTTQIK	1xGG [K16]			N/A
maker-Fvb3-1-snap-gene-313.52-mRNA-1 protein AED:0.26 eAED:0.27 QI:0	pyrophosphate--fructose 6-phosphate 1-phosphotransfera	PFP	Carbohydrate Metabolism	DKIETPEQFKQAQETAVK	1xGG [K10]	1.719	0.765761	None
maker-Fvb3-1-snap-gene-313.52-mRNA-1 protein AED:0.26 eAED:0.27 QI:0	pyrophosphate--fructose 6-phosphate 1-phosphotransfera	PFP	Carbohydrate Metabolism	GKYVELTPEYVYPYR	1xGG [K2]	1.812	0.60315	None
maker-Fvb3-1-snap-gene-313.52-mRNA-1 protein AED:0.26 eAED:0.27 QI:0	pyrophosphate--fructose 6-phosphate 1-phosphotransfera	PFP	Carbohydrate Metabolism	NEWAIKNR	1xGG [K6]	1.056	1	None
maker-Fvb5-1-augustus-gene-182.37-mRNA-1 protein AED:0.18 eAED:0.18 QI:111; snap_masked-Fvb5-4-processed-gene-151.13-mRNA-1 protein AED:0.19 eAED:0.17 QI:144	pyrophosphate--fructose 6-phosphate 1-phosphotransfera	PFP	Carbohydrate Metabolism	ELSAVQKLR	1xGG [K7]	0.418	0.197144	None
maker-Fvb5-1-augustus-gene-182.37-mRNA-1 protein AED:0.18 eAED:0.18 QI:111; snap_masked-Fvb5-4-processed-gene-151.13-mRNA-1 protein AED:0.19 eAED:0.17 QI:144; maker-Fvb5-3-augustus-gene-113.26-mRNA-1 protein AED:0.13 eAED:0.13 QI:138	pyrophosphate--fructose 6-phosphate 1-phosphotransfera	PFP	Carbohydrate Metabolism	ATAKVAGAQVISEHPAMR	1xGG [K4]	1.073	0.983956	None
maker-Fvb5-1-augustus-gene-182.37-mRNA-1 protein AED:0.18 eAED:0.18 QI:111; snap_masked-Fvb5-4-processed-gene-151.13-mRNA-1 protein AED:0.19 eAED:0.17 QI:144; maker-Fvb5-3-augustus-gene-113.26-mRNA-1 protein AED:0.13 eAED:0.13 QI:138	pyrophosphate--fructose 6-phosphate 1-phosphotransfera	PFP	Carbohydrate Metabolism	ATAKVAGAQVISEHPAMR	1xOxidation [M17]; 1xGG [K4]	0.471	0.257263	None
maker-Fvb6-3-snap-gene-276.28-mRNA-1 protein AED:0.11 eAED:0.11 QI:0; maker-Fvb6-4-snap-gene-126.40-mRNA-1 protein AED:0.09 eAED:0.09 QI:0	fructose-bisphosphate aldolase, cytoplasmic isozyme-like	ALDO	Carbohydrate Metabolism	FDSIKVENVEENR	1xGG [K5]	0.937	1	None
maker-Fvb6-3-snap-gene-276.28-mRNA-1 protein AED:0.11 eAED:0.11 QI:0; maker-Fvb6-4-snap-gene-126.40-mRNA-1 protein AED:0.09 eAED:0.09 QI:0	fructose-bisphosphate aldolase, cytoplasmic isozyme-like	ALDO	Carbohydrate Metabolism	LGEGAAESLHVKDYKY	1xGG [K]	1.24	0.907338	None
maker-Fvb6-3-snap-gene-276.28-mRNA-1 protein AED:0.11 eAED:0.11 QI:0; maker-Fvb6-4-snap-gene-126.40-mRNA-1 protein AED:0.09 eAED:0.09 QI:0	fructose-bisphosphate aldolase, cytoplasmic isozyme-like	ALDO	Carbohydrate Metabolism	LGEGAAESLHVKDYK	1xGG [K]	1.012	0.999721	None
maker-Fvb6-3-snap-gene-276.28-mRNA-1 protein AED:0.11 eAED:0.11 QI:0; maker-Fvb6-4-snap-gene-126.40-mRNA-1 protein AED:0.09 eAED:0.09 QI:0	fructose-bisphosphate aldolase, cytoplasmic isozyme-like	ALDO	Carbohydrate Metabolism	AVLKIGPNEPSQLSINENANGLAR	1xGG [K4]	1.387	0.817922	None
maker-Fvb6-3-snap-gene-276.28-mRNA-1 protein AED:0.11 eAED:0.11 QI:0; maker-Fvb6-4-snap-gene-126.40-mRNA-1 protein AED:0.09 eAED:0.09 QI:0	fructose-bisphosphate aldolase, cytoplasmic isozyme-like	ALDO	Carbohydrate Metabolism	ALQASTLKAWSGKK	1xGG [K8]	1.609	0.459109	None
maker-Fvb6-3-snap-gene-276.28-mRNA-1 protein AED:0.11 eAED:0.11 QI:0; maker-Fvb6-4-snap-gene-126.40-mRNA-1 protein AED:0.09 eAED:0.09 QI:0	fructose-bisphosphate aldolase, cytoplasmic isozyme-like	ALDO	Carbohydrate Metabolism	ALQASTLKAWSGK	1xGG [K8]	1.084	1	None
maker-Fvb6-3-snap-gene-276.28-mRNA-1 protein AED:0.11 eAED:0.11 QI:0; maker-Fvb6-4-snap-gene-126.40-mRNA-1 protein AED:0.09 eAED:0.09 QI:0	fructose-bisphosphate aldolase, cytoplasmic isozyme-like	ALDO	Carbohydrate Metabolism	ALNDHHVLLEGTLLKPNMVTPGSEAKK	1xOxidation [M18]; 1xGG [K]	0.801	0.866504	None
maker-Fvb6-3-snap-gene-276.28-mRNA-1 protein AED:0.11 eAED:0.11 QI:0; maker-Fvb6-4-snap-gene-126.40-mRNA-1 protein AED:0.09 eAED:0.09 QI:0	fructose-bisphosphate aldolase, cytoplasmic isozyme-like	ALDO	Carbohydrate Metabolism	ALNDHHVLLEGTLLKPNMVTPGSEAKK	1xGG [K]	1.039	1	None
maker-Fvb6-3-snap-gene-276.28-mRNA-1 protein AED:0.11 eAED:0.11 QI:0; maker-Fvb6-4-snap-gene-126.40-mRNA-1 protein AED:0.09 eAED:0.09 QI:0	fructose-bisphosphate aldolase, cytoplasmic isozyme-like	ALDO	Carbohydrate Metabolism	GKKPWTLSFSFGR	1xGG [K]	0.807	0.949112	None
maker-Fvb6-3-snap-gene-276.28-mRNA-1 protein AED:0.11 eAED:0.11 QI:0; maker-Fvb6-4-snap-gene-126.40-mRNA-1 protein AED:0.09 eAED:0.09 QI:0	fructose-bisphosphate aldolase, cytoplasmic isozyme-like	ALDO	Carbohydrate Metabolism	FDSIKVENVEENRR	1xGG [K5]	1.365	0.672406	None
maker-Fvb6-3-snap-gene-276.28-mRNA-1 protein AED:0.11 eAED:0.11 QI:0; maker-Fvb6-4-snap-gene-126.40-mRNA-1 protein AED:0.09 eAED:0.09 QI:0	fructose-bisphosphate aldolase, cytoplasmic isozyme-like	ALDO	Carbohydrate Metabolism	ALNDHHVLLEGTLLKPNMVTPGSEAK	1xGG [K15]	1.088	0.989633	None
maker-Fvb6-3-snap-gene-276.28-mRNA-1 protein AED:0.11 eAED:0.11 QI:0; maker-Fvb6-4-snap-gene-126.40-mRNA-1 protein AED:0.09 eAED:0.09 QI:0	fructose-bisphosphate aldolase, cytoplasmic isozyme-like	ALDO	Carbohydrate Metabolism	CAKYYEAGAR	1xCarbamidomethyl [C1]; 1xGG [K3]	1.058	1	None
maker-Fvb6-3-snap-gene-276.28-mRNA-1 protein AED:0.11 eAED:0.11 QI:0; maker-Fvb6-4-snap-gene-126.40-mRNA-1 protein AED:0.09 eAED:0.09 QI:0	fructose-bisphosphate aldolase, cytoplasmic isozyme-like	ALDO	Carbohydrate Metabolism	KPWTLSFSFGR	1xGG [K1]	100	4.55081e-17	Up
maker-Fvb6-3-snap-gene-276.28-mRNA-1 protein AED:0.11 eAED:0.11 QI:0; maker-Fvb6-4-snap-gene-126.40-mRNA-1 protein AED:0.09 eAED:0.09 QI:0	fructose-bisphosphate aldolase, cytoplasmic isozyme-like	ALDO	Carbohydrate Metabolism	GKYHDELIK	1xGG [K2]	1.022	1	None
maker-Fvb6-4-snap-gene-126.40-mRNA-1 protein AED:0.09 eAED:0.09 QI:0	fructose-bisphosphate aldolase, cytoplasmic isozyme-like	ALDO	Carbohydrate Metabolism	GVVELKGTDGETTTQGLDGLGAR	1xGG [K6]	100	4.55081e-17	Up
maker-Fvb6-4-snap-gene-126.40-mRNA-1 protein AED:0.09 eAED:0.09 QI:0	fructose-bisphosphate aldolase, cytoplasmic isozyme-like	ALDO	Carbohydrate Metabolism	GDAKLGEGAAESLHVK	1xGG [K4]	0.91	1	None
maker-Fvb6-4-snap-gene-126.40-mRNA-1 protein AED:0.09 eAED:0.09 QI:0	fructose-bisphosphate aldolase, cytoplasmic isozyme-like	ALDO	Carbohydrate Metabolism	YADELIKNAAYIGTPGK	1xGG [K7]	1.139	0.939981	None
maker-Fvb6-4-snap-gene-126.40-mRNA-1 protein AED:0.09 eAED:0.09 QI:0	fructose-bisphosphate aldolase, cytoplasmic isozyme-like	ALDO	Carbohydrate Metabolism	ANSEATLGTYKGDAK	1xGG [K]	1.088	0.99788	None
maker-Fvb6-4-snap-gene-126.40-mRNA-1 protein AED:0.09 eAED:0.09 QI:0	fructose-bisphosphate aldolase, cytoplasmic isozyme-like	ALDO	Carbohydrate Metabolism	ANSEATLGIYKGDAKLGEGAAESLHVK	1xGG [K]	1.778	0.374344	None
maker-Fvb6-4-snap-gene-126.40-mRNA-1 protein AED:0.09 eAED:0.09 QI:0	fructose-bisphosphate aldolase, cytoplasmic isozyme-like	ALDO	Carbohydrate Metabolism	ANSEATLGIYKGDAK	1xGG [K11]	1.151	0.999448	None
maker-Fvb6-4-snap-gene-126.40-mRNA-1 protein AED:0.09 eAED:0.09 QI:0	fructose-bisphosphate aldolase, cytoplasmic isozyme-like	ALDO	Carbohydrate Metabolism	AKANSEATLGIYKGDAK	1xGG [K]	1.275	0.848379	None
maker-Fvb6-4-snap-gene-126.40-mRNA-1 protein AED:0.09 eAED:0.09 QI:0	fructose-bisphosphate aldolase, cytoplasmic isozyme-like	ALDO	Carbohydrate Metabolism	AKANSEATLGIYK	1xGG [K2]	12.884	0.000191624	Up
maker-Fvb6-4-snap-gene-126.40-mRNA-1 protein AED:0.09 eAED:0.09 QI:0	fructose-bisphosphate aldolase, cytoplasmic isozyme-like	ALDO	Carbohydrate Metabolism	TAEGKPFVDVLNEGGVLPGIKVDK	1xGG [K]			N/A
maker-Fvb6-4-snap-gene-126.40-mRNA-1 protein AED:0.09 eAED:0.09 QI:0	fructose-bisphosphate aldolase, cytoplasmic isozyme-like	ALDO	Carbohydrate Metabolism	ENVKAAQQALLTR	1xGG [K4]	1.79	0.353499	None
maker-Fvb6-4-snap-gene-126.40-mRNA-1 protein AED:0.09 eAED:0.09 QI:0	fructose-bisphosphate aldolase, cytoplasmic isozyme-like	ALDO	Carbohydrate Metabolism	GKYADELIK	1xGG [K2]	1.191	0.967659	None
maker-Fvb6-4-snap-gene-126.40-mRNA-1 protein AED:0.09 eAED:0.09 QI:0	fructose-bisphosphate aldolase, cytoplasmic isozyme-like	ALDO	Carbohydrate Metabolism	VDKGVVELKGTDGETTTQGLDGLGAR	1xGG [K9]			N/A
maker-Fvb6-4-snap-gene-126.40-mRNA-1 protein AED:0.09 eAED:0.09 QI:0	fructose-bisphosphate aldolase, cytoplasmic isozyme-like	ALDO	Carbohydrate Metabolism	KENVKAAQQALLTR	1xGG [K5]	0.01	4.55081e-17	Down
maker-Fvb3-4-snap-gene-221.72-mRNA-1 protein AED:0.21 eAED:0.21 QI:349	hypothetical protein CUMW_066960	PGK	Carbohydrate Metabolism	GVTPKYSLKPLVPR	1xGG [K5]	1.61	0.640949	None
maker-Fvb3-4-snap-gene-221.72-mRNA-1 protein AED:0.21 eAED:0.21 QI:349; maker-Fvb3-1-snap-gene-236.59-mRNA-1 protein AED:0.22 eAED:0.22 QI:272	hypothetical protein CUMW_066960	PGK	Carbohydrate Metabolism	RPFAAIVGGSKVSSK	1xGG [K11]	0.965	1	None
maker-Fvb3-4-snap-gene-221.72-mRNA-1 protein AED:0.21 eAED:0.21 QI:349; maker-Fvb3-1-snap-gene-236.59-mRNA-1 protein AED:0.22 eAED:0.22 QI:272	hypothetical protein CUMW_066960	PGK	Carbohydrate Metabolism	VDLNVPLDESCKITDDTR	1xCarbamidomethyl [C11]; 1xGG [K12]			N/A
maker-Fvb3-4-snap-gene-221.72-mRNA-1 protein AED:0.21 eAED:0.21 QI:349; maker-Fvb3-1-snap-gene-236.59-mRNA-1 protein AED:0.22 eAED:0.22 QI:272	hypothetical protein CUMW_066960	PGK	Carbohydrate Metabolism	AAVPTIKYLQGNGAK	1xGG [K7]	1.543	0.493552	None
maker-Fvb3-4-snap-gene-221.72-mRNA-1 protein AED:0.21 eAED:0.21 QI:349; maker-Fvb3-1-snap-gene-236.59-mRNA-1 protein AED:0.22 eAED:0.22 QI:272	hypothetical protein CUMW_066960	PGK	Carbohydrate Metabolism	AHASTEGVAKYLKPSVAGYLMQK	1xGG [K10]			N/A
maker-Fvb3-4-snap-gene-221.72-mRNA-1 protein AED:0.21 eAED:0.21 QI:349; maker-Fvb3-1-snap-gene-236.59-mRNA-1 protein AED:0.22 eAED:0.22 QI:272	hypothetical protein CUMW_066960	PGK	Carbohydrate Metabolism	FAAGTEAIAKK	1xGG [K]	1.003	1	None
maker-Fvb3-4-snap-gene-221.72-mRNA-1 protein AED:0.21 eAED:0.21 QI:349; maker-Fvb3-1-snap-gene-236.59-mRNA-1 protein AED:0.22 eAED:0.22 QI:272	hypothetical protein CUMW_066960	PGK	Carbohydrate Metabolism	SVSTLKEADLK	1xGG [K6]	0.947	1	None
maker-Fvb6-4-augustus-gene-124.50-mRNA-1 protein AED:0.15 eAED:0.15 QI:118	enolase	ENO	Carbohydrate Metabolism	EAMKMGVEVYHNLK	1xGG [K4]	1.399	0.816906	None
maker-Fvb6-4-augustus-gene-124.50-mRNA-1 protein AED:0.15 eAED:0.15 QI:118; maker-Fvb6-2-augustus-gene-160.32-mRNA-1 protein AED:0.14 eAED:0.14 QI:128	enolase	ENO	Carbohydrate Metabolism	GVSKAVNNVNSIIGPALIGK	1xGG [K4]	1.204	0.894137	None
maker-Fvb6-4-augustus-gene-124.50-mRNA-1 protein AED:0.15 eAED:0.15 QI:118; maker-Fvb6-2-augustus-gene-160.32-mRNA-1 protein AED:0.14 eAED:0.14 QI:128	enolase	ENO	Carbohydrate Metabolism	KAGWGVMASHR	1xGG [K1]	0.01	4.55081e-17	Down
maker-Fvb6-4-augustus-gene-124.50-mRNA-1 protein AED:0.15 eAED:0.15 QI:118; maker-Fvb6-2-augustus-gene-160.32-mRNA-1 protein AED:0.14 eAED:0.14 QI:128	enolase	ENO	Carbohydrate Metabolism	TYDLNFKEEKNDGSQK	1xGG [K]	8.249	3.14451e-06	Up
maker-Fvb6-4-augustus-gene-124.50-mRNA-1 protein AED:0.15 eAED:0.15 QI:118; maker-Fvb6-2-augustus-gene-160.32-mRNA-1 protein AED:0.14 eAED:0.14 QI:128	enolase	ENO	Carbohydrate Metabolism	DGGSEYLGKGVSK	1xGG [K9]	1.172	0.931678	None
maker-Fvb6-4-augustus-gene-124.50-mRNA-1 protein AED:0.15 eAED:0.15 QI:118; maker-Fvb6-2-augustus-gene-160.32-mRNA-1 protein AED:0.14 eAED:0.14 QI:128	enolase	ENO	Carbohydrate Metabolism	TPLYKHIANLAGNK	1xGG [K5]	1.054	0.987571	None
maker-Fvb6-4-augustus-gene-124.50-mRNA-1 protein AED:0.15 eAED:0.15 QI:118; maker-Fvb6-2-augustus-gene-160.32-mRNA-1 protein AED:0.14 eAED:0.14 QI:128	enolase	ENO	Carbohydrate Metabolism	ISGTALKDLYK	1xGG [K7]			N/A
maker-Fvb6-4-augustus-gene-124.50-mRNA-1 protein AED:0.15 eAED:0.15 QI:118; maker-Fvb6-2-augustus-gene-160.32-mRNA-1 protein AED:0.14 eAED:0.14 QI:128	enolase	ENO	Carbohydrate Metabolism	TAIEKAGYTGK	1xGG [K5]	3.672	0.0752813	None
maker-Fvb7-4-augustus-gene-31.40-mRNA-1 protein AED:0.15 eAED:0.15 QI:0; maker-Fvb7-2-snap-gene-302.66-mRNA-1 protein AED:0.24 eAED:0.24 QI:59; maker-Fvb6-2-augustus-gene-160.32-mRNA-1 protein AED:0.14 eAED:0.14 QI:128	enolase	ENO	Carbohydrate Metabolism	EAMKMGVEVYHHLK	1xGG [K4]	0.01	4.55081e-17	Down
maker-Fvb4-1-augustus-gene-23.40-mRNA-1 protein AED:0.05 eAED:0.05 QI:155	malate dehydrogenase	MDH1	Carbohydrate Metabolism	NVSIYKSQASALEK	1xGG [K6]	1.591	0.593865	None
maker-Fvb4-1-augustus-gene-23.40-mRNA-1 protein AED:0.05 eAED:0.05 QI:155	malate dehydrogenase	MDH1	Carbohydrate Metabolism	LNVQVSDVKNVIIWGNHSSSQYPDVNHATVK	1xGG [K9]			N/A
maker-Fvb4-1-augustus-gene-23.40-mRNA-1 protein AED:0.05 eAED:0.05 QI:155	malate dehydrogenase	MDH1	Carbohydrate Metabolism	KLSSALSAASSACDHIR	1xCarbamidomethyl [C13]; 1xGG [K1]	1.644	0.655002	None
maker-Fvb4-1-augustus-gene-23.40-mRNA-1 protein AED:0.05 eAED:0.05 QI:155	malate dehydrogenase	MDH1	Carbohydrate Metabolism	SQASALEKYAAANCK	1xCarbamidomethyl [C14]; 1xGG [K8]	1.519	0.640779	None
maker-Fvb4-1-augustus-gene-23.40-mRNA-1 protein AED:0.05 eAED:0.05 QI:155	malate dehydrogenase	MDH1	Carbohydrate Metabolism	DVMSKNVSIYK	1xGG [K5]	15.394	0.000125635	Up
maker-Fvb4-1-augustus-gene-182.40-mRNA-1 protein AED:0.31 eAED:0.31 QI:144	ATP-citrate synthase alpha chain protein 1	ACLY	Carbohydrate Metabolism	FIHGLDEKTSASLK	1xGG [K8]			N/A
snap_masked-Fvb4-4-processed-gene-94.28-mRNA-1 protein AED:0.11 eAED:0.11 QI:355	ATP-citrate synthase beta chain protein 2	ACLY	Carbohydrate Metabolism	SAAASSLTALKQPTIR	1xGG [K11]	14.402	1.13695e-05	Up
snap_masked-Fvb4-4-processed-gene-94.28-mRNA-1 protein AED:0.11 eAED:0.11 QI:355	ATP-citrate synthase beta chain protein 2	ACLY	Carbohydrate Metabolism	EFKPPQIPEDLNTAIKSGK	1xGG [K16]	2.163	0.369516	None
maker-Fvb1-1-augustus-gene-8.24-mRNA-1 protein AED:0.20 eAED:0.20 QI:302	isocitrate dehydrogenase [NADP]	IDH1	Carbohydrate Metabolism	LIPGWTKPICIGR	1xCarbamidomethyl [C10]; 1xGG [K7]	1.218	0.898563	None
maker-Fvb1-3-augustus-gene-255.30-mRNA-1 protein AED:0.15 eAED:0.15 QI:210; maker-Fvb1-1-augustus-gene-8.24-mRNA-1 protein AED:0.20 eAED:0.20 QI:302	isocitrate dehydrogenase [NADP]	IDH1	Carbohydrate Metabolism	DLALILHGPKLAR	1xGG [K10]	1.607	0.577549	None
maker-Fvb1-3-augustus-gene-255.30-mRNA-1 protein AED:0.15 eAED:0.15 QI:210; maker-Fvb1-1-augustus-gene-8.24-mRNA-1 protein AED:0.20 eAED:0.20 QI:302	isocitrate dehydrogenase [NADP]	IDH1	Carbohydrate Metabolism	SKYEAAGIWYEHR	1xGG [K2]	100	4.55081e-17	Up
maker-Fvb1-3-augustus-gene-255.30-mRNA-1 protein AED:0.15 eAED:0.15 QI:210; maker-Fvb1-1-augustus-gene-8.24-mRNA-1 protein AED:0.20 eAED:0.20 QI:302	isocitrate dehydrogenase [NADP]	IDH1	Carbohydrate Metabolism	ATDTVIKGPGK	1xGG [K7]	0.01	4.55081e-17	Down
maker-Fvb1-3-augustus-gene-255.30-mRNA-1 protein AED:0.15 eAED:0.15 QI:210; snap_masked-Fvb6-4-processed-gene-7.16-mRNA-1 protein AED:0.23 eAED:0.21 QI:158; maker-Fvb1-1-augustus-gene-8.24-mRNA-1 protein AED:0.20 eAED:0.20 QI:302	isocitrate dehydrogenase [NADP]	IDH1	Carbohydrate Metabolism	EPILCKNIPR	1xCarbamidomethyl [C5]; 1xGG [K6]			N/A
maker-Fvb2-2-augustus-gene-99.54-mRNA-1 protein AED:0.07 eAED:0.07 QI:711	monosaccharide-sensing protein 2	MSPP2	Carbohydrate Metabolism	DLIQQHHPVGPAMVHPAAASAKGTSWSDLFEPGVK	1xGG [K22]	2.114	0.412357	None
augustus_masked-Fvb3-1-processed-gene-300.2-mRNA-1 protein AED:0.07 eAED:0.07 QI:163	sugar carrier protein C	STC	Carbohydrate Metabolism	FVTDEDYPNDGYEMSKPTTVK	1xGG [K]	3.382	0.0996119	None
augustus_masked-Fvb3-1-processed-gene-300.2-mRNA-1 protein AED:0.07 eAED:0.07 QI:163	sugar carrier protein C	STC	Carbohydrate Metabolism	GVEDVSEEYNDLVVASDESKK	1xGG [K21]			N/A
augustus_masked-Fvb3-1-processed-gene-300.2-mRNA-1 protein AED:0.07 eAED:0.07 QI:163	sugar carrier protein C	STC	Carbohydrate Metabolism	FVTDEDYPNDGYEMSKPTTVKTV	1xGG [K]	3.428	0.020832	Up
augustus_masked-Fvb3-1-processed-gene-300.2-mRNA-1 protein AED:0.07 eAED:0.07 QI:163	sugar carrier protein C	STC	Carbohydrate Metabolism	FVTDEDYPNDGYEMSKPTTVKTV	2xGG [K16; K21]			N/A
augustus_masked-Fvb3-1-processed-gene-300.2-mRNA-1 protein AED:0.07 eAED:0.07 QI:163	sugar carrier protein C	STC	Carbohydrate Metabolism	FVTDEDYPNDGYEMSKPTTVK	1xGG [K]	3.382	0.0996119	None
maker-Fvb4-3-snap-gene-36.83-mRNA-1 protein AED:0.30 eAED:0.30 QI:0; maker-Fvb4-1-snap-gene-168.43-mRNA-1 protein AED:0.02 eAED:0.02 QI:0	UDP-glucose 6-dehydrogenase 2	UGDH	Carbohydrate Metabolism	HVMEADIVFVSVNTPTKTQGLGAGK	1xOxidation [M3]; 1xGG [K]	1.011	1	None
maker-Fvb4-3-snap-gene-36.83-mRNA-1 protein AED:0.30 eAED:0.30 QI:0; maker-Fvb4-1-snap-gene-168.43-mRNA-1 protein AED:0.02 eAED:0.02 QI:0	UDP-glucose 6-dehydrogenase 2	UGDH	Carbohydrate Metabolism	HVMEADIVFVSVNTPTKTQGLGAGK	1xGG [K]	0.792	0.759196	None
maker-Fvb4-3-snap-gene-36.83-mRNA-1 protein AED:0.30 eAED:0.30 QI:0; maker-Fvb4-1-snap-gene-168.43-mRNA-1 protein AED:0.02 eAED:0.02 QI:0	UDP-glucose 6-dehydrogenase 2	UGDH	Carbohydrate Metabolism	TQGLGAGKAADLTYWESAAR	1xGG [K8]	1.295	0.816841	None
maker-Fvb4-3-snap-gene-36.83-mRNA-1 protein AED:0.30 eAED:0.30 QI:0; maker-Fvb4-1-snap-gene-168.43-mRNA-1 protein AED:0.02 eAED:0.02 QI:0	UDP-glucose 6-dehydrogenase 2	UGDH	Carbohydrate Metabolism	ETPAIDVCKGLLGDKAR	1xCarbamidomethyl [C8]; 2xGG [K9; K15]	1.835	0.580906	None
maker-Fvb7-2-snap-gene-74.47-mRNA-1 protein AED:0.28 eAED:0.29 QI:0	UDP-glucose 6-dehydrogenase 1-like	UGDH	Carbohydrate Metabolism	VCVVKDAYEAAK	1xCarbamidomethyl [C2]; 1xGG [K5]	1.456	0.636583	None
maker-Fvb7-2-snap-gene-74.47-mRNA-1 protein AED:0.28 eAED:0.29 QI:0	UDP-glucose 6-dehydrogenase 1-like	UGDH	Carbohydrate Metabolism	CPSVEVVVVDLNQKR	1xCarbamidomethyl [C1]; 1xGG [K14]	1.479	0.822662	None
maker-Fvb7-2-snap-gene-74.47-mRNA-1 protein AED:0.28 eAED:0.29 QI:0	UDP-glucose 6-dehydrogenase 1-like	UGDH	Carbohydrate Metabolism	VVASMFNTVSKK	1xGG [K]	1.275	0.955354	None
maker-Fvb7-2-snap-gene-74.47-mRNA-1 protein AED:0.28 eAED:0.29 QI:0	UDP-glucose 6-dehydrogenase 1-like	UGDH	Carbohydrate Metabolism	ETPEGQKAVQALK	1xGG [K7]			N/A
maker-Fvb3-3-augustus-gene-184.17-mRNA-1 protein AED:0.06 eAED:0.06 QI:126; maker-Fvb3-4-augustus-gene-106.50-mRNA-1 protein AED:0.12 eAED:0.12 QI:97	UDP-D-apiose/UDP-D-xylose synthase 2	AXS	Cell wall modification	WSYACAKQLIER	1xCarbamidomethyl [C5]; 1xGG [K7]	0.814	0.942043	None
maker-Fvb3-3-augustus-gene-184.17-mRNA-1 protein AED:0.06 eAED:0.06 QI:126; maker-Fvb3-4-augustus-gene-106.50-mRNA-1 protein AED:0.12 eAED:0.12 QI:97	UDP-D-apiose/UDP-D-xylose synthase 2	AXS	Cell wall modification	LIHFSTCEVYGKTIGSFLPK	1xCarbamidomethyl [C7]; 1xGG [K12]	0.01	4.55081e-17	Down
maker-Fvb3-4-augustus-gene-106.50-mRNA-1 protein AED:0.12 eAED:0.12 QI:97	UDP-D-apiose/UDP-D-xylose synthase 2	AXS	Cell wall modification	KAISQPASTN	1xGG [K1]	0.683	0.846867	None
maker-Fvb6-3-snap-gene-23.54-mRNA-1 protein AED:0.18 eAED:0.18 QI:615	xyloglucan glycosyltransferase 4-like	CSLC4	Cell wall modification	NSESGLELLSKLK	1xGG [K]	3.135	0.0204315	Up
maker-Fvb6-3-snap-gene-23.54-mRNA-1 protein AED:0.18 eAED:0.18 QI:615	xyloglucan glycosyltransferase 4-like	CSLC4	Cell wall modification	LKEQEVAPPK	1xGG [K2]	1.305	0.93777	None
maker-Fvb2-3-augustus-gene-67.37-mRNA-1 protein AED:0.05 eAED:0.05 QI:813	probable xyloglucan glycosyltransferase 12	CSLC12	Cell wall modification	LCLPAIIKSK	1xCarbamidomethyl [C2]; 1xGG [K8]	1.659	0.848456	None
maker-Fvb2-3-augustus-gene-67.37-mRNA-1 protein AED:0.05 eAED:0.05 QI:813	probable xyloglucan glycosyltransferase 12	CSLC12	Cell wall modification	WQKEGANILYR	1xGG [K3]	2.082	0.608958	None
augustus_masked-Fvb4-1-processed-gene-97.8-mRNA-1 protein AED:0.16 eAED:0.16 QI:0	UDP-glucuronate 4-epimerase 6	GAE6	Cell wall modification	RVNSTKLINASSK	1xGG [K6]			N/A
augustus_masked-Fvb4-1-processed-gene-97.8-mRNA-1 protein AED:0.16 eAED:0.16 QI:0	UDP-glucuronate 4-epimerase 6	GAE6	Cell wall modification	VNSTKLINASSK	1xGG [K5]	1.917	0.283531	None
augustus_masked-Fvb4-1-processed-gene-97.8-mRNA-1 protein AED:0.16 eAED:0.16 QI:0	UDP-glucuronate 4-epimerase 6	GAE6	Cell wall modification	VNSTKLINASSKLLFR	2xGG [K5; K12]			N/A
maker-Fvb5-3-augustus-gene-263.55-mRNA-1 protein AED:0.15 eAED:0.15 QI:144; maker-Fvb5-1-augustus-gene-10.63-mRNA-1 protein AED:0.07 eAED:0.07 QI:128; maker-Fvb5-2-augustus-gene-9.52-mRNA-1 protein AED:0.10 eAED:0.10 QI:122	bifunctional UDP-glucose 4-epimerase and UDP-xylose 4-	galE	Cell wall modification	RPGDATAVYASTEKAR	1xGG [K14]	1.225	0.945404	None
maker-Fvb5-3-augustus-gene-263.55-mRNA-1 protein AED:0.15 eAED:0.15 QI:144; maker-Fvb5-1-augustus-gene-10.63-mRNA-1 protein AED:0.07 eAED:0.07 QI:128; maker-Fvb5-2-augustus-gene-9.52-mRNA-1 protein AED:0.10 eAED:0.10 QI:122	bifunctional UDP-glucose 4-epimerase and UDP-xylose 4-	galE	Cell wall modification	DQWNWAVNNPWGYVAPSKDSKP	1xGG [K]	0.01	4.55081e-17	Down
augustus_masked-Fvb2-2-processed-gene-100.6-mRNA-1 protein AED:0.20 eAED:0.18 QI:488	putative galacturonosyltransferase 3	GAUT	Cell wall modification	ISQLALKCIESEHK	1xCarbamidomethyl [C8]; 1xGG [K7]	1.918	0.6306	None
maker-Fvb6-2-snap-gene-1.51-mRNA-1 protein AED:0.21 eAED:0.21 QI:267	probable galacturonosyltransferase 15 isoform X2	GAUT12S	Cell wall modification	LTISGAGNGKGSPAPASTR	1xGG [K10]	2.304	0.497427	None
maker-Fvb6-1-augustus-gene-110.48-mRNA-1 protein AED:0.27 eAED:0.27 QI:171	pectinesterase 3	MPE3	Cell wall modification	MDSMTSFKGYGK	1xAcetyl [N-Term]; 1xGG [K8]	0.837	0.980441	None
maker-Fvb6-1-augustus-gene-110.48-mRNA-1 protein AED:0.27 eAED:0.27 QI:171	pectinesterase 3	MPE3	Cell wall modification	GYGKVDELEEQAFR	1xGG [K4]	100	4.55081e-17	Up
maker-Fvb2-1-augustus-gene-194.43-mRNA-1 protein AED:0.18 eAED:0.18 QI:171	cellulose synthase A catalytic subunit 1	CESA	Cell wall modification	YNEGKGDTEGTGSNGEELQMADDAR	1xGG [K5]			N/A
maker-Fvb2-1-augustus-gene-194.43-mRNA-1 protein AED:0.18 eAED:0.18 QI:171; maker-Fvb2-2-augustus-gene-26.47-mRNA-1 protein AED:0.19 eAED:0.19 QI:130	cellulose synthase A catalytic subunit 1	CESA	Cell wall modification	IVDPSKDLNSYGLGNVDWKER	1xGG [K19]	100	4.55081e-17	Up
maker-Fvb2-1-augustus-gene-194.43-mRNA-1 protein AED:0.18 eAED:0.18 QI:171; maker-Fvb2-2-augustus-gene-26.47-mRNA-1 protein AED:0.19 eAED:0.19 QI:130	cellulose synthase A catalytic subunit 1	CESA	Cell wall modification	AQKMPEEGWTMQDGTPWPGNNSR	1xGG [K3]	100	4.55081e-17	Up
maker-Fvb2-1-augustus-gene-194.43-mRNA-1 protein AED:0.18 eAED:0.18 QI:171; maker-Fvb2-2-augustus-gene-26.47-mRNA-1 protein AED:0.19 eAED:0.19 QI:130	cellulose synthase A catalytic subunit 1	CESA	Cell wall modification	DKIQPSFVKER	1xGG [K9]	2.471	0.303136	None
maker-Fvb2-1-augustus-gene-194.43-mRNA-1 protein AED:0.18 eAED:0.18 QI:171; maker-Fvb2-2-augustus-gene-26.47-mRNA-1 protein AED:0.19 eAED:0.19 QI:130	cellulose synthase A catalytic subunit 1	CESA	Cell wall modification	INALVAKAQK	1xGG [K7]	2.364	0.0589488	None
maker-Fvb2-1-augustus-gene-194.43-mRNA-1 protein AED:0.18 eAED:0.18 QI:171; maker-Fvb2-2-augustus-gene-26.47-mRNA-1 protein AED:0.19 eAED:0.19 QI:130	cellulose synthase A catalytic subunit 1	CESA	Cell wall modification	LKQDKNIMQITSR	1xGG [K5]			N/A
maker-Fvb2-1-augustus-gene-194.43-mRNA-1 protein AED:0.18 eAED:0.18 QI:171; maker-Fvb2-2-augustus-gene-26.47-mRNA-1 protein AED:0.19 eAED:0.19 QI:130	cellulose synthase A catalytic subunit 1	CESA	Cell wall modification	DKIQPSFVK	1xGG [K2]	0.652	0.847427	None
maker-Fvb2-1-augustus-gene-194.43-mRNA-1 protein AED:0.18 eAED:0.18 QI:171; maker-Fvb2-2-augustus-gene-26.47-mRNA-1 protein AED:0.19 eAED:0.19 QI:130	cellulose synthase A catalytic subunit 1	CESA	Cell wall modification	IQPSFVKER	1xGG [K7]	2.262	0.123973	None
maker-Fvb2-1-augustus-gene-194.43-mRNA-1 protein AED:0.18 eAED:0.18 QI:171; maker-Fvb2-2-augustus-gene-26.47-mRNA-1 protein AED:0.19 eAED:0.19 QI:130	cellulose synthase A catalytic subunit 1	CESA	Cell wall modification	SLLMSQKSLEK	1xGG [K]	1.933	0.555075	None
augustus_masked-Fvb3-2-processed-gene-98.5-mRNA-1 protein AED:0.10 eAED:0.10 QI:179; maker-Fvb3-1-augustus-gene-219.41-mRNA-1 protein AED:0.17 eAED:0.17 QI:178	trifunctional UDP-glucose 4,6-dehydratase/UDP-4-keto-6	RHM	Cell wall modification	LCEKQGIPYEYGK	1xCarbamidomethyl [C2]; 1xGG [K4]	1.152	0.924253	None
augustus_masked-Fvb3-2-processed-gene-98.5-mRNA-1 protein AED:0.10 eAED:0.10 QI:179; maker-Fvb3-1-augustus-gene-219.41-mRNA-1 protein AED:0.17 eAED:0.17 QI:178	trifunctional UDP-glucose 4,6-dehydratase/UDP-4-keto-6	RHM	Cell wall modification	QGIPYEYGKGR	1xGG [K9]	1.297	0.917965	None
maker-Fvb5-1-augustus-gene-2.39-mRNA-1 protein AED:0.03 eAED:0.03 QI:48	bifunctional dTDP-4-dehydrorhamnose 3,5-epimerase/dTDP	UER1	Cell wall modification	NFNLEEQAKVIVAPR	1xGG [K9]	0.01	4.55081e-17	Down
maker-Fvb5-1-augustus-gene-2.39-mRNA-1 protein AED:0.03 eAED:0.03 QI:48; maker-Fvb5-4-augustus-gene-7.36-mRNA-1 protein AED:0.01 eAED:0.01 QI:175	bifunctional dTDP-4-dehydrorhamnose 3,5-epimerase/dTDP	UER1	Cell wall modification	QYIDPSYTWKNFNLEEQAK	1xGG [K10]	0.821	0.964794	None
maker-Fvb5-1-augustus-gene-2.39-mRNA-1 protein AED:0.03 eAED:0.03 QI:48; maker-Fvb5-4-augustus-gene-7.36-mRNA-1 protein AED:0.01 eAED:0.01 QI:175	bifunctional dTDP-4-dehydrorhamnose 3,5-epimerase/dTDP	UER1	Cell wall modification	ESLIKNVFKPNQK	1xGG [K5]	0.097	0.000111075	Down
maker-Fvb5-1-augustus-gene-2.39-mRNA-1 protein AED:0.03 eAED:0.03 QI:48; maker-Fvb6-3-augustus-gene-85.28-mRNA-1 protein AED:0.00 eAED:0.00 QI:5; maker-Fvb5-4-augustus-gene-7.36-mRNA-1 protein AED:0.01 eAED:0.01 QI:175; maker-Fvb6-2-augustus-gene-0.31-mRNA-1 protein AED:0.01 eAED:0.01 QI:216	bifunctional dTDP-4-dehydrorhamnose 3,5-epimerase/dTDP	UER1	Cell wall modification	LKKEFPELLSIK	1xGG [K]	0.854	0.991198	None
maker-Fvb5-2-augustus-gene-76.35-mRNA-1 protein AED:0.03 eAED:0.03 QI:123	alpha-1,4-glucan-protein synthase	RGP	Cell wall modification	LGKVDDYFVK	1xGG [K3]	0.441	0.369712	None
maker-Fvb5-2-augustus-gene-76.35-mRNA-1 protein AED:0.03 eAED:0.03 QI:123	alpha-1,4-glucan-protein synthase	RGP	Cell wall modification	AKLGKVDDYFVK	2xGG [K2; K5]	1.238	0.967106	None
maker-Fvb5-2-augustus-gene-76.35-mRNA-1 protein AED:0.03 eAED:0.03 QI:123; maker-Fvb5-1-augustus-gene-85.40-mRNA-1 protein AED:0.08 eAED:0.08 QI:140	alpha-1,4-glucan-protein synthase	RGP	Cell wall modification	YIFTIDDDCFVAKDPTGK	1xCarbamidomethyl [C9]; 1xGG [K13]	1.297	0.869738	None
maker-Fvb5-2-augustus-gene-76.35-mRNA-1 protein AED:0.03 eAED:0.03 QI:123; maker-Fvb5-1-augustus-gene-85.40-mRNA-1 protein AED:0.08 eAED:0.08 QI:140	alpha-1,4-glucan-protein synthase	RGP	Cell wall modification	ILGPKASCISFK	1xCarbamidomethyl [C8]; 1xGG [K]	1.195	0.961641	None
maker-Fvb5-2-augustus-gene-76.35-mRNA-1 protein AED:0.03 eAED:0.03 QI:123; maker-Fvb5-1-augustus-gene-85.40-mRNA-1 protein AED:0.08 eAED:0.08 QI:140	alpha-1,4-glucan-protein synthase	RGP	Cell wall modification	AVELNGPSKSTK	1xGG [K]	1.237	0.93622	None
maker-Fvb5-2-augustus-gene-76.35-mRNA-1 protein AED:0.03 eAED:0.03 QI:123; maker-Fvb5-1-augustus-gene-85.40-mRNA-1 protein AED:0.08 eAED:0.08 QI:140	alpha-1,4-glucan-protein synthase	RGP	Cell wall modification	ASCISFKDSACR	2xCarbamidomethyl [C3; C11]; 1xGG [K7]	1.385	0.714863	None
maker-Fvb5-2-augustus-gene-76.35-mRNA-1 protein AED:0.03 eAED:0.03 QI:123; maker-Fvb5-1-augustus-gene-85.40-mRNA-1 protein AED:0.08 eAED:0.08 QI:140	alpha-1,4-glucan-protein synthase	RGP	Cell wall modification	DCTTVQACYLELSKQVK	2xCarbamidomethyl [C2; C8]; 1xGG [K]	1.351	0.72607	None
maker-Fvb5-2-augustus-gene-76.35-mRNA-1 protein AED:0.03 eAED:0.03 QI:123; maker-Fvb5-1-augustus-gene-85.40-mRNA-1 protein AED:0.08 eAED:0.08 QI:140	alpha-1,4-glucan-protein synthase	RGP	Cell wall modification	VIKVPEGFDYELYNR	1xGG [K3]	1.351	0.677316	None
maker-Fvb5-2-augustus-gene-76.35-mRNA-1 protein AED:0.03 eAED:0.03 QI:123; maker-Fvb5-1-augustus-gene-85.40-mRNA-1 protein AED:0.08 eAED:0.08 QI:140	alpha-1,4-glucan-protein synthase	RGP	Cell wall modification	TGLPYIWHSKASNPFVNLK	1xGG [K]	1.061	0.988743	None
maker-Fvb5-2-augustus-gene-76.35-mRNA-1 protein AED:0.03 eAED:0.03 QI:123; maker-Fvb5-1-augustus-gene-85.40-mRNA-1 protein AED:0.08 eAED:0.08 QI:140	alpha-1,4-glucan-protein synthase	RGP	Cell wall modification	DPTGKEINALEQHIK	1xGG [K5]	1.161	0.99457	None
maker-Fvb5-2-augustus-gene-76.35-mRNA-1 protein AED:0.03 eAED:0.03 QI:123; maker-Fvb5-1-augustus-gene-85.40-mRNA-1 protein AED:0.08 eAED:0.08 QI:140	alpha-1,4-glucan-protein synthase	RGP	Cell wall modification	ASNPFVNLKK	1xGG [K]	1.673	0.385473	None
maker-Fvb5-2-augustus-gene-76.35-mRNA-1 protein AED:0.03 eAED:0.03 QI:123; maker-Fvb5-1-augustus-gene-85.40-mRNA-1 protein AED:0.08 eAED:0.08 QI:140	alpha-1,4-glucan-protein synthase	RGP	Cell wall modification	AVELNGPSKSTK	2xGG [K9; K12]	1.551	0.825353	None
maker-Fvb2-3-augustus-gene-46.58-mRNA-1 protein AED:0.01 eAED:0.01 QI:43	3-ketoacyl-CoA synthase 10	KCS	Cell wall modification	SVITSTENTATMKEGR	1xGG [K13]	11.578	0.000388044	Up
maker-Fvb2-3-augustus-gene-46.58-mRNA-1 protein AED:0.01 eAED:0.01 QI:43	3-ketoacyl-CoA synthase 10	KCS	Cell wall modification	HLFNKEGSQLSLSSGK	1xGG [K5]	100	4.55081e-17	Up
maker-Fvb2-3-augustus-gene-46.58-mRNA-1 protein AED:0.01 eAED:0.01 QI:43	3-ketoacyl-CoA synthase 10	KCS	Cell wall modification	EGSQLSLSSGKQRPYIPDFK	1xGG [K11]	100	4.55081e-17	Up
maker-Fvb7-2-snap-gene-10.38-mRNA-1 protein AED:0.09 eAED:0.09 QI:136	chalcone synthase	CHS	Anthocyanin biosynthesis	AIKEWGQPK	1xGG [K3]	1.431	0.867541	None
maker-Fvb7-1-snap-gene-266.63-mRNA-1 protein AED:0.04 eAED:0.04 QI:343	probable chalcone--flavonone isomerase 3	CHI	Anthocyanin biosynthesis	EIKGSQYGVQLESSVR	1xGG [K3]	1.029	0.999448	None
maker-Fvb5-1-augustus-gene-7.57-mRNA-1 protein AED:0.03 eAED:0.03 QI:125	anthocyanidin synthase	ANS	Anthocyanin biosynthesis	EIDSEDIKVR	1xGG [K8]	2.147	0.183252	None
maker-Fvb3-1-augustus-gene-304.62-mRNA-1 protein AED:0.18 eAED:0.18 QI:126	anthocyanidin reductase	ANR	Anthocyanin biosynthesis	RYPDYKVPTEFGDFPSK	1xGG [K6]	0.608	0.600434	None
maker-Fvb3-1-augustus-gene-304.62-mRNA-1 protein AED:0.18 eAED:0.18 QI:126	anthocyanidin reductase	ANR	Anthocyanin biosynthesis	YPDYKVPTEFGDFPSK	1xGG [K5]	3.492	0.0760537	None
maker-Fvb3-1-augustus-gene-304.62-mRNA-1 protein AED:0.18 eAED:0.18 QI:126	anthocyanidin reductase	ANR	Anthocyanin biosynthesis	TTVRDPDNLKK	1xGG [K11]	1.17	0.912941	None
maker-Fvb4-4-snap-gene-70.56-mRNA-1 protein AED:0.36 eAED:0.36 QI:0	flavonoid 3',5'-methyltransferase-like	OMT	Anthocyanin biosynthesis	NLNNANPDIPK	1xGG [K11]	1.265	0.932269	None
augustus_masked-Fvb2-1-processed-gene-255.5-mRNA-1 protein AED:0.18 eAED:0.18 QI:375	dihydroflavonol 4-reductase	DFR	Anthocyanin biosynthesis	KFKGIEENLTNIHFSSK	1xGG [K3]	2.219	0.579207	None
augustus_masked-Fvb2-1-processed-gene-255.5-mRNA-1 protein AED:0.18 eAED:0.18 QI:375	dihydroflavonol 4-reductase	DFR	Anthocyanin biosynthesis	GIEENLTNIHFSSKK	1xGG [K]	1.843	0.550297	None
augustus_masked-Fvb2-1-processed-gene-255.5-mRNA-1 protein AED:0.18 eAED:0.18 QI:375	dihydroflavonol 4-reductase	DFR	Anthocyanin biosynthesis	TLAEQAAWKFAK	1xGG [K]	1.672	0.586874	None
augustus_masked-Fvb7-2-processed-gene-9.14-mRNA-1 protein AED:0.09 eAED:0.09 QI:0	carotenoid 9,10(9',10')-cleavage dioxygenase 1	NCED1	Abscisic acid synthesis and signaling	YAKDDLLIR	1xGG [K3]			N/A
augustus_masked-Fvb7-2-processed-gene-9.14-mRNA-1 protein AED:0.09 eAED:0.09 QI:0; maker-Fvb7-1-augustus-gene-6.22-mRNA-1 protein AED:0.12 eAED:0.12 QI:0	carotenoid 9,10(9',10')-cleavage dioxygenase 1	NCED1	Abscisic acid synthesis and signaling	IKDGKATYVSR	1xGG [K]	1.077	1	None
maker-Fvb7-1-augustus-gene-186.35-mRNA-1 protein AED:0.16 eAED:0.16 QI:259	abscisic acid receptor PYL9-like	PYL	Abscisic acid synthesis and signaling	EVNVKSGLPATTSTER	1xGG [K5]	1.564	0.578024	None
maker-Fvb7-1-augustus-gene-186.35-mRNA-1 protein AED:0.16 eAED:0.16 QI:259	abscisic acid receptor PYL9-like	PYL	Abscisic acid synthesis and signaling	CIMKGDLGIGSLR	1xCarbamidomethyl [C1]; 1xGG [K4]	1.562	0.834685	None
maker-Fvb7-1-augustus-gene-186.35-mRNA-1 protein AED:0.16 eAED:0.16 QI:259; maker-Fvb7-2-snap-gene-282.73-mRNA-1 protein AED:0.05 eAED:0.05 QI:67	abscisic acid receptor PYL9-like	PYL	Abscisic acid synthesis and signaling	FDQPQKYKPFVSR	1xGG [K6]	1.968	0.620431	None
maker-Fvb7-1-augustus-gene-186.35-mRNA-1 protein AED:0.16 eAED:0.16 QI:259; maker-Fvb7-2-snap-gene-282.73-mRNA-1 protein AED:0.05 eAED:0.05 QI:67	abscisic acid receptor PYL9-like	PYL	Abscisic acid synthesis and signaling	RFDQPQKYKPFVSR	1xGG [K7]	1.431	0.836421	None
maker-Fvb4-3-augustus-gene-14.41-mRNA-1 protein AED:0.03 eAED:0.03 QI:76	MLP-like protein 423	MLP423	Abscisic acid synthesis and signaling	AVAYQVIDGDLLKYYK	1xGG [K13]	17.202	1.01814e-07	Up
maker-Fvb4-3-augustus-gene-14.41-mRNA-1 protein AED:0.03 eAED:0.03 QI:76; maker-Fvb4-4-augustus-gene-14.38-mRNA-1 protein AED:0.04 eAED:0.04 QI:166	MLP-like protein 423	MLP423	Abscisic acid synthesis and signaling	AFPHDYKSIDVLEGDGK	1xGG [K7]	1.883	0.361053	None
maker-Fvb4-3-augustus-gene-14.41-mRNA-1 protein AED:0.03 eAED:0.03 QI:76; maker-Fvb4-4-augustus-gene-14.38-mRNA-1 protein AED:0.04 eAED:0.04 QI:166	MLP-like protein 423	MLP423	Abscisic acid synthesis and signaling	DSTEVFPKAFPHDYK	1xGG [K8]	0.851	0.976124	None
maker-Fvb4-3-augustus-gene-14.41-mRNA-1 protein AED:0.03 eAED:0.03 QI:76; maker-Fvb4-4-augustus-gene-14.38-mRNA-1 protein AED:0.04 eAED:0.04 QI:166	MLP-like protein 423	MLP423	Abscisic acid synthesis and signaling	GAEGEGSLVKWSCEYEK	1xCarbamidomethyl [C13]; 1xGG [K10]			N/A
maker-Fvb4-3-augustus-gene-14.41-mRNA-1 protein AED:0.03 eAED:0.03 QI:76; maker-Fvb4-4-augustus-gene-14.38-mRNA-1 protein AED:0.04 eAED:0.04 QI:166	MLP-like protein 423	MLP423	Abscisic acid synthesis and signaling	LITYSEGSPIVKVSK	1xGG [K15]	0.11	0.000511017	Down
maker-Fvb7-2-snap-gene-288.106-mRNA-1 protein AED:0.21 eAED:0.18 QI:0	importin subunit beta-1	KPNB1	Abscisic acid synthesis and signaling	VVCEATLSPDLKIR	1xCarbamidomethyl [C3]; 1xGG [K12]	1.472	0.588552	None
maker-Fvb5-3-augustus-gene-216.53-mRNA-1 protein AED:0.04 eAED:0.03 QI:0; maker-Fvb5-4-augustus-gene-57.43-mRNA-1 protein AED:0.04 eAED:0.04 QI:0	importin subunit beta-1-like	KPNB1	Abscisic acid synthesis and signaling	VVCEATLSPEVKIR	1xCarbamidomethyl [C3]; 1xGG [K12]			N/A
augustus_masked-Fvb6-2-processed-gene-220.9-mRNA-1 protein AED:0.11 eAED:0.11 QI:0	receptor-like protein kinase FERONIA	FER	Abscisic acid synthesis and signaling	HFSFAEIKAATNNFEEAR	1xGG [K8]	3.537	0.00138758	Up
augustus_masked-Fvb6-2-processed-gene-220.9-mRNA-1 protein AED:0.11 eAED:0.11 QI:0	receptor-like protein kinase FERONIA	FER	Abscisic acid synthesis and signaling	GLHYLHTGAKHTIIHR	1xGG [K10]	1.197	0.898975	None
augustus_masked-Fvb6-2-processed-gene-220.9-mRNA-1 protein AED:0.11 eAED:0.11 QI:0	receptor-like protein kinase FERONIA	FER	Abscisic acid synthesis and signaling	GDIDGGATKVAIK	1xGG [K9]	2.146	0.157653	None
augustus_masked-Fvb6-2-processed-gene-220.9-mRNA-1 protein AED:0.11 eAED:0.11 QI:0	receptor-like protein kinase FERONIA	FER	Abscisic acid synthesis and signaling	LLGVGGFGKVYK	1xGG [K]	2.986	0.0168074	Up
augustus_masked-Fvb6-2-processed-gene-220.9-mRNA-1 protein AED:0.11 eAED:0.11 QI:0	receptor-like protein kinase FERONIA	FER	Abscisic acid synthesis and signaling	LLGVGGFGKVYKGDIDGGATK	1xGG [K]	2.299	0.089942	None
augustus_masked-Fvb6-2-processed-gene-220.9-mRNA-1 protein AED:0.11 eAED:0.11 QI:0	receptor-like protein kinase FERONIA	FER	Abscisic acid synthesis and signaling	VYKGDIDGGATKVAIK	1xGG [K12]	2.625	0.0366944	Up
augustus_masked-Fvb6-2-processed-gene-220.9-mRNA-1 protein AED:0.11 eAED:0.11 QI:0	receptor-like protein kinase FERONIA	FER	Abscisic acid synthesis and signaling	TTNILLDEKWVAK	1xGG [K]	2.043	0.15935	None
augustus_masked-Fvb6-2-processed-gene-220.9-mRNA-1 protein AED:0.11 eAED:0.11 QI:0	receptor-like protein kinase FERONIA	FER	Abscisic acid synthesis and signaling	EHLYKTQKPPLPWK	1xGG [K]	2.184	0.24087	None
augustus_masked-Fvb6-2-processed-gene-220.9-mRNA-1 protein AED:0.11 eAED:0.11 QI:0	receptor-like protein kinase FERONIA	FER	Abscisic acid synthesis and signaling	VYKGDIDGGATK	1xGG [K3]	0.913	1	None
augustus_masked-Fvb6-2-processed-gene-220.9-mRNA-1 protein AED:0.11 eAED:0.11 QI:0	receptor-like protein kinase FERONIA	FER	Abscisic acid synthesis and signaling	EQVSLAEWAAHCHKK	1xCarbamidomethyl [C12]; 1xGG [K]	1.748	0.711257	None
augustus_masked-Fvb6-2-processed-gene-220.9-mRNA-1 protein AED:0.11 eAED:0.11 QI:0	receptor-like protein kinase FERONIA	FER	Abscisic acid synthesis and signaling	GDIDGGATKVAIKR	1xGG [K]	2.673	0.204034	None
augustus_masked-Fvb6-2-processed-gene-220.9-mRNA-1 protein AED:0.11 eAED:0.11 QI:0	receptor-like protein kinase FERONIA	FER	Abscisic acid synthesis and signaling	GKITPECFR	1xCarbamidomethyl [C7]; 1xGG [K2]	4.292	0.00215976	Up
augustus_masked-Fvb1-4-processed-gene-113.7-mRNA-1 protein AED:0.14 eAED:0.14 QI:387	serine/threonine-protein kinase SAPK1	SNRK1	Abscisic acid synthesis and signaling	SSVLHSQPKSTVGTPAYIAPEVLSK	1xGG [K9]			N/A
maker-Fvb5-4-augustus-gene-227.24-mRNA-1 protein AED:0.21 eAED:0.21 QI:407; maker-Fvb5-4-snap-gene-227.30-mRNA-1 protein AED:0.21 eAED:0.21 QI:0; augustus_masked-Fvb1-4-processed-gene-113.7-mRNA-1 protein AED:0.14 eAED:0.14 QI:387	serine/threonine-protein kinase SAPK2-like	SNRK2	Abscisic acid synthesis and signaling	IFVANPEKR	1xGG [K8]	1.153	0.990121	None
maker-Fvb7-1-snap-gene-31.29-mRNA-1 protein AED:0.06 eAED:0.06 QI:186	E3 ubiquitin-protein ligase KEG isoform X1	KEG	Abscisic acid synthesis and signaling	ASVPSPKYGWEDITR	1xGG [K7]	1.491	0.573247	None
maker-Fvb7-1-snap-gene-31.29-mRNA-1 protein AED:0.06 eAED:0.06 QI:186	E3 ubiquitin-protein ligase KEG isoform X1	KEG	Abscisic acid synthesis and signaling	SLGSNVKQQSPLSYSR	1xGG [K7]	1.383	0.86857	None
maker-Fvb6-2-augustus-gene-62.36-mRNA-1 protein AED:0.14 eAED:0.14 QI:340	E3 ubiquitin-protein ligase KEG-like	KEG	Abscisic acid synthesis and signaling	GELHKHSPVGILHSIQR	1xGG [K5]			N/A
augustus_masked-Fvb2-1-processed-gene-158.5-mRNA-1 protein AED:0.11 eAED:0.11 QI:3473	sugar transporter ERD6-like 7	ERD6	Transporter	HKDFEAALQK	1xGG [K2]	1.167	0.938262	None
augustus_masked-Fvb2-1-processed-gene-158.5-mRNA-1 protein AED:0.11 eAED:0.11 QI:3473	sugar transporter ERD6-like 7	ERD6	Transporter	HKDFEAALQKLR	1xGG [K10]	2.01	0.466165	None
maker-Fvb5-4-augustus-gene-211.24-mRNA-1 protein AED:0.11 eAED:0.11 QI:136	sucrose transport protein SUC4	SUC4	Transporter	ALLADLTGKDHR	1xGG [K9]	1.527	0.48175	None
maker-Fvb5-2-augustus-gene-233.34-mRNA-1 protein AED:0.26 eAED:0.26 QI:413	sugar transport protein 5	STP5	Transporter	GKDTDIEPELALLIKNSEIAK	1xGG [K]	3.797	0.0141684	Up
maker-Fvb7-2-snap-gene-277.89-mRNA-1 protein AED:0.34 eAED:0.34 QI:0	Protein DETOXIFICATION 35	DTX35	Transporter	WGGQDIKGK	1xGG [K7]	0.981	1	None
augustus_masked-Fvb2-3-processed-gene-16.12-mRNA-1 protein AED:0.17 eAED:0.17 QI:628	protein TRANSPARENT TESTA 12-like	DTX41	Transporter	KWDGGGPGGPGGGPYGGGPR	1xGG [K1]	100	4.55081e-17	Up
maker-Fvb6-4-augustus-gene-115.14-mRNA-1 protein AED:0.10 eAED:0.10 QI:494	ABC transporter B family member 1	ABCB1	Transporter	LAFKEQASSFWR	1xGG [K4]	0.204	5.326e-05	Down
maker-Fvb6-4-augustus-gene-115.14-mRNA-1 protein AED:0.10 eAED:0.10 QI:494	ABC transporter B family member 1	ABCB1	Transporter	VANAHSFIVKLPDGFDTQVGER	1xGG [K10]	1.505	0.608063	None
maker-Fvb6-4-augustus-gene-115.14-mRNA-1 protein AED:0.10 eAED:0.10 QI:494	ABC transporter B family member 1	ABCB1	Transporter	GEVEFKHVDFSYPSRPDVPVFR	1xGG [K6]			N/A
maker-Fvb6-4-augustus-gene-115.14-mRNA-1 protein AED:0.10 eAED:0.10 QI:494	ABC transporter B family member 1	ABCB1	Transporter	VIIDGKDIR	1xGG [K6]	1.864	0.528332	None
maker-Fvb4-3-snap-gene-78.72-mRNA-1 protein AED:0.20 eAED:0.20 QI:179	Aluminium activated malate transporter	ALMT4	Transporter	IPSKILTYQASDEPLYSGYR	1xGG [K4]			N/A
maker-Fvb4-3-snap-gene-78.72-mRNA-1 protein AED:0.20 eAED:0.20 QI:179	Aluminium activated malate transporter	ALMT4	Transporter	SYLLVNYEGWGPKILGR	1xGG [K13]	1.841	0.551828	None
maker-Fvb4-3-snap-gene-78.72-mRNA-1 protein AED:0.20 eAED:0.20 QI:179	Aluminium activated malate transporter	ALMT4	Transporter	VKCGWFGR	1xCarbamidomethyl [C3]; 1xGG [K2]	1.858	0.569601	None
augustus_masked-Fvb1-3-processed-gene-211.3-mRNA-1 protein AED:0.12 eAED:0.12 QI:202; maker-Fvb1-4-augustus-gene-221.9-mRNA-1 protein AED:0.11 eAED:0.11 QI:195; augustus_masked-Fvb1-2-processed-gene-275.1-mRNA-1 protein AED:0.11 eAED:0.11 QI:173	5-methyltetrahydropteroyltriglutamate--homocysteine methyltransferase	METE	Methylation	GKYLFAGLVDGR	1xGG [K2]	14.158	5.21979e-06	Up
augustus_masked-Fvb4-4-processed-gene-145.2-mRNA-1 protein AED:0.16 eAED:0.16 QI:77; maker-Fvb4-2-snap-gene-134.31-mRNA-1 protein AED:0.01 eAED:0.01 QI:134; maker-Fvb4-3-augustus-gene-153.30-mRNA-1 protein AED:0.05 eAED:0.05 QI:511	adenosylhomocysteinase, S-adenosyl-L-homocysteine hydrolase	SAHH	Methylation	SKFDNLYGCR	1xCarbamidomethyl [C9]; 1xGG [K2]	100	4.55081e-17	Up
maker-Fvb1-2-augustus-gene-61.54-mRNA-1 protein AED:0.10 eAED:0.10 QI:153	methylthioribose-1-phosphate isomerase	POPTRDRAFT	Methylation	QIAAKVAASASEYK	1xGG [K5]	14.871	0.000547576	Up
augustus_masked-Fvb2-1-processed-gene-256.13-mRNA-1 protein AED:0.41 eAED:0.41 QI:246	probable methyltransferase PMT28	PMT	Methylation	VLDYMLGKGHSALLR	1xGG [K8]	100	4.55081e-17	Up
maker-Fvb3-3-augustus-gene-106.35-mRNA-1 protein AED:0.26 eAED:0.25 QI:0	Putative S-adenosyl-L-methionine-dependent methyltransferase	MET	Methylation	GILLNAVATQLKK	1xGG [K13]	14.285	0.000895114	Up
maker-Fvb4-3-snap-gene-118.53-mRNA-1 protein AED:0.25 eAED:0.19 QI:0; maker-Fvb4-4-snap-gene-86.61-mRNA-1 protein AED:0.17 eAED:0.14 QI:0	S-adenosylmethionine synthase 2	SAMS2	Methylation	EHVIKPVIPEK	1xGG [K5]	100	4.55081e-17	Up
maker-Fvb4-3-snap-gene-118.53-mRNA-1 protein AED:0.25 eAED:0.19 QI:0; maker-Fvb4-4-snap-gene-86.61-mRNA-1 protein AED:0.17 eAED:0.14 QI:0	S-adenosylmethionine synthase 2	SAMS2	Methylation	ETFDFRPGMIAINLDLKR	1xGG [K17]	100	4.55081e-17	Up
augustus_masked-Fvb1-1-processed-gene-90.5-mRNA-1 protein AED:0.01 eAED:0.01 QI:125	S-adenosylmethionine synthase 5	SAMS5	Methylation	DDPDFTWEVVKPLKWEKPQS	2xGG [K14; K]	100	4.55081e-17	Up
maker-Fvb4-3-augustus-gene-153.28-mRNA-1 protein AED:0.08 eAED:0.08 QI:23; maker-Fvb4-4-augustus-gene-145.26-mRNA-1 protein AED:0.11 eAED:0.11 QI:98	serine hydroxymethyltransferase 4	SHM	Methylation	ANAVALGKYLMSK	1xGG [K8]	12.697	6.39158e-05	Up
augustus_masked-Fvb1-1-processed-gene-218.6-mRNA-1 protein AED:0.41 eAED:0.41 QI:0; maker-Fvb1-4-augustus-gene-55.61-mRNA-1 protein AED:0.13 eAED:0.13 QI:66	cold shock domain-containing protein 3	CSP1	Transcription factor	AVDVTGPNGAPLPGKK	1xGG [K15]	100	4.55081e-17	Up
augustus_masked-Fvb2-2-processed-gene-2.14-mRNA-1 protein AED:0.38 eAED:0.38 QI:0	ethylene-responsive transcription factor RAP2-1-like	RAP2-1	Transcription factor	ATEVGAKVDALQTALR	1xGG [K7]	2.55	0.0901333	None
augustus_masked-Fvb2-2-processed-gene-3.19-mRNA-1 protein AED:0.40 eAED:0.40 QI:0	transcription factor MYB44-like	MYB44	Transcription factor	NWSLISKSIPGR	1xGG [K7]	0.694	0.896007	None
augustus_masked-Fvb2-4-processed-gene-263.14-mRNA-1 protein AED:0.00 eAED:0.00 QI:111	ethylene-responsive transcription factor ERF003-like	ERF003	Transcription factor	TNFPYNPNASQSSASKLLSQTLTAK	1xGG [K]			N/A
augustus_masked-Fvb4-3-processed-gene-15.18-mRNA-1 protein AED:0.12 eAED:0.12 QI:0	DELLA protein GAIP	GAIP	Transcription factor	AIPGKAIFSQQTQFDSSPR	1xGG [K5]	100	4.55081e-17	Up
augustus_masked-Fvb6-1-processed-gene-35.5-mRNA-1 protein AED:0.46 eAED:0.46 QI:0	mini zinc finger protein 2	MIF2	Transcription factor	YVECQKNHAAGVGGYAVDGCR	2xCarbamidomethyl [C4; C20]; 1xGG [K6]	1.345	0.846184	None
maker-Fvb1-1-augustus-gene-256.58-mRNA-1 protein AED:0.14 eAED:0.14 QI:373; maker-Fvb1-3-augustus-gene-18.42-mRNA-1 protein AED:0.35 eAED:0.35 QI:390	serine-threonine kinase receptor-associated protein	WD40	Transcription factor	IVQTLDTKSSVTSSEVSQDGR	1xGG [K8]	0.848	0.967585	None
maker-Fvb1-1-augustus-gene-261.61-mRNA-1 protein AED:0.15 eAED:0.15 QI:271	topless-related protein 4-like isoform X1	TPR4	Transcription factor	DNEQLSKYGDTK	1xGG [K7]	0.555	0.692139	None
maker-Fvb1-1-snap-gene-151.39-mRNA-1 protein AED:0.28 eAED:0.28 QI:0	calmodulin-binding transcription activator 3-like	CAMTA3	Transcription factor	ITSLLKSDNDEWDK	1xGG [K6]	1.19	0.961245	None
maker-Fvb3-3-snap-gene-10.63-mRNA-1 protein AED:0.06 eAED:0.05 QI:0	endoplasmic reticulum oxidoreductin-2-like	pak1ip1	Transcription factor	DNKPNPLAEANTKSR	1xGG [K13]	0.884	0.999949	None
maker-Fvb3-3-snap-gene-24.54-mRNA-1 protein AED:0.35 eAED:0.35 QI:0	peroxisome biogenesis protein 7	PEX7	Transcription factor	TFKEHAYCVYSAVWNPR	1xCarbamidomethyl [C8]; 1xGG [K3]	2.307	0.524221	None
maker-Fvb3-4-augustus-gene-241.30-mRNA-1 protein AED:0.14 eAED:0.14 QI:129	DNA damage-binding protein 1	DDB1	Transcription factor	ETKGSVYSLNAFNGK	1xGG [K3]	0.466	0.455228	None
maker-Fvb3-4-augustus-gene-241.30-mRNA-1 protein AED:0.14 eAED:0.14 QI:129	DNA damage-binding protein 1	DDB1	Transcription factor	LNLQPDAKGSYVEVLER	1xGG [K8]	1.182	0.966489	None
maker-Fvb3-4-augustus-gene-241.30-mRNA-1 protein AED:0.14 eAED:0.14 QI:129	DNA damage-binding protein 1	DDB1	Transcription factor	TFAICSVKNNQTGAEDSETHFIR	1xCarbamidomethyl [C5]; 1xGG [K8]			N/A
maker-Fvb3-4-augustus-gene-241.30-mRNA-1 protein AED:0.14 eAED:0.14 QI:129	DNA damage-binding protein 1	DDB1	Transcription factor	QGQGQVVTCSGAYKDGSLR	1xCarbamidomethyl [C9]; 1xGG [K14]			N/A
maker-Fvb4-2-augustus-gene-73.37-mRNA-1 protein AED:0.13 eAED:0.13 QI:290	transcription factor MADS-box 2	MADS2	Transcription factor	EALELSSQQEYLKLK	1xGG [K13]	1.206	0.956181	None
maker-Fvb4-2-snap-gene-75.53-mRNA-1 protein AED:0.04 eAED:0.04 QI:397	NAC transcription factor 29	NAC29	Transcription factor	LVLAEDKNNSTTQSHVPVNNWVLCR	1xCarbamidomethyl [C24]; 1xGG [K7]			N/A
maker-Fvb5-1-snap-gene-111.49-mRNA-1 protein AED:0.36 eAED:0.38 QI:0	miraculin-like	BTF3	Transcription factor	VQASIAANTWVVSGAPQTKK	1xGG [K20]	0.01	4.55081e-17	Down
maker-Fvb5-1-snap-gene-111.49-mRNA-1 protein AED:0.36 eAED:0.38 QI:0	miraculin-like	BTF3	Transcription factor	KLAEQFQK	1xGG [K1]	0.802	0.947799	None
maker-Fvb5-3-augustus-gene-184.47-mRNA-1 protein AED:0.01 eAED:0.01 QI:88; augustus_masked-Fvb5-2-processed-gene-96.4-mRNA-1 protein AED:0.22 eAED:0.22 QI:79	guanine nucleotide-binding protein subunit beta-like p	WD40	Transcription factor	VDLKTEAEK	1xGG [K4]	0.01	4.55081e-17	Down
maker-Fvb5-3-augustus-gene-184.47-mRNA-1 protein AED:0.01 eAED:0.01 QI:88; augustus_masked-Fvb5-2-processed-gene-96.4-mRNA-1 protein AED:0.22 eAED:0.22 QI:79	guanine nucleotide-binding protein subunit beta-like p	WD40	Transcription factor	VWNLTNCKLR	1xCarbamidomethyl [C7]; 1xGG [K8]	1.108	0.966507	None
maker-Fvb5-3-augustus-gene-184.47-mRNA-1 protein AED:0.01 eAED:0.01 QI:88; augustus_masked-Fvb5-2-processed-gene-96.4-mRNA-1 protein AED:0.22 eAED:0.22 QI:79	guanine nucleotide-binding protein subunit beta-like p	WD40	Transcription factor	LWNTLGECKYTIQEQDGHNDWVSCVR	2xCarbamidomethyl [C8; C24]; 1xGG [K9]			N/A
maker-Fvb6-1-augustus-gene-113.9-mRNA-1 protein AED:0.03 eAED:0.03 QI:142	ethylene-responsive transcription factor RAP2-12-like	RAP2-12	Transcription factor	VTADFLWPDLKK	1xGG [K12]	1.604	0.549262	None
maker-Fvb6-1-augustus-gene-116.43-mRNA-1 protein AED:0.00 eAED:0.00 QI:142	protein TIFY 11A-like	TIFY11A	Transcription factor	ATSPKAEEQVAGQSSK	1xGG [K5]			N/A
maker-Fvb6-1-augustus-gene-20.37-mRNA-1 protein AED:0.10 eAED:0.10 QI:0	WD repeat-containing protein 82	WD40	Transcription factor	LYDIATAKLLK	1xGG [K8]	2.489	0.47231	None
maker-Fvb6-1-augustus-gene-224.28-mRNA-1 protein AED:0.07 eAED:0.07 QI:738	BEL1-like homeodomain protein 1	BEL1L	Transcription factor	DSDKHLLAKQTGLTR	1xGG [K9]	1.202	0.931678	None
maker-Fvb6-1-augustus-gene-80.53-mRNA-1 protein AED:0.13 eAED:0.11 QI:0	scarecrow-like protein 23	SCL23	Transcription factor	FLKPNKAVLLLQGR	1xGG [K]	1.233	0.875128	None
maker-Fvb6-1-snap-gene-161.45-mRNA-1 protein AED:0.07 eAED:0.07 QI:0	BRCA1-associated protein	BRAP	Transcription factor	NAIGFKGNCECVDSGFSEALLNSR	2xCarbamidomethyl [C9; C11]; 1xGG [K6]	1.195	0.96525	None
maker-Fvb6-2-augustus-gene-247.42-mRNA-1 protein AED:0.11 eAED:0.10 QI:424	lysine-specific demethylase JMJ25 isoform X2	JMJ25	Transcription factor	MNWVAKLVK	1xOxidation [M1]; 1xGG [K9]			N/A
maker-Fvb6-3-augustus-gene-198.25-mRNA-1 protein AED:0.11 eAED:0.11 QI:0	putative transcription factor TFIIB	TFIIB	Transcription factor	FCSNLGMNNQAVKAAQEAVQK	1xCarbamidomethyl [C2]; 1xGG [K13]	1.307	0.901115	None
maker-Fvb6-3-snap-gene-350.58-mRNA-1 protein AED:0.42 eAED:0.42 QI:0	transcription factor HBP-1b(c38)-like	HBP-1b(c38)	Transcription factor	IVNLGSAKTDLFYER	1xGG [K8]	0.974	1	None
maker-Fvb7-2-snap-gene-242.35-mRNA-1 protein AED:0.26 eAED:0.26 QI:0	NF-X1-type zinc finger protein NFXL2 isoform X2	NFXL2	Transcription factor	AAAEKAAAAANELKR	1xGG [K5]	1.615	0.476358	None
maker-Fvb7-2-snap-gene-242.35-mRNA-1 protein AED:0.26 eAED:0.26 QI:0	NF-X1-type zinc finger protein NFXL2 isoform X2	NFXL2	Transcription factor	AAAAANELKR	1xGG [K9]	1.408	0.891196	None
snap_masked-Fvb6-1-processed-gene-257.28-mRNA-1 protein AED:0.19 eAED:0.19 QI:280	dystrophia myotonica WD repeat-containing protein	WD40	Transcription factor	TVTQVTLAHLKDKPAPTTPTAPSSSFSTSSGVR	1xGG [K]	1.237	0.882971	None
snap_masked-Fvb6-1-processed-gene-257.28-mRNA-1 protein AED:0.19 eAED:0.19 QI:280	dystrophia myotonica WD repeat-containing protein	WD40	Transcription factor	TVTQVTLAHLKDKPAPTTPTAPSSSFSTSSGVR	1xGG [K]	1.237	0.882971	None
