# Supplementary material for: Global ubiquitinome analysis reveals the role of E3 ubiquitin ligase FaBRIZ in strawberry fruit ripening
Source: J Exp Bot. 2022 Oct 10;74(1):214–32. doi: 10.1093/jxb/erac400 (PMC9786855; doi:10.1093/jxb/erac400)
Supplement: erac400_suppl_Supplementary_Table_S5 [file erac400_suppl_supplementary_table_s5.xlsx]

## Sheet: Table S5
Table S5 Components of the ubiquitin-proteasome system containing ubiquitination sites in strawberry fruits.
Protein accession numbers	Protein discriptions	Symb names	Function categories	Peptide sequences	diGly-modification sites	Abundance ratio of ubiquitinated peptides (MG132:Control)
						Ratio	P-value	Up or down regulated
maker-Fvb3-4-snap-gene-44.60-mRNA-1 protein AED:0.05 eAED:0.05 QI:0; augustus_masked-Fvb3-1-processed-gene-41.2-mRNA-1 protein AED:0.08 eAED:0.06 QI:467; maker-Fvb3-3-augustus-gene-257.26-mRNA-1 protein AED:0.07 eAED:0.07 QI:482	ubiquitin-activating enzyme E1 1	UBE1	Ubiquitin-proteosome pathway	LEDLNPKLLR	1xGG [K7]	1.893	0.496439	None
maker-Fvb3-4-snap-gene-44.60-mRNA-1 protein AED:0.05 eAED:0.05 QI:0; augustus_masked-Fvb3-1-processed-gene-41.2-mRNA-1 protein AED:0.08 eAED:0.06 QI:467; maker-Fvb6-2-augustus-gene-211.33-mRNA-1 protein AED:0.05 eAED:0.05 QI:497; maker-Fvb3-3-augustus-gene-257.26-mRNA-1 protein AED:0.07 eAED:0.07 QI:482; maker-Fvb6-4-augustus-gene-77.36-mRNA-1 protein AED:0.13 eAED:0.13 QI:215	ubiquitin-activating enzyme E1 1	UBE1	Ubiquitin-proteosome pathway	LTITDDDVIEKSNLSR	1xGG [K11]			N/A
maker-Fvb3-3-augustus-gene-257.26-mRNA-1 protein AED:0.07 eAED:0.07 QI:482	ubiquitin-activating enzyme E1 1	UBE1	Ubiquitin-proteosome pathway	QLTYTFPEDAATSTGAPFWSAPKR	1xGG [K23]			N/A
maker-Fvb6-2-augustus-gene-211.33-mRNA-1 protein AED:0.05 eAED:0.05 QI:497; maker-Fvb6-4-augustus-gene-77.36-mRNA-1 protein AED:0.13 eAED:0.13 QI:215	ubiquitin-activating enzyme E1 1-like	UBE1	Ubiquitin-proteosome pathway	QLTYTFPEDATTSSGTPFWSAPKR	1xGG [K23]	0.448	0.302247	None
maker-Fvb6-2-augustus-gene-211.33-mRNA-1 protein AED:0.05 eAED:0.05 QI:497; maker-Fvb6-4-augustus-gene-77.36-mRNA-1 protein AED:0.13 eAED:0.13 QI:215	ubiquitin-activating enzyme E1 1-like	UBE1	Ubiquitin-proteosome pathway	KDVKIVTDEK	1xGG [K4]	1.276	0.947056	None
maker-Fvb1-3-augustus-gene-223.18-mRNA-1 protein AED:0.38 eAED:0.38 QI:0	ubiquitin-conjugating enzyme E2 22	UBC22	Ubiquitin-proteosome pathway	IFHPNIANNGEICVNTLKK	1xCarbamidomethyl [C13]; 1xGG [K18]	100	4.55081e-17	Up
maker-Fvb4-3-snap-gene-30.61-mRNA-1 protein AED:0.27 eAED:0.27 QI:0	unnamed protein product, partial	UBC2	Ubiquitin-proteosome pathway	LTLQFSEDYPNKPPTVR	1xGG [K12]	0.104	0.00144288	Down
snap_masked-Fvb3-3-processed-gene-271.23-mRNA-1 protein AED:0.02 eAED:0.02 QI:399	ubiquitin-conjugating enzyme E2-17 kDa	UBC17	Ubiquitin-proteosome pathway	VYHPNINSNGSICLDILKEQWSPALTISK	1xCarbamidomethyl [C13]; 1xGG [K]	1.735	0.457175	None
snap_masked-Fvb3-3-processed-gene-271.23-mRNA-1 protein AED:0.02 eAED:0.02 QI:399; maker-Fvb5-3-augustus-gene-253.33-mRNA-1 protein AED:0.35 eAED:0.35 QI:0	ubiquitin-conjugating enzyme E2-17 kDa	UBC17	Ubiquitin-proteosome pathway	SWTQKYAMG	1xOxidation [M8]; 1xGG [K5]	4.038	0.000161438	Up
snap_masked-Fvb3-3-processed-gene-271.23-mRNA-1 protein AED:0.02 eAED:0.02 QI:399; maker-Fvb5-3-augustus-gene-253.33-mRNA-1 protein AED:0.35 eAED:0.35 QI:0	ubiquitin-conjugating enzyme E2-17 kDa	UBC17	Ubiquitin-proteosome pathway	SWTQKYAMG	1xGG [K5]	1.984	0.272763	None
maker-Fvb6-1-augustus-gene-111.33-mRNA-1 protein AED:0.17 eAED:0.19 QI:0	ubiquitin-conjugating enzyme E2 34-like	UBC34	Ubiquitin-proteosome pathway	TSLAFNAKNVTFR	1xGG [K8]	1.684	0.713596	None
maker-Fvb6-2-augustus-gene-81.36-mRNA-1 protein AED:0.11 eAED:0.10 QI:113; maker-Fvb3-1-augustus-gene-213.29-mRNA-1 protein AED:0.35 eAED:0.35 QI:156	ubiquitin-conjugating enzyme E2 36-like	UBC36	Ubiquitin-proteosome pathway	ICLDILKDKWSPALQIR	1xCarbamidomethyl [C2]; 1xGG [K]	1.517	0.500343	None
maker-Fvb6-2-augustus-gene-81.36-mRNA-1 protein AED:0.11 eAED:0.10 QI:113; maker-Fvb3-1-augustus-gene-213.29-mRNA-1 protein AED:0.35 eAED:0.35 QI:156	ubiquitin-conjugating enzyme E2 36-like	UBC36	Ubiquitin-proteosome pathway	ICLDILKDK	1xCarbamidomethyl [C2]; 1xGG [K]	0.035	4.55081e-17	Down
maker-Fvb6-2-augustus-gene-96.17-mRNA-1 protein AED:0.06 eAED:0.06 QI:156	ubiquitin-conjugating enzyme E2 variant 1C	UEV1C	Ubiquitin-proteosome pathway	INMTCVNHETGVVDAKK	1xCarbamidomethyl [C5]; 1xGG [K]	14.351	3.58607e-05	Up
maker-Fvb6-2-augustus-gene-96.17-mRNA-1 protein AED:0.06 eAED:0.06 QI:156	ubiquitin-conjugating enzyme E2 variant 1C	UEV1C	Ubiquitin-proteosome pathway	LFCDKDYPEKPPTVR	1xCarbamidomethyl [C3]; 1xGG [K]	100	4.55081e-17	Up
maker-Fvb4-2-augustus-gene-17.53-mRNA-1 protein AED:0.37 eAED:0.37 QI:193	ubiquitin-conjugating enzyme E2 variant 1A	UEV1A	Ubiquitin-proteosome pathway	LAQPPEGHEEGRVDQKGLVLK	1xGG [K16]	1.394	0.876207	None
maker-Fvb4-2-augustus-gene-17.53-mRNA-1 protein AED:0.37 eAED:0.37 QI:193	ubiquitin-conjugating enzyme E2 variant 1A	UEV1A	Ubiquitin-proteosome pathway	VDQKGLVLK	1xGG [K4]	1.061	0.988524	None
maker-Fvb4-2-augustus-gene-17.53-mRNA-1 protein AED:0.37 eAED:0.37 QI:193	ubiquitin-conjugating enzyme E2 variant 1A	UEV1A	Ubiquitin-proteosome pathway	LFCGKDYPDNPPAVR	1xCarbamidomethyl [C3]; 1xGG [K5]	0.13	0.00186295	Down
maker-Fvb6-2-augustus-gene-96.17-mRNA-1 protein AED:0.06 eAED:0.06 QI:156	ubiquitin-conjugating enzyme E2 variant 1C	UEV1C	Ubiquitin-proteosome pathway	INMTCVNHETGVVDAKK	1xCarbamidomethyl [C5]; 1xGG [K]	14.351	3.58607e-05	Up
maker-Fvb6-2-augustus-gene-96.17-mRNA-1 protein AED:0.06 eAED:0.06 QI:156	ubiquitin-conjugating enzyme E2 variant 1C	UEV1C	Ubiquitin-proteosome pathway	LFCDKDYPEKPPTVR	1xCarbamidomethyl [C3]; 1xGG [K]	100	4.55081e-17	Up
maker-Fvb2-4-augustus-gene-3.22-mRNA-1 protein AED:0.08 eAED:0.08 QI:321; maker-Fvb2-2-augustus-gene-225.37-mRNA-1 protein AED:0.20 eAED:0.20 QI:393	E3 ubiquitin-protein ligase UPL3	UPL3	Ubiquitin-proteosome pathway	SESGQKAAASAGNSESGNTPAGAGASSLSTSNPASTTR	1xGG [K6]			N/A
maker-Fvb2-4-augustus-gene-3.22-mRNA-1 protein AED:0.08 eAED:0.08 QI:321; maker-Fvb2-2-augustus-gene-225.37-mRNA-1 protein AED:0.20 eAED:0.20 QI:393	E3 ubiquitin-protein ligase UPL3	UPL3	Ubiquitin-proteosome pathway	SESGQKAAASAGNSESGNTPAGAGASSLSTSNPASTTR	1xGG [K6]			N/A
maker-Fvb6-3-augustus-gene-296.31-mRNA-1 protein AED:0.14 eAED:0.14 QI:155	E3 ubiquitin-protein ligase UPL7	UPL7	Ubiquitin-proteosome pathway	LPSASTCYNTLKLPTYK	1xCarbamidomethyl [C7]; 1xGG [K]	0.01	4.55081e-17	Down
maker-Fvb6-3-augustus-gene-296.34-mRNA-1 protein AED:0.01 eAED:0.01 QI:87; snap_masked-Fvb3-4-processed-gene-137.22-mRNA-1 protein AED:0.01 eAED:0.01 QI:0; maker-Fvb6-2-augustus-gene-163.44-mRNA-1 protein AED:0.01 eAED:0.01 QI:0; maker-Fvb6-1-augustus-gene-244.32-mRNA-1 protein AED:0.01 eAED:0.01 QI:96	embryonic protein DC-8	DC-8	Ubiquitin-proteosome pathway	GNVNEYAGYTAQKATEAK	1xGG [K]	1.894	0.620431	None
snap_masked-Fvb3-1-processed-gene-20.13-mRNA-1 protein AED:0.05 eAED:0.05 QI:305; maker-Fvb3-2-snap-gene-297.53-mRNA-1 protein AED:0.04 eAED:0.04 QI:282	E3 ubiquitin-protein ligase UPL1 isoform X1	UPL1X1	Ubiquitin-proteosome pathway	LLQFVTGTSKVPLEGFK	1xGG [K10]	2.287	0.13477	None
maker-Fvb6-2-augustus-gene-62.36-mRNA-1 protein AED:0.14 eAED:0.14 QI:340	E3 ubiquitin-protein ligase KEG-like	KEG	Ubiquitin-proteosome pathway	GELHKHSPVGILHSIQR	1xGG [K5]			N/A
maker-Fvb7-3-augustus-gene-43.51-mRNA-1 protein AED:0.11 eAED:0.11 QI:1079	E3 ubiquitin protein ligase RIN2 isoform X2	RIN2	Ubiquitin-proteosome pathway	KPLFVGR	1xGG [K1]	1.101	0.995472	None
maker-Fvb4-3-augustus-gene-295.45-mRNA-1 protein AED:0.40 eAED:0.40 QI:0; maker-Fvb4-2-snap-gene-229.49-mRNA-1 protein AED:0.14 eAED:0.14 QI:207	putative E3 ubiquitin-protein ligase XBAT34 isoform X1	XBA34	Ubiquitin-proteosome pathway	LASGNENDKQQLQWFSNACK	1xCarbamidomethyl [C19]; 1xGG [K9]	1.136	0.958175	None
maker-Fvb4-3-augustus-gene-295.45-mRNA-1 protein AED:0.40 eAED:0.40 QI:0; maker-Fvb4-2-snap-gene-229.49-mRNA-1 protein AED:0.14 eAED:0.14 QI:207	putative E3 ubiquitin-protein ligase XBAT34 isoform X1	XBA34	Ubiquitin-proteosome pathway	EELLYEQVSYGNVEGIKSLR	1xGG [K17]	100	4.55081e-17	Up
maker-Fvb4-2-snap-gene-229.49-mRNA-1 protein AED:0.14 eAED:0.14 QI:207	putative E3 ubiquitin-protein ligase XBAT34 isoform X1	XBA34	Ubiquitin-proteosome pathway	VNLEEPKSHQSDPSVIIHDISSIPR	1xGG [K7]			N/A
maker-Fvb7-1-snap-gene-319.74-mRNA-1 protein AED:0.18 eAED:0.18 QI:461	ERAD-associated E3 ubiquitin-protein ligase HRD1B-like	HRD1	Ubiquitin-proteosome pathway	AAAAAASIYEKSYVYPSPNR	1xGG [K11]			N/A
augustus_masked-Fvb6-1-processed-gene-272.8-mRNA-1 protein AED:0.24 eAED:0.24 QI:0	E3 ubiquitin-protein ligase RING1-like	RDUF	Ubiquitin-proteosome pathway	LDHPPASKAAIESMPVIK	1xGG [K8]	2.525	0.226575	None
augustus_masked-Fvb2-2-processed-gene-226.13-mRNA-1 protein AED:0.29 eAED:0.29 QI:0	RING finger protein 44-like	RING1	Ubiquitin-proteosome pathway	GGEVIGEPSASYKASR	1xGG [K13]			N/A
augustus_masked-Fvb3-3-processed-gene-294.12-mRNA-1 protein AED:0.27 eAED:0.27 QI:0	E3 ubiquitin-protein ligase RING1-like	RING1	Ubiquitin-proteosome pathway	FQLPADEAKCDSNTSR	1xCarbamidomethyl [C10]; 1xGG [K9]			N/A
augustus_masked-Fvb5-1-processed-gene-112.18-mRNA-1 protein AED:0.18 eAED:0.18 QI:0; augustus_masked-Fvb5-4-processed-gene-84.9-mRNA-1 protein AED:0.28 eAED:0.28 QI:0	E3 ubiquitin-protein ligase RING1-like	RING1	Ubiquitin-proteosome pathway	YGTPPASKSAVEALPVVK	1xGG [K8]	3.986	0.00227252	Up
augustus_masked-Fvb5-1-processed-gene-112.18-mRNA-1 protein AED:0.18 eAED:0.18 QI:0; augustus_masked-Fvb5-4-processed-gene-84.9-mRNA-1 protein AED:0.28 eAED:0.28 QI:0; augustus_masked-Fvb5-3-processed-gene-175.14-mRNA-1 protein AED:0.22 eAED:0.22 QI:0	E3 ubiquitin-protein ligase RING1-like	RING1	Ubiquitin-proteosome pathway	ITQELLDSDSSQCAVCKDSFELDEEAK	2xCarbamidomethyl [C13; C16]; 1xGG [K17]	100	4.55081e-17	Up
augustus_masked-Fvb5-1-processed-gene-112.18-mRNA-1 protein AED:0.18 eAED:0.18 QI:0; augustus_masked-Fvb5-4-processed-gene-84.9-mRNA-1 protein AED:0.28 eAED:0.28 QI:0; augustus_masked-Fvb5-3-processed-gene-175.14-mRNA-1 protein AED:0.22 eAED:0.22 QI:0	E3 ubiquitin-protein ligase RING1-like	RING1	Ubiquitin-proteosome pathway	DSFELDEEAKQMPCK	1xCarbamidomethyl [C14]; 1xGG [K10]			N/A
augustus_masked-Fvb5-3-processed-gene-175.14-mRNA-1 protein AED:0.22 eAED:0.22 QI:0	E3 ubiquitin-protein ligase RING1-like	RING1	Ubiquitin-proteosome pathway	YGTPAASKSAVEALPVVK	1xGG [K8]	1.277	0.851069	None
augustus_masked-Fvb3-2-processed-gene-311.6-mRNA-1 protein AED:0.38 eAED:0.39 QI:0	E3 ubiquitin-protein ligase RING1-like	RING1	Ubiquitin-proteosome pathway	FLLPADEAKCDSNNSR	1xCarbamidomethyl [C10]; 1xGG [K9]	1.319	0.943168	None
maker-Fvb3-4-snap-gene-244.57-mRNA-1 protein AED:0.02 eAED:0.02 QI:0	E3 ubiquitin-protein ligase RMA1H1-like	RMA1	Ubiquitin-proteosome pathway	GGQTTSEPELKGK	1xGG [K11]	10.361	0.00104437	Up
maker-Fvb3-4-snap-gene-244.57-mRNA-1 protein AED:0.02 eAED:0.02 QI:0	E3 ubiquitin-protein ligase RMA1H1-like	RMA1	Ubiquitin-proteosome pathway	GGQTTSEPELKGKAPSR	2xGG [K11; K13]	1.302	0.942376	None
maker-Fvb6-4-augustus-gene-24.27-mRNA-1 protein AED:0.25 eAED:0.25 QI:501	probable E3 ubiquitin-protein ligase ARI8	ARI8	Ubiquitin-proteosome pathway	LHQCAEKELQAYLNEEDPAKDFNEFR	1xCarbamidomethyl [C4]; 1xGG [K7]	1.974	0.261222	None
maker-Fvb6-4-augustus-gene-24.27-mRNA-1 protein AED:0.25 eAED:0.25 QI:501	probable E3 ubiquitin-protein ligase ARI8	ARI8	Ubiquitin-proteosome pathway	LHQCAEKELQAYLNEEDPAK	1xCarbamidomethyl [C4]; 1xGG [K7]			N/A
maker-Fvb2-4-snap-gene-253.58-mRNA-1 protein AED:0.29 eAED:0.27 QI:0	E3 ubiquitin-protein ligase CIP8	CIP8	Ubiquitin-proteosome pathway	VSVETVANLPDIVCHDCKNGFVESIPR	2xCarbamidomethyl [C14; C17]; 1xGG [K18]	100	4.55081e-17	Up
augustus_masked-Fvb1-3-processed-gene-54.14-mRNA-1 protein AED:0.00 eAED:0.00 QI:0	RING-H2 finger protein ATL8	ATL8	Ubiquitin-proteosome pathway	APVPGGQSQASSAANKGLK	1xGG [K]	1.564	0.847427	None
augustus_masked-Fvb1-1-processed-gene-227.7-mRNA-1 protein AED:0.26 eAED:0.26 QI:0	RING-H2 finger protein ATL8	ATL8	Ubiquitin-proteosome pathway	SPGPGPGVQSQASSAANKGLK	1xGG [K]	100	4.55081e-17	Up
snap_masked-Fvb5-4-processed-gene-37.22-mRNA-1 protein AED:0.19 eAED:0.19 QI:0	E3 ubiquitin-protein ligase RGLG2-like	RGLG2	Ubiquitin-proteosome pathway	IPLPPPHYGSASFGTSKISR	1xGG [K17]	1.083	0.969017	None
augustus_masked-Fvb4-3-processed-gene-134.13-mRNA-1 protein AED:0.00 eAED:0.00 QI:0	RING-H2 finger protein ATL2	ATL2	Ubiquitin-proteosome pathway	RKPMDIAVPSR	1xGG [K2]	8.279	0.0132053	Up
augustus_masked-Fvb2-2-processed-gene-84.0-mRNA-1 protein AED:0.27 eAED:0.26 QI:0	E3 ubiquitin-protein ligase PRT1	PRT1	Ubiquitin-proteosome pathway	IGFDLCSDCYNTSSKLPGR	2xCarbamidomethyl [C6; C9]; 1xGG [K15]			N/A
maker-Fvb3-1-snap-gene-139.41-mRNA-1 protein AED:0.27 eAED:0.27 QI:441	E3 ubiquitin-protein ligase RHF2A	RHF2A	Ubiquitin-proteosome pathway	AGPSDLQSFSENLKAR	1xGG [K14]	0.917	1	None
maker-Fvb3-1-snap-gene-139.41-mRNA-1 protein AED:0.27 eAED:0.27 QI:441	E3 ubiquitin-protein ligase RHF2A	RHF2A	Ubiquitin-proteosome pathway	SSQCPMCWQPISLKDPTSQELFEGVER	2xCarbamidomethyl [C4; C7]; 1xGG [K14]			N/A
maker-Fvb6-1-snap-gene-257.51-mRNA-1 protein AED:0.06 eAED:0.06 QI:0	probable E3 ubiquitin-protein ligase LOG2	LOG2	Ubiquitin-proteosome pathway	CGPVMQVPTPYVEHQKAVTIR	1xCarbamidomethyl [C1]; 1xGG [K16]			N/A
snap_masked-Fvb5-1-processed-gene-174.19-mRNA-1 protein AED:0.20 eAED:0.20 QI:372	U-box domain-containing protein 44-like	PUB44	Ubiquitin-proteosome pathway	SIVKFLSHEQSK	1xGG [K4]	4.416	0.0827228	None
maker-Fvb4-1-augustus-gene-116.32-mRNA-1 protein AED:0.03 eAED:0.03 QI:145	probable E3 ubiquitin-protein ligase LUL4	LUL4	Ubiquitin-proteosome pathway	IQSNKCPICR	2xCarbamidomethyl [C6; C9]; 1xGG [K5]	1.145	0.965123	None
maker-Fvb6-2-augustus-gene-66.20-mRNA-1 protein AED:0.26 eAED:0.26 QI:0	BRCA1-associated protein	BRIZ	Ubiquitin-proteosome pathway	NANDFKGNCECVDSGFSEALLNSR	2xCarbamidomethyl [C9; C11]; 1xGG [K6]	1.116	0.975642	None
maker-Fvb6-2-augustus-gene-66.20-mRNA-1 protein AED:0.26 eAED:0.26 QI:0; maker-Fvb6-1-snap-gene-161.45-mRNA-1 protein AED:0.07 eAED:0.07 QI:0	BRCA1-associated protein	BRIZ	Ubiquitin-proteosome pathway	LIQSKTDGKLVELNSHCR	1xCarbamidomethyl [C17]; 2xGG [K5; K9]	1.817	0.209706	None
maker-Fvb6-2-augustus-gene-66.20-mRNA-1 protein AED:0.26 eAED:0.26 QI:0; maker-Fvb6-1-snap-gene-161.45-mRNA-1 protein AED:0.07 eAED:0.07 QI:0	BRCA1-associated protein	BRIZ	Ubiquitin-proteosome pathway	TDGKLVELNSHCR	1xCarbamidomethyl [C12]; 1xGG [K4]	1.079	1	None
maker-Fvb6-2-augustus-gene-66.20-mRNA-1 protein AED:0.26 eAED:0.26 QI:0; maker-Fvb6-1-snap-gene-161.45-mRNA-1 protein AED:0.07 eAED:0.07 QI:0	BRCA1-associated protein	BRIZ	Ubiquitin-proteosome pathway	LIQSKTDGK	1xGG [K5]	100	4.55081e-17	Up
maker-Fvb1-3-augustus-gene-14.40-mRNA-1 protein AED:0.33 eAED:0.33 QI:166	BRCA1-associated protein	BRIZ	Ubiquitin-proteosome pathway	IDGKLGTDVNSHCR	1xCarbamidomethyl [C13]; 1xGG [K4]	1.089	1	None
maker-Fvb1-3-augustus-gene-14.40-mRNA-1 protein AED:0.33 eAED:0.33 QI:166	BRCA1-associated protein	BRIZ	Ubiquitin-proteosome pathway	LNQSKIDGKLGTDVNSHCR	1xCarbamidomethyl [C18]; 2xGG [K5; K9]	2.703	0.224044	None
maker-Fvb1-3-augustus-gene-14.40-mRNA-1 protein AED:0.33 eAED:0.33 QI:166	BRCA1-associated protein	BRIZ	Ubiquitin-proteosome pathway	ALGGDCESCEYSEDSGISGALYSSKVETIVDEYNR	2xCarbamidomethyl [C6; C9]; 1xGG [K25]	1.864	0.223985	None
maker-Fvb1-3-augustus-gene-14.40-mRNA-1 protein AED:0.33 eAED:0.33 QI:166	BRCA1-associated protein	BRIZ	Ubiquitin-proteosome pathway	GGTLLPVPSKQPSSAK	1xGG [K10]	2.224	0.395501	None
maker-Fvb6-1-snap-gene-161.45-mRNA-1 protein AED:0.07 eAED:0.07 QI:0	BRCA1-associated protein	BRIZ	Ubiquitin-proteosome pathway	NAIGFKGNCECVDSGFSEALLNSR	2xCarbamidomethyl [C9; C11]; 1xGG [K6]	1.195	0.96525	None
maker-Fvb2-1-augustus-gene-25.39-mRNA-1 protein AED:0.05 eAED:0.05 QI:101	probable E3 ubiquitin ligase SUD1	SUD1	Ubiquitin-proteosome pathway	DLIDDPVHKHAR	1xGG [K9]	1.536	0.86069	None
maker-Fvb2-1-augustus-gene-25.39-mRNA-1 protein AED:0.05 eAED:0.05 QI:101	probable E3 ubiquitin ligase SUD1	SUD1	Ubiquitin-proteosome pathway	QCEVCKHPFSFSPVYAENAPAR	2xCarbamidomethyl [C2; C5]; 1xGG [K6]			N/A
maker-Fvb4-1-augustus-gene-186.38-mRNA-1 protein AED:0.14 eAED:0.14 QI:288	E3 ubiquitin protein ligase RIE1	RIE1	Ubiquitin-proteosome pathway	ISGEEKSSVGAGK	1xGG [K6]	0.778	0.782276	None
maker-Fvb4-1-augustus-gene-186.38-mRNA-1 protein AED:0.14 eAED:0.14 QI:288	E3 ubiquitin protein ligase RIE1	RIE1	Ubiquitin-proteosome pathway	MNATCPLCKYNILK	2xCarbamidomethyl [C5; C8]; 1xGG [K9]	0.099	4.61204e-07	Down
maker-Fvb4-1-augustus-gene-186.38-mRNA-1 protein AED:0.14 eAED:0.14 QI:288	E3 ubiquitin protein ligase RIE1	RIE1	Ubiquitin-proteosome pathway	SSVGAGKMIPMETTSAYPAVER	1xGG [K7]	1.022	1	None
maker-Fvb4-1-augustus-gene-186.38-mRNA-1 protein AED:0.14 eAED:0.14 QI:288	E3 ubiquitin protein ligase RIE1	RIE1	Ubiquitin-proteosome pathway	SSVGAGKMIPMETTSAYPAVER	1xOxidation [M8]; 1xGG [K7]	0.071	4.33362e-05	Down
maker-Fvb4-1-augustus-gene-186.38-mRNA-1 protein AED:0.14 eAED:0.14 QI:288	E3 ubiquitin protein ligase RIE1	RIE1	Ubiquitin-proteosome pathway	YNILKGSEQV	1xGG [K5]	1.012	1	None
maker-Fvb4-1-augustus-gene-186.38-mRNA-1 protein AED:0.14 eAED:0.14 QI:288	E3 ubiquitin protein ligase RIE1	RIE1	Ubiquitin-proteosome pathway	SSVGAGKMIPMETTSAYPAVER	2xOxidation [M8; M11]; 1xGG [K7]			N/A
maker-Fvb1-1-augustus-gene-274.109-mRNA-1 protein AED:0.09 eAED:0.09 QI:144	E3 ubiquitin ligase BIG BROTHER-related	BBR	Ubiquitin-proteosome pathway	LVPSGGLKPNPGEQEENPTLNR	1xGG [K8]	0.118	0.00705853	Down
maker-Fvb2-3-augustus-gene-32.69-mRNA-1 protein AED:0.00 eAED:0.00 QI:185; maker-Fvb2-4-augustus-gene-258.64-mRNA-1 protein AED:0.02 eAED:0.02 QI:163	proteasome subunit alpha type-1-A-like	PSMA1	Ubiquitin-proteosome pathway	LVVQLADKAQVCTQR	1xCarbamidomethyl [C12]; 1xGG [K8]	2.019	0.645666	None
maker-Fvb3-2-augustus-gene-65.42-mRNA-1 protein AED:0.13 eAED:0.13 QI:269	proteasome subunit alpha type-5	PSMA5	Ubiquitin-proteosome pathway	AIGSGSEGADSSLQEQYSKDLTLK	1xGG [K]	1.033	1	None
maker-Fvb5-1-snap-gene-154.42-mRNA-1 protein AED:0.32 eAED:0.32 QI:0; maker-Fvb5-2-snap-gene-146.41-mRNA-1 protein AED:0.13 eAED:0.15 QI:195	proteasome subunit alpha type-3	PSMA3	Ubiquitin-proteosome pathway	VFQIEYATKAVDNSGTVIGIK	1xGG [K9]	100	4.55081e-17	Up
maker-Fvb5-1-snap-gene-154.42-mRNA-1 protein AED:0.32 eAED:0.32 QI:0; maker-Fvb5-3-snap-gene-133.33-mRNA-1 protein AED:0.13 eAED:0.15 QI:159; maker-Fvb5-2-snap-gene-146.41-mRNA-1 protein AED:0.13 eAED:0.15 QI:195	proteasome subunit alpha type-3	PSMA3	Ubiquitin-proteosome pathway	LIASKMMLPGSNR	1xGG [K5]	11.279	0.0014394	Up
maker-Fvb5-1-snap-gene-154.42-mRNA-1 protein AED:0.32 eAED:0.32 QI:0; maker-Fvb5-3-snap-gene-133.33-mRNA-1 protein AED:0.13 eAED:0.15 QI:159; maker-Fvb5-2-snap-gene-146.41-mRNA-1 protein AED:0.13 eAED:0.15 QI:195	proteasome subunit alpha type-3	PSMA3	Ubiquitin-proteosome pathway	LKLSELTCR	1xCarbamidomethyl [C8]; 1xGG [K2]	1.29	0.794292	None
maker-Fvb6-1-augustus-gene-117.42-mRNA-1 protein AED:0.11 eAED:0.11 QI:279; maker-Fvb6-3-augustus-gene-110.27-mRNA-1 protein AED:0.12 eAED:0.12 QI:131	proteasome subunit alpha type-6	PSMA6	Ubiquitin-proteosome pathway	LFQVEYAFKAVK	1xGG [K]	1.663	0.635602	None
maker-Fvb6-1-augustus-gene-117.42-mRNA-1 protein AED:0.11 eAED:0.11 QI:279; maker-Fvb6-3-augustus-gene-110.27-mRNA-1 protein AED:0.12 eAED:0.12 QI:131	proteasome subunit alpha type-6	PSMA6	Ubiquitin-proteosome pathway	GKDSVCVVTQK	1xCarbamidomethyl [C6]; 1xGG [K2]	0.117	0.00549642	Down
maker-Fvb6-1-augustus-gene-117.42-mRNA-1 protein AED:0.11 eAED:0.11 QI:279; maker-Fvb6-3-augustus-gene-110.27-mRNA-1 protein AED:0.12 eAED:0.12 QI:131	proteasome subunit alpha type-6	PSMA6	Ubiquitin-proteosome pathway	ATSAGLKEQEAINFLEKK	1xGG [K]	3.253	0.215203	None
maker-Fvb1-1-augustus-gene-220.36-mRNA-1 protein AED:0.07 eAED:0.07 QI:145	proteasome subunit alpha type-7	PSMA7	Ubiquitin-proteosome pathway	NYKETSGQETIK	1xGG [K3]	2.925	0.00984473	Up
maker-Fvb1-1-augustus-gene-220.36-mRNA-1 protein AED:0.07 eAED:0.07 QI:145	proteasome subunit alpha type-7	PSMA7	Ubiquitin-proteosome pathway	NYKETSGQETIKLAIR	1xGG [K12]	0.104	0.00210769	Down
maker-Fvb1-1-augustus-gene-220.36-mRNA-1 protein AED:0.07 eAED:0.07 QI:145	proteasome subunit alpha type-7	PSMA7	Ubiquitin-proteosome pathway	ETSGQETIKLAIR	1xGG [K9]	14.576	0.000375981	Up
maker-Fvb2-4-snap-gene-144.48-mRNA-1 protein AED:0.19 eAED:0.16 QI:0	proteasome subunit beta type-4	PSMB4	Ubiquitin-proteosome pathway	LQIAKITEEGVTISKPYALK	1xGG [K5]	1.393	0.773078	None
maker-Fvb4-1-augustus-gene-133.55-mRNA-1 protein AED:0.06 eAED:0.06 QI:174; maker-Fvb4-3-augustus-gene-103.29-mRNA-1 protein AED:0.08 eAED:0.08 QI:178	proteasome subunit beta type-5-like	PSMB5	Ubiquitin-proteosome pathway	DGASGGVASVYHVGPNGWKK	1xGG [K]			N/A
maker-Fvb6-1-augustus-gene-17.51-mRNA-1 protein AED:0.12 eAED:0.12 QI:124	proteasome subunit beta type-7-A	PSMB7	Ubiquitin-proteosome pathway	ATSGSIVCDKNCEK	2xCarbamidomethyl [C8; C12]; 1xGG [K]	1.289	0.956969	None
maker-Fvb6-1-augustus-gene-17.51-mRNA-1 protein AED:0.12 eAED:0.12 QI:124	proteasome subunit beta type-7-A	PSMB7	Ubiquitin-proteosome pathway	TYVSPKEYAFTK	1xGG [K6]	17.661	9.74164e-05	Up
maker-Fvb7-1-augustus-gene-127.28-mRNA-1 protein AED:0.06 eAED:0.06 QI:158	proteasome subunit beta type-2-A	PSMB2	Ubiquitin-proteosome pathway	VQFTEYIQKNVSLYQFR	1xGG [K9]	100	4.55081e-17	Up
maker-Fvb1-4-augustus-gene-10.57-mRNA-1 protein AED:0.07 eAED:0.07 QI:169	26S protease regulatory subunit 8 homolog A	PSMC5	Ubiquitin-proteosome pathway	VHPEGKYVVDIDKNIDITK	1xGG [K6]	0.781	0.943168	None
maker-Fvb1-4-augustus-gene-10.57-mRNA-1 protein AED:0.07 eAED:0.07 QI:169	26S protease regulatory subunit 8 homolog A	PSMC5	Ubiquitin-proteosome pathway	VHPEGKYVVDIDK	1xGG [K6]	0.451	0.535055	None
maker-Fvb2-4-augustus-gene-69.33-mRNA-1 protein AED:0.30 eAED:0.29 QI:105	26S protease regulatory subunit 10B homolog A	PSMC6	Ubiquitin-proteosome pathway	LLQHKELDSR	1xGG [K5]	1.14	0.993492	None
maker-Fvb2-4-augustus-gene-69.33-mRNA-1 protein AED:0.30 eAED:0.29 QI:105	26S protease regulatory subunit 10B homolog A	PSMC6	Ubiquitin-proteosome pathway	RLLQHKELDSR	1xGG [K6]	0.904	1	None
maker-Fvb2-4-snap-gene-152.35-mRNA-1 protein AED:0.11 eAED:0.11 QI:0	26S proteasome regulatory subunit 4 homolog A	PSMC1	Ubiquitin-proteosome pathway	LPTVTPLTKCK	1xCarbamidomethyl [C10]; 1xGG [K]	1.579	0.42944	None
maker-Fvb2-4-snap-gene-152.35-mRNA-1 protein AED:0.11 eAED:0.11 QI:0	26S proteasome regulatory subunit 4 homolog A	PSMC1	Ubiquitin-proteosome pathway	VVGSELIQKYLGDGPK	1xGG [K9]			N/A
maker-Fvb6-2-augustus-gene-14.45-mRNA-1 protein AED:0.18 eAED:0.13 QI:0	26S protease regulatory subunit 7	PSMC2	Ubiquitin-proteosome pathway	TYGLGPYSTHIKK	1xGG [K]	1.319	0.800912	None
maker-Fvb6-2-augustus-gene-14.45-mRNA-1 protein AED:0.18 eAED:0.13 QI:0	26S protease regulatory subunit 7	PSMC2	Ubiquitin-proteosome pathway	FVVGLGDKVSPTDIEEGMR	1xGG [K8]	100	4.55081e-17	Up
maker-Fvb6-2-augustus-gene-14.45-mRNA-1 protein AED:0.18 eAED:0.13 QI:0	26S protease regulatory subunit 7	PSMC2	Ubiquitin-proteosome pathway	KVNDLCGIK	1xCarbamidomethyl [C6]; 1xGG [K1]	1.305	0.917862	None
maker-Fvb6-2-augustus-gene-14.45-mRNA-1 protein AED:0.18 eAED:0.13 QI:0	26S protease regulatory subunit 7	PSMC2	Ubiquitin-proteosome pathway	VNDLCGIKESDTGLAAPSQWDLVSDK	1xCarbamidomethyl [C5]; 1xGG [K8]			N/A
maker-Fvb6-2-augustus-gene-235.39-mRNA-1 protein AED:0.05 eAED:0.05 QI:131	26S protease regulatory subunit 6A homolog	PSMC3	Ubiquitin-proteosome pathway	TNLELDSYKEK	1xGG [K9]	1.404	0.841378	None
maker-Fvb6-2-augustus-gene-235.39-mRNA-1 protein AED:0.05 eAED:0.05 QI:131; maker-Fvb6-3-augustus-gene-378.37-mRNA-1 protein AED:0.07 eAED:0.07 QI:131; maker-Fvb6-1-augustus-gene-321.60-mRNA-1 protein AED:0.08 eAED:0.08 QI:108	26S protease regulatory subunit 6A homolog	PSMC3	Ubiquitin-proteosome pathway	VKAMEVDEKPTEDYNDIGGLEK	1xGG [K2]			N/A
maker-Fvb6-2-augustus-gene-235.39-mRNA-1 protein AED:0.05 eAED:0.05 QI:131; maker-Fvb6-3-augustus-gene-378.37-mRNA-1 protein AED:0.07 eAED:0.07 QI:131; maker-Fvb6-1-augustus-gene-321.60-mRNA-1 protein AED:0.08 eAED:0.08 QI:108	26S protease regulatory subunit 6A homolog	PSMC3	Ubiquitin-proteosome pathway	IHKEELQR	1xGG [K3]	1.227	0.911247	None
maker-Fvb6-3-augustus-gene-378.37-mRNA-1 protein AED:0.07 eAED:0.07 QI:131	26S protease regulatory subunit 6A homolog	PSMC3	Ubiquitin-proteosome pathway	FQKLGVRPPK	1xGG [K3]	1.141	0.940296	None
maker-Fvb6-3-augustus-gene-378.37-mRNA-1 protein AED:0.07 eAED:0.07 QI:131	26S protease regulatory subunit 6A homolog	PSMC3	Ubiquitin-proteosome pathway	DAFQLAKEK	1xGG [K7]	100	4.55081e-17	Up
maker-Fvb6-3-augustus-gene-378.37-mRNA-1 protein AED:0.07 eAED:0.07 QI:131	26S protease regulatory subunit 6A homolog	PSMC3	Ubiquitin-proteosome pathway	IKVIAATNR	1xGG [K2]	1.367	0.882786	None
augustus_masked-Fvb2-4-processed-gene-4.0-mRNA-1 protein AED:0.13 eAED:0.13 QI:121	26S proteasome non-ATPase regulatory subunit 4 homolog	PSMD4	Ubiquitin-proteosome pathway	TQANPENTVGVLTMAGKGVR	1xGG [K17]	1.092	0.98863	None
augustus_masked-Fvb2-4-processed-gene-4.0-mRNA-1 protein AED:0.13 eAED:0.13 QI:121	26S proteasome non-ATPase regulatory subunit 4 homolog	PSMD4	Ubiquitin-proteosome pathway	TQANPENTVGVLTMAGKGVR	1xOxidation [M14]; 1xGG [K17]	1.725	0.447966	None
augustus_masked-Fvb2-4-processed-gene-4.0-mRNA-1 protein AED:0.13 eAED:0.13 QI:121	26S proteasome non-ATPase regulatory subunit 4 homolog	PSMD4	Ubiquitin-proteosome pathway	IIVFAGSPVKYEK	1xGG [K10]	19.198	4.45317e-05	Up
augustus_masked-Fvb2-4-processed-gene-4.0-mRNA-1 protein AED:0.13 eAED:0.13 QI:121	26S proteasome non-ATPase regulatory subunit 4 homolog	PSMD4	Ubiquitin-proteosome pathway	ELLASLKNQSK	1xGG [K7]			N/A
maker-Fvb1-1-augustus-gene-219.37-mRNA-1 protein AED:0.15 eAED:0.12 QI:130	26S proteasome non-ATPase regulatory subunit 4 homolog	PSMD4	Ubiquitin-proteosome pathway	DLLASMQNQSEPEQKKNEENKPPNDEK	1xGG [K15]			N/A
maker-Fvb1-1-augustus-gene-219.37-mRNA-1 protein AED:0.15 eAED:0.12 QI:130	26S proteasome non-ATPase regulatory subunit 4 homolog	PSMD4	Ubiquitin-proteosome pathway	TQSNPENTVGVLTMAGKGVR	1xGG [K17]	1.393	0.708852	None
maker-Fvb1-1-augustus-gene-219.37-mRNA-1 protein AED:0.15 eAED:0.12 QI:130	26S proteasome non-ATPase regulatory subunit 4 homolog	PSMD4	Ubiquitin-proteosome pathway	KTLEMIGR	1xGG [K1]	1.573	0.674967	None
maker-Fvb3-4-augustus-gene-135.34-mRNA-1 protein AED:0.10 eAED:0.10 QI:98; maker-Fvb3-2-augustus-gene-167.30-mRNA-1 protein AED:0.08 eAED:0.08 QI:116	26S proteasome non-ATPase regulatory subunit 6 homolog	PSMD6	Ubiquitin-proteosome pathway	NSLYQATIKQGDFLLNR	1xGG [K9]	1.418	0.795618	None
maker-Fvb4-1-augustus-gene-169.61-mRNA-1 protein AED:0.07 eAED:0.07 QI:567	26S proteasome non-ATPase regulatory subunit 10	PSMD10	Ubiquitin-proteosome pathway	AAETGESSAFESLTPKQLALASALR	1xGG [K16]	100	4.55081e-17	Up
maker-Fvb4-1-augustus-gene-5.29-mRNA-1 protein AED:0.15 eAED:0.15 QI:161	26S proteasome non-ATPase regulatory subunit 1 homolog	PSMD1	Ubiquitin-proteosome pathway	TNPGAEISSGKGK	1xGG [K]	1.421	0.838162	None
maker-Fvb4-2-augustus-gene-253.32-mRNA-1 protein AED:0.20 eAED:0.20 QI:160	26S proteasome non-ATPase regulatory subunit 1 homolog	PSMD1	Ubiquitin-proteosome pathway	TIPGEESSSGKGK	1xGG [K11]	0.46	0.547062	None
maker-Fvb4-2-augustus-gene-253.32-mRNA-1 protein AED:0.20 eAED:0.20 QI:160; maker-Fvb4-1-augustus-gene-5.29-mRNA-1 protein AED:0.15 eAED:0.15 QI:161	26S proteasome non-ATPase regulatory subunit 1 homolog	PSMD1	Ubiquitin-proteosome pathway	LPTAVLSTSAKATK	1xGG [K]	1.362	0.809291	None
maker-Fvb4-2-augustus-gene-253.32-mRNA-1 protein AED:0.20 eAED:0.20 QI:160; maker-Fvb4-1-augustus-gene-5.29-mRNA-1 protein AED:0.15 eAED:0.15 QI:161	26S proteasome non-ATPase regulatory subunit 1 homolog	PSMD1	Ubiquitin-proteosome pathway	VVPAQEEYIKFLEESR	1xGG [K10]	9.63	0.00016503	Up
maker-Fvb4-3-augustus-gene-34.62-mRNA-1 protein AED:0.21 eAED:0.21 QI:0	hypothetical protein GOBAR_DD14091	PSMD11	Ubiquitin-proteosome pathway	KCNAAALLPDQGQK	1xCarbamidomethyl [C2]; 1xGG [K1]	2.278	0.325255	None
maker-Fvb6-1-augustus-gene-180.33-mRNA-1 protein AED:0.13 eAED:0.13 QI:84	26S proteasome non-ATPase regulatory subunit 2 homolog	PSMD2	Ubiquitin-proteosome pathway	NLAGEIAQEYAKR	1xGG [K12]			N/A
maker-Fvb6-1-augustus-gene-180.33-mRNA-1 protein AED:0.13 eAED:0.13 QI:84; maker-Fvb6-2-augustus-gene-86.38-mRNA-1 protein AED:0.13 eAED:0.13 QI:99; maker-Fvb6-4-augustus-gene-202.36-mRNA-1 protein AED:0.24 eAED:0.24 QI:82	26S proteasome non-ATPase regulatory subunit 2 homolog	PSMD2	Ubiquitin-proteosome pathway	NLSSYYYKDASLLFCVR	1xCarbamidomethyl [C15]; 1xGG [K8]	0.143	0.00353237	Down
maker-Fvb6-1-augustus-gene-180.33-mRNA-1 protein AED:0.13 eAED:0.13 QI:84; maker-Fvb6-2-augustus-gene-86.38-mRNA-1 protein AED:0.13 eAED:0.13 QI:99; maker-Fvb6-4-augustus-gene-202.36-mRNA-1 protein AED:0.24 eAED:0.24 QI:82	26S proteasome non-ATPase regulatory subunit 2 homolog	PSMD2	Ubiquitin-proteosome pathway	LMTVPSDASSGGASGNWLFKNK	1xGG [K]	0.01	4.55081e-17	Down
maker-Fvb6-1-augustus-gene-180.33-mRNA-1 protein AED:0.13 eAED:0.13 QI:84; maker-Fvb6-2-augustus-gene-86.38-mRNA-1 protein AED:0.13 eAED:0.13 QI:99; maker-Fvb6-4-augustus-gene-202.36-mRNA-1 protein AED:0.24 eAED:0.24 QI:82	26S proteasome non-ATPase regulatory subunit 2 homolog	PSMD2	Ubiquitin-proteosome pathway	TSTSSMTSVPKPLK	1xGG [K11]			N/A
maker-Fvb6-4-augustus-gene-202.36-mRNA-1 protein AED:0.24 eAED:0.24 QI:82	26S proteasome non-ATPase regulatory subunit 2 homolog	PSMD2	Ubiquitin-proteosome pathway	NLAGEISQEYAKR	1xGG [K12]			N/A
maker-Fvb7-4-augustus-gene-49.61-mRNA-1 protein AED:0.30 eAED:0.30 QI:114; maker-Fvb6-2-augustus-gene-204.17-mRNA-1 protein AED:0.11 eAED:0.11 QI:103	26S proteasome non-ATPase regulatory subunit 7 homolog	PSMD7	Ubiquitin-proteosome pathway	INAKEHVVGWYSTGPK	1xGG [K4]	2.85	0.26672	None
maker-Fvb7-4-augustus-gene-49.61-mRNA-1 protein AED:0.30 eAED:0.30 QI:114; maker-Fvb6-2-augustus-gene-204.17-mRNA-1 protein AED:0.11 eAED:0.11 QI:103	26S proteasome non-ATPase regulatory subunit 7 homolog	PSMD7	Ubiquitin-proteosome pathway	ITALKGLDAR	1xGG [K5]	14.842	7.64103e-05	Up
maker-Fvb3-4-snap-gene-35.72-mRNA-1 protein AED:0.10 eAED:0.10 QI:191; maker-Fvb3-1-snap-gene-25.59-mRNA-1 protein AED:0.09 eAED:0.09 QI:145	proteasome activator subunit 4	PSME4	Ubiquitin-proteosome pathway	GNHGSSSFQSLADKSITR	1xGG [K14]	1.422	0.71183	None
maker-Fvb4-3-augustus-gene-79.47-mRNA-1 protein AED:0.10 eAED:0.10 QI:140	ubiquitin receptor RAD23d-like isoform X2	RAD23	Ubiquitin-proteosome pathway	SIETSQGLTVYPAAQQILIHQGKVLK	1xGG [K]	2.286	0.245437	None
maker-Fvb4-3-augustus-gene-79.47-mRNA-1 protein AED:0.10 eAED:0.10 QI:140	ubiquitin receptor RAD23d-like isoform X2	RAD23	Ubiquitin-proteosome pathway	SKSSSSEGSSVSTAATTK	1xGG [K2]	0.903	1	None
maker-Fvb4-3-augustus-gene-79.47-mRNA-1 protein AED:0.10 eAED:0.10 QI:140	ubiquitin receptor RAD23d-like isoform X2	RAD23	Ubiquitin-proteosome pathway	AMVQANPHILQPMLQELGKQNPQLVR	1xGG [K19]	0.01	4.55081e-17	Down
maker-Fvb4-3-augustus-gene-79.47-mRNA-1 protein AED:0.10 eAED:0.10 QI:140	ubiquitin receptor RAD23d-like isoform X2	RAD23	Ubiquitin-proteosome pathway	TLKGTHFEIQVQPQDSVVDVK	1xGG [K3]	2.565	0.209706	None
maker-Fvb4-3-augustus-gene-79.47-mRNA-1 protein AED:0.10 eAED:0.10 QI:140	ubiquitin receptor RAD23d-like isoform X2	RAD23	Ubiquitin-proteosome pathway	GTHFEIQVQPQDSVVDVKK	1xGG [K]	3.059	0.122511	None
maker-Fvb4-3-augustus-gene-79.47-mRNA-1 protein AED:0.10 eAED:0.10 QI:140	ubiquitin receptor RAD23d-like isoform X2	RAD23	Ubiquitin-proteosome pathway	TLKGTHFEIQVQPQDSVVDVKK	1xGG [K3]	0.909	1	None
maker-Fvb4-3-augustus-gene-79.47-mRNA-1 protein AED:0.10 eAED:0.10 QI:140	ubiquitin receptor RAD23d-like isoform X2	RAD23	Ubiquitin-proteosome pathway	KSIETSQGLTVYPAAQQILIHQGK	1xGG [K1]			N/A
maker-Fvb6-1-augustus-gene-52.45-mRNA-1 protein AED:0.24 eAED:0.24 QI:146	ubiquitin receptor RAD23d-like	RAD23	Ubiquitin-proteosome pathway	QMLIHQGKVLK	1xGG [K]	1.057	0.983223	None
maker-Fvb6-1-augustus-gene-52.45-mRNA-1 protein AED:0.24 eAED:0.24 QI:146	ubiquitin receptor RAD23d-like	RAD23	Ubiquitin-proteosome pathway	QVIEKAQGADVYPASK	1xGG [K5]	2.051	0.120624	None
maker-Fvb6-1-augustus-gene-52.45-mRNA-1 protein AED:0.24 eAED:0.24 QI:146	ubiquitin receptor RAD23d-like	RAD23	Ubiquitin-proteosome pathway	AQGADVYPASKQMLIHQGK	1xGG [K11]	1.211	0.902368	None
maker-Fvb6-1-augustus-gene-52.45-mRNA-1 protein AED:0.24 eAED:0.24 QI:146	ubiquitin receptor RAD23d-like	RAD23	Ubiquitin-proteosome pathway	TLKGTNFEIEVEPK	1xGG [K3]	1.038	0.998331	None
maker-Fvb6-1-augustus-gene-52.45-mRNA-1 protein AED:0.24 eAED:0.24 QI:146	ubiquitin receptor RAD23d-like	RAD23	Ubiquitin-proteosome pathway	QLVADVKQVIEK	1xGG [K7]	0.816	0.961331	None
maker-Fvb6-1-augustus-gene-52.45-mRNA-1 protein AED:0.24 eAED:0.24 QI:146	ubiquitin receptor RAD23d-like	RAD23	Ubiquitin-proteosome pathway	QMLIHQGKVLK	1xOxidation [M2]; 1xGG [K8]	2.057	0.292869	None
maker-Fvb6-1-augustus-gene-52.45-mRNA-1 protein AED:0.24 eAED:0.24 QI:146	ubiquitin receptor RAD23d-like	RAD23	Ubiquitin-proteosome pathway	AQGADVYPASKQMLIHQGK	1xOxidation [M13]; 1xGG [K11]	100	4.55081e-17	Up
maker-Fvb6-1-snap-gene-169.56-mRNA-1 protein AED:0.08 eAED:0.08 QI:131	ubiquitin receptor RAD23b	RAD23	Ubiquitin-proteosome pathway	SKTSGLAGASSAQPASTIPPTTAPITTSTTR	1xGG [K2]	1.119	0.994849	None
maker-Fvb6-1-snap-gene-169.56-mRNA-1 protein AED:0.08 eAED:0.08 QI:131	ubiquitin receptor RAD23b	RAD23	Ubiquitin-proteosome pathway	VLKDETTLVDNK	1xGG [K3]			N/A
maker-Fvb6-1-snap-gene-169.56-mRNA-1 protein AED:0.08 eAED:0.08 QI:131	ubiquitin receptor RAD23b	RAD23	Ubiquitin-proteosome pathway	DNYPCGQQLLIHNGKVLK	1xCarbamidomethyl [C5]; 1xGG [K]	1.025	1	None
maker-Fvb6-1-snap-gene-169.56-mRNA-1 protein AED:0.08 eAED:0.08 QI:131	ubiquitin receptor RAD23b	RAD23	Ubiquitin-proteosome pathway	TLKGSHFEIR	1xGG [K3]	100	4.55081e-17	Up
snap_masked-Fvb4-4-processed-gene-46.41-mRNA-1 protein AED:0.18 eAED:0.17 QI:131	ubiquitin receptor RAD23d-like isoform X2	RAD23	Ubiquitin-proteosome pathway	SIETSQGSTVYPAAQQMLIHQGKVLK	1xGG [K]	0.599	0.464949	None
snap_masked-Fvb4-4-processed-gene-46.41-mRNA-1 protein AED:0.18 eAED:0.17 QI:131	ubiquitin receptor RAD23d-like isoform X2	RAD23	Ubiquitin-proteosome pathway	KSIETSQGSTVYPAAQQMLIHQGK	1xGG [K1]	100	4.55081e-17	Up
snap_masked-Fvb4-4-processed-gene-46.41-mRNA-1 protein AED:0.18 eAED:0.17 QI:131	ubiquitin receptor RAD23d-like isoform X2	RAD23	Ubiquitin-proteosome pathway	TLKGTHFEIQVQPQDSVADVKK	1xGG [K3]	0.89	0.999949	None
snap_masked-Fvb4-4-processed-gene-46.41-mRNA-1 protein AED:0.18 eAED:0.17 QI:131	ubiquitin receptor RAD23d-like isoform X2	RAD23	Ubiquitin-proteosome pathway	TLKGTHFEIQVQPQDSVADVK	1xGG [K3]	1.552	0.76871	None
snap_masked-Fvb1-1-processed-gene-225.26-mRNA-1 protein AED:0.33 eAED:0.32 QI:190	ubiquitin domain-containing protein DSK2a-like isoform	DSK2	Ubiquitin-proteosome pathway	SFAPSAAANTADATNAGSKNSTQAR	1xGG [K19]	1.66	0.509824	None
snap_masked-Fvb1-1-processed-gene-225.26-mRNA-1 protein AED:0.33 eAED:0.32 QI:190	ubiquitin domain-containing protein DSK2a-like isoform	DSK2	Ubiquitin-proteosome pathway	TPNGSKYAAQISLDATVR	1xGG [K6]			N/A
snap_masked-Fvb1-1-processed-gene-225.26-mRNA-1 protein AED:0.33 eAED:0.32 QI:190	ubiquitin domain-containing protein DSK2a-like isoform	DSK2	Ubiquitin-proteosome pathway	ILKDDQTLR	1xGG [K3]	1.022	1	None
snap_masked-Fvb1-1-processed-gene-225.26-mRNA-1 protein AED:0.33 eAED:0.32 QI:190	ubiquitin domain-containing protein DSK2a-like isoform	DSK2	Ubiquitin-proteosome pathway	SDGGDGVNINVKTPNGSK	1xGG [K12]	0.842	0.979409	None
maker-Fvb2-4-augustus-gene-128.21-mRNA-1 protein AED:0.17 eAED:0.17 QI:307	ubiquitin domain-containing protein DSK2a	DSK2	Ubiquitin-proteosome pathway	ILKDDQTLISYGLQTDHTVHMVR	1xGG [K3]	1.041	1	None
maker-Fvb2-4-augustus-gene-128.21-mRNA-1 protein AED:0.17 eAED:0.17 QI:307; maker-Fvb2-1-augustus-gene-100.30-mRNA-1 protein AED:0.17 eAED:0.14 QI:343	ubiquitin domain-containing protein DSK2a	DSK2	Ubiquitin-proteosome pathway	CSNGSKFSVR	1xCarbamidomethyl [C1]; 1xGG [K6]	1.327	0.771611	None
maker-Fvb3-2-augustus-gene-292.31-mRNA-1 protein AED:0.10 eAED:0.10 QI:230	DNA damage-inducible protein 1 isoform X1	DDI1	Ubiquitin-proteosome pathway	SKDVSTGGQSSGSARPNTSQRPDFEAK	1xGG [K2]	0.951	1	None
maker-Fvb3-2-augustus-gene-292.31-mRNA-1 protein AED:0.10 eAED:0.10 QI:230	DNA damage-inducible protein 1 isoform X1	DDI1	Ubiquitin-proteosome pathway	EASSSGAPVISGTTDKSK	1xGG [K]	1.421	0.839851	None
maker-Fvb3-2-augustus-gene-292.31-mRNA-1 protein AED:0.10 eAED:0.10 QI:230	DNA damage-inducible protein 1 isoform X1	DDI1	Ubiquitin-proteosome pathway	YKGIAHGVGQSEILGR	1xGG [K2]	15.908	0.000130114	Up
maker-Fvb3-2-augustus-gene-292.31-mRNA-1 protein AED:0.10 eAED:0.10 QI:230	DNA damage-inducible protein 1 isoform X1	DDI1	Ubiquitin-proteosome pathway	QKGIDENWAAALEHNPEAFAR	1xGG [K2]			N/A
maker-Fvb3-2-augustus-gene-292.31-mRNA-1 protein AED:0.10 eAED:0.10 QI:230	DNA damage-inducible protein 1 isoform X1	DDI1	Ubiquitin-proteosome pathway	IAKLVELGFGR	1xGG [K3]	2.094	0.550571	None
maker-Fvb3-4-augustus-gene-167.38-mRNA-1 protein AED:0.22 eAED:0.22 QI:202	ubiquitin thioesterase OTU1	OTU1	Ubiquitin-proteosome pathway	EAVEHAKATGHVNFQEYR	1xGG [K7]	1.346	0.779291	None
maker-Fvb3-4-augustus-gene-167.38-mRNA-1 protein AED:0.22 eAED:0.22 QI:202; maker-Fvb3-1-augustus-gene-181.31-mRNA-1 protein AED:0.23 eAED:0.23 QI:473	ubiquitin thioesterase OTU1	OTU1	Ubiquitin-proteosome pathway	CGVCQVGLIGQKEAVEHAK	2xCarbamidomethyl [C1; C4]; 1xGG [K]	2.384	0.422471	None
maker-Fvb3-4-augustus-gene-167.38-mRNA-1 protein AED:0.22 eAED:0.22 QI:202; maker-Fvb3-1-augustus-gene-181.31-mRNA-1 protein AED:0.23 eAED:0.23 QI:473	ubiquitin thioesterase OTU1	OTU1	Ubiquitin-proteosome pathway	TIGAVEGLTLKLVK	1xGG [K]	10.738	1.94529e-08	Up
maker-Fvb3-1-augustus-gene-181.31-mRNA-1 protein AED:0.23 eAED:0.23 QI:473	ubiquitin thioesterase OTU1	OTU1	Ubiquitin-proteosome pathway	EAVEHAKATSHVNFQEYR	1xGG [K7]	1.156	0.957814	None
maker-Fvb3-2-augustus-gene-168.17-mRNA-1 protein AED:0.27 eAED:0.27 QI:457	OTU domain-containing protein 5	OTUD5	Ubiquitin-proteosome pathway	AEYLADGTFKQLSR	1xGG [K10]			N/A
maker-Fvb3-2-augustus-gene-168.17-mRNA-1 protein AED:0.27 eAED:0.27 QI:457; maker-Fvb3-1-augustus-gene-142.23-mRNA-1 protein AED:0.15 eAED:0.14 QI:446	OTU domain-containing protein 5	OTUD5	Ubiquitin-proteosome pathway	DHFSQFITEGFTSYCKR	1xCarbamidomethyl [C15]; 1xGG [K16]	9.816	0.000337955	Up
maker-Fvb3-2-augustus-gene-168.17-mRNA-1 protein AED:0.27 eAED:0.27 QI:457; maker-Fvb3-1-augustus-gene-142.23-mRNA-1 protein AED:0.15 eAED:0.14 QI:446	OTU domain-containing protein 5	OTUD5	Ubiquitin-proteosome pathway	AAIKAQQDQQIDNALLAEGR	1xGG [K4]	2.152	0.179714	None
maker-Fvb3-1-augustus-gene-142.23-mRNA-1 protein AED:0.15 eAED:0.14 QI:446	OTU domain-containing protein 5	OTUD5	Ubiquitin-proteosome pathway	LTIGAGLGFSSLHGTNADKDQIKAAIK	1xGG [K]	1.356	0.834685	None
maker-Fvb2-3-augustus-gene-6.47-mRNA-1 protein AED:0.13 eAED:0.13 QI:236	ubiquitin carboxyl-terminal hydrolase 26	UBP26	Ubiquitin-proteosome pathway	YVFLPKTTTR	1xGG [K6]	0.934	1	None
maker-Fvb3-1-augustus-gene-138.38-mRNA-1 protein AED:0.15 eAED:0.15 QI:214	ubiquitin carboxyl-terminal hydrolase 12-like	UBP12	Ubiquitin-proteosome pathway	YHAEQNGLQDAKK	1xGG [K]	0.01	4.55081e-17	Down
maker-Fvb3-1-augustus-gene-138.38-mRNA-1 protein AED:0.15 eAED:0.15 QI:214	ubiquitin carboxyl-terminal hydrolase 12-like	UBP12	Ubiquitin-proteosome pathway	KLYSDIFVVGGYK	1xGG [K1]	100	4.55081e-17	Up
maker-Fvb3-1-augustus-gene-138.38-mRNA-1 protein AED:0.15 eAED:0.15 QI:214	ubiquitin carboxyl-terminal hydrolase 12-like	UBP12	Ubiquitin-proteosome pathway	ALEEQYGGEEELPQTNPGFNNTPFKFTK	1xGG [K28]			N/A
maker-Fvb3-1-augustus-gene-138.38-mRNA-1 protein AED:0.15 eAED:0.15 QI:214	ubiquitin carboxyl-terminal hydrolase 12-like	UBP12	Ubiquitin-proteosome pathway	LQYSDNSVATKELTK	1xGG [K]	10.852	0.00610306	Up
maker-Fvb3-1-augustus-gene-138.38-mRNA-1 protein AED:0.15 eAED:0.15 QI:214; maker-Fvb6-3-snap-gene-228.26-mRNA-1 protein AED:0.14 eAED:0.14 QI:0	ubiquitin carboxyl-terminal hydrolase 12-like	UBP12	Ubiquitin-proteosome pathway	KESFYDLQLDVKGCR	1xCarbamidomethyl [C14]; 1xGG [K12]	1.157	0.929429	None
maker-Fvb3-1-augustus-gene-138.38-mRNA-1 protein AED:0.15 eAED:0.15 QI:214; maker-Fvb6-3-snap-gene-228.26-mRNA-1 protein AED:0.14 eAED:0.14 QI:0	ubiquitin carboxyl-terminal hydrolase 12-like	UBP12	Ubiquitin-proteosome pathway	ESFYDLQLDVKGCR	1xCarbamidomethyl [C13]; 1xGG [K11]	1.853	0.433909	None
maker-Fvb3-3-augustus-gene-110.36-mRNA-1 protein AED:0.12 eAED:0.11 QI:0	ubiquitin carboxyl-terminal hydrolase 14	UBP14	Ubiquitin-proteosome pathway	TAFEKAPADPTVDLNMQLTK	1xGG [K5]	0.94	1	None
maker-Fvb3-3-augustus-gene-110.36-mRNA-1 protein AED:0.12 eAED:0.11 QI:0	ubiquitin carboxyl-terminal hydrolase 14	UBP14	Ubiquitin-proteosome pathway	KEQLAAWTADKK	1xGG [K1]	0.825	0.981141	None
maker-Fvb6-3-snap-gene-123.46-mRNA-1 protein AED:0.18 eAED:0.18 QI:0	ubiquitin carboxyl-terminal hydrolase 7 isoform X1	UBP7	Ubiquitin-proteosome pathway	SAVYVKESR	1xGG [K6]	0.01	4.55081e-17	Down
maker-Fvb6-3-snap-gene-228.26-mRNA-1 protein AED:0.14 eAED:0.14 QI:0	ubiquitin carboxyl-terminal hydrolase 13 isoform X2	UBP12	Ubiquitin-proteosome pathway	YHAEEHGLQDAKK	1xGG [K]	0.926	1	None
maker-Fvb6-3-snap-gene-228.26-mRNA-1 protein AED:0.14 eAED:0.14 QI:0	ubiquitin carboxyl-terminal hydrolase 13 isoform X2	UBP12	Ubiquitin-proteosome pathway	ALEEQYGGEEEMPQTNPGFNNTPFKFTK	1xGG [K25]			N/A
maker-Fvb6-3-snap-gene-228.26-mRNA-1 protein AED:0.14 eAED:0.14 QI:0	ubiquitin carboxyl-terminal hydrolase 13 isoform X2	UBP12	Ubiquitin-proteosome pathway	LQYNESSVATKELTK	1xGG [K]	100	4.55081e-17	Up
maker-Fvb6-3-snap-gene-228.26-mRNA-1 protein AED:0.14 eAED:0.14 QI:0	ubiquitin carboxyl-terminal hydrolase 13 isoform X2	UBP12	Ubiquitin-proteosome pathway	LEGDNKYHAEEHGLQDAKK	1xGG [K19]	1.058	1	None
maker-Fvb6-4-augustus-gene-149.25-mRNA-1 protein AED:0.13 eAED:0.11 QI:38	ubiquitin carboxyl-terminal hydrolase 8-like	UBP8	Ubiquitin-proteosome pathway	FSYDHYFKNK	1xGG [K]	1.269	0.818582	None
maker-Fvb5-3-augustus-gene-221.52-mRNA-1 protein AED:0.27 eAED:0.27 QI:390	ubiquitin carboxyl-terminal hydrolase 9 isoform X1	UBP9	Ubiquitin-proteosome pathway	YSKNKLDSFVTFPIHDLDLSK	1xGG [K3]	12.784	1.3644e-12	Up
