# Supplementary material for: Global ubiquitinome analysis reveals the role of E3 ubiquitin ligase FaBRIZ in strawberry fruit ripening
Source: J Exp Bot. 2022 Oct 10;74(1):214–32. doi: 10.1093/jxb/erac400 (PMC9786855; doi:10.1093/jxb/erac400)
Supplement: erac400_suppl_Supplementary_Table_S6 [file erac400_suppl_supplementary_table_s6.xlsx]

## Sheet: Table S6
Table S6 PCR primers sequences used in this study.
Name	Gene accession number	Purpose	DNA sequences (5`-3`)
FaBRIZ-HA-F	maker-Fvb6-2-augustus-gene-66.20-mRNA-1	In vivo ubiquitination assay and protein degradation assay	GGTACCCCCGGGGGATCCATGGGAATAGAAAGACGATC
FaBRIZ-HA-R	maker-Fvb6-2-augustus-gene-66.20-mRNA-1	In vivo ubiquitination assay and protein degradation assay	GTAGTCGACTCTAGAGAGCTCTTTGATAATTGATGGCTGAG
CIP8-HA-F	maker-Fvb2-4-snap-gene-253.58-mRNA-1	In vivo ubiquitination assay and protein degradation assay	GGTACCCCCGGGGGATCCATGGCCGAGACTCCATCTCA
CIP8-HA-R	maker-Fvb2-4-snap-gene-253.58-mRNA-1	In vivo ubiquitination assay and protein degradation assay	GTAGTCGACTCTAGAGAGCTCGCCAGAGACTGAATTAGCTC
RING1-HA-F	augustus_masked-Fvb5-1-processed-gene-112.18-mRNA-1	In vivo ubiquitination assay and protein degradation assay	GGTACCCCCGGGGGATCCATGTCGTCCTCGGGCGGCAA
RING1-HA-R	augustus_masked-Fvb5-1-processed-gene-112.18-mRNA-1	In vivo ubiquitination assay and protein degradation assay	GTAGTCGACTCTAGAGAGCTCATCAAGATCTTCTTGTCTAG
XBAT34-HA-F	maker-Fvb4-2-snap-gene-229.49-mRNA-1	In vivo ubiquitination assay and protein degradation assay	GGTACCCCCGGGGGATCCATGGGGCTACAGCAATCCAA
XBAT34-HA-R	maker-Fvb4-2-snap-gene-229.49-mRNA-1	In vivo ubiquitination assay and protein degradation assay	GTAGTCGACTCTAGAGAGCTCTACAGCATAGAGCCTTACAA
ATL2-HA-F	augustus_masked-Fvb4-3-processed-gene-134.13-mRNA-1	In vivo ubiquitination assay and protein degradation assay	GGTACCCCCGGGGGATCCATGTCTAGTATCATAAACCG
ATL2-HA-R	augustus_masked-Fvb4-3-processed-gene-134.13-mRNA-1	In vivo ubiquitination assay and protein degradation assay	GTAGTCGACTCTAGAGAGCTCCTCGGCCCCTTCTCGCCCTC
ATL8-HA-F	augustus_masked-Fvb1-1-processed-gene-227.7-mRNA-1	In vivo ubiquitination assay and protein degradation assay	GGTACCCCCGGGGGATCCATGACCCATATGCCTCGCTC
ATL8-HA-R	augustus_masked-Fvb1-1-processed-gene-227.7-mRNA-1	In vivo ubiquitination assay and protein degradation assay	GTAGTCGACTCTAGAGAGCTCGGGTAAGAAAACAAAACTAT
RMA-HA-F	maker-Fvb3-4-snap-gene-244.57-mRNA-1	In vivo ubiquitination assay and protein degradation assay	GGTACCCCCGGGGGATCCATGATGGAAATGAAGCAATA
RMA-HA-R	maker-Fvb3-4-snap-gene-244.57-mRNA-1	In vivo ubiquitination assay and protein degradation assay	GTAGTCGACTCTAGAGAGCTCGAACACGATAAGGCACAAAA
FaBRIZ-MBP-F	maker-Fvb6-2-augustus-gene-66.20-mRNA-1	In vitro ubiquitination assay	CCGCTGGTTCCGCGTGGATCCATGGGAATAGAAAGACGATCCT
FaBRIZ-MBP-R	maker-Fvb6-2-augustus-gene-66.20-mRNA-1	In vitro ubiquitination assay	CTCGAGTGCGGCCGCAAGCTTTCATTTGATAATTGATGGCTGA
FaBRIZ-RNAi-F	maker-Fvb6-2-augustus-gene-66.20-mRNA-1	RNAi experiment	TCCTTTCTCTTCTGGAAACCCT
FaBRIZ-RNAi-R	maker-Fvb6-2-augustus-gene-66.20-mRNA-1	RNAi experiment	TTGAAGTGCTTGTAAAAATGAT
CIP8-RNAi-F	maker-Fvb2-4-snap-gene-253.58-mRNA-1	RNAi experiment	ACAGCGTCGAGTTTCACAACGA
CIP8-RNAi-R	maker-Fvb2-4-snap-gene-253.58-mRNA-1	RNAi experiment	TCGCTCTCCGCCAGGGTCTGAA
RING1-RNAi-F	augustus_masked-Fvb5-1-processed-gene-112.18-mRNA-1	RNAi experiment	CTTCCCCTCCGCCGGCTTCCCC
RING1-RNAi-R	augustus_masked-Fvb5-1-processed-gene-112.18-mRNA-1	RNAi experiment	CCCAAATTGACATTGGTAGGAA
XBAT34-RNAi-F	maker-Fvb4-2-snap-gene-229.49-mRNA-1	RNAi experiment	CTGGTCGGCATGCTGGGACTCC
XBAT34-RNAi-R	maker-Fvb4-2-snap-gene-229.49-mRNA-1	RNAi experiment	ACCACTTGGCAAAACAACAACC
ATL2-RNAi-F	augustus_masked-Fvb4-3-processed-gene-134.13-mRNA-1	RNAi experiment	GGACCCGAGTCCGATAACCCGG
ATL2-RNAi-R	augustus_masked-Fvb4-3-processed-gene-134.13-mRNA-1	RNAi experiment	TTCCCGGATGGCGAAACGCCGC
FaBRIZ-HA-F	maker-Fvb6-2-augustus-gene-66.20-mRNA-1	Overexpression experiment	GGTACCCCCGGGGGATCCATGGGAATAGAAAGACGATC
FaBRIZ-HA-R	maker-Fvb6-2-augustus-gene-66.20-mRNA-1	Overexpression experiment	GTAGTCGACTCTAGAGAGCTCTTTGATAATTGATGGCTGAG
FaBRIZ-F	maker-Fvb6-2-augustus-gene-66.20-mRNA-1	qRT-PCR analysis	AGATGCGGATTGTCAGGACC
FaBRIZ-R	maker-Fvb6-2-augustus-gene-66.20-mRNA-1	qRT-PCR analysis	CCGACAGACCTCCACCTCTA
CHS-F	maker-Fvb7-2-snap-gene-10.38-mRNA-1	qRT-PCR analysis	CATACCCCGACTACTACTTTCGT
CHS-R	maker-Fvb7-2-snap-gene-10.38-mRNA-1	qRT-PCR analysis	CGCACATACTGGGATTCTCTT
PG1-F	maker-Fvb6-1-augustus-gene-70.51-mRNA-1	qRT-PCR analysis	GCAAGTAGAGTCGCACAGTTTT
PG1-R	maker-Fvb6-1-augustus-gene-70.51-mRNA-1	qRT-PCR analysis	TCAGTATTAGGCTTCCCACCA
SS-F	maker-Fvb1-2-augustus-gene-1.47-mRNA-1	qRT-PCR analysis	TTATCCCTCGCATTCTTATT
SS-R	maker-Fvb1-2-augustus-gene-1.47-mRNA-1	qRT-PCR analysis	CAATTCCCTTCTCGGTTCTA
NCED1-F	augustus_masked-Fvb3-2-processed-gene-94.0-mRNA-1	qRT-PCR analysis	ACGACTTCGCCATTACCG
NCED1-R	augustus_masked-Fvb3-2-processed-gene-94.0-mRNA-1	qRT-PCR analysis	AGCATCGCTCGCATTCT
Actin-F	maker-Fvb4-3-augustus-gene-99.43-mRNA-1	qRT-PCR analysis	CCCAAGTAAGGATGCCCCCATGTTCG
Actin-R	maker-Fvb4-3-augustus-gene-99.43-mRNA-1	qRT-PCR analysis	TTGGCAAGGGGAGCAAGACAGTTGGTAG
GAPDH-F	aker-Fvb4-4-augustus-gene-66.43-mRNA-1	qRT-PCR analysis	CCCAAGTAAGGATGCCCCCATGTTCG
GAPDH-R	aker-Fvb4-4-augustus-gene-66.43-mRNA-1	qRT-PCR analysis	TTGGCAAGGGGAGCAAGACAGTTGGTAG
The underlined sequences are the introduced restricted sites or vector sequence for homologous recombination.
